# Supplementary material for: A treasure trove of 1034 actinomycete genomes
Source: Nucleic Acids Res. 2024 Jun 22;52(13):7487–503. doi: 10.1093/nar/gkae523 (PMC11260486; doi:10.1093/nar/gkae523)
Supplement: gkae523_Supplemental_Files [file gkae523_supplemental_files.zip]

Archive with 5 entries (5 files):
- Supplementary figures.pdf
- Supplementary_Table_1_statistics_table_per_strain.xlsx
- Supplementary_Table_2_tables_for_fig_4_placement.xlsx
- Supplementary_Table_3_table_of_antiSMASH_cluster_types_to_categories_and_occurences.xlsx
- Supplementary_Table_4_tables_for_transAT-PKS_analyses.xlsx
