# Supplementary material for: A treasure trove of 1034 actinomycete genomes
Source: Nucleic Acids Res. 2024 Jun 22;52(13):7487–503. doi: 10.1093/nar/gkae523 (PMC11260486; doi:10.1093/nar/gkae523)
Supplement: gkae523_Supplemental_Files [file gkae523_supplemental_files.zip › Supplementary_Table_1_statistics_table_per_strain.xlsx]

## Sheet: 103_table_v5
strain_name	NCBI_genus	NCBI_species	accession_numbers_all	BioSample	completeness	topology_longest_contig	contigger_used	number_of_replicons_contigs	number_of_plasmids	number_of_extrachromosomal	longest_contig_length (bp)	total_assembly_length (bp)	nanopore_coverage	1034_N50 (bp)	1034_total_read_length (bp	illumina_read_pairs	polypolish_depth_of_zero (bp)	longest_contig_total_genes	longest_contig_CDS_w_protein	rRNAs_longest_contig	tRNAs_longest_contig	GC_percent_genome (%)	complete_BUSCOs_act_class	complete_single_copy_BUSCOs_act_class	complete_duplicated_BUSCOs_act_class	fragmented_BUSCOs_act_class	missing_BUSCOs_act_class	total_BUSCOs_searched_act_class	TIR_length_complete_Streptomyces (bp)	filtlong keep-percent	genus_gtdb	species_gtdb	MASH_species	assigned_species
NBC_00001	Streptomyces	canus	CP108322	SAMN30552866	chromosome	linear	flye-contigger NBC_00001	1	0	0	10841726	10841726	47x	16201	528861036	13755047	5940	9922	9388	6, 6, 6 (5S, 16S, 23S)	71	70.13	355	351	4	1	0	356	20580	NA	Streptomyces	Streptomyces canus		Streptomyces canus
NBC_00002	Streptomyces	canus	CP108321	SAMN24016138	chromosome	linear	flye-contigger NBC_00002	1	0	0	11315041	11315041	33x	16889	381254844	2141462	218	10328	9885	6, 6, 6 (5S, 16S, 23S)	76	70.09	355	352	3	1	0	356	36438	NA	Streptomyces	Streptomyces canus		Streptomyces canus
NBC_00003	Streptomyces	sp.	CP108318,CP108319,CP108320	SAMN24016139	chromosome	linear	flye-contigger NBC_00003	3	0	2	8698839	8708067	14x	6739	142022370	6341837	9410	7950	7600	8, 8, 8 (5S, 16S, 23S)	71	70.51	353	349	4	2	1	356	NA	NA	Streptomyces	Streptomyces sp.	sp_mash_167	Streptomyces sp. (sp_mash_167)
NBC_00005	Streptomyces	sp.	CP108316,CP108317	SAMN24016140	chromosome	linear	flye-contigger NBC_00005	2	1	0	11027269	11081806	25x	10684	298264614	5910939	49	10147	9749	6, 6, 6 (5S, 16S, 23S)	68	70.27	355	350	5	1	0	356	15775	NA	Streptomyces	Streptomyces sp.	sp_mash_043	Streptomyces sp. (sp_mash_043)
NBC_00006	Streptomyces	sp.	JAPELM010000001,JAPELM010000002,JAPELM010000003	SAMN30552867	near-complete	linear	flye-contigger NBC_00006	3	0	0	9082909	10183688	46x	12900	497824538	4870735	52	9185	8948	7, 7, 7 (5S, 16S, 23S)	68	70.42	354	350	4	2	0	356	NA	NA	Streptomyces	Streptomyces sp.	sp_mash_003	Streptomyces sp. (sp_mash_003)
NBC_00008	Streptomyces	sp.	CP108313,CP108314,CP108315	SAMN24016141	chromosome	linear	flye-contigger NBC_00008	3	1	1	8550141	8678696	13x	18228	128427335	4980440	94	7807	7510	6, 6, 6 (5S, 16S, 23S)	70	70.79	355	352	3	1	0	356	NA	NA	Streptomyces	Streptomyces sp001905365		Streptomyces sp001905365
NBC_00009	Streptomyces	sp.	CP108312	SAMN30552868	chromosome	linear	npgm-contigger NBC_00009	1	0	0	8964405	8964405	36x	20810	314776803	7221998	231	8177	7707	7, 7, 7 (5S, 16S, 23S)	66	70.24	355	349	6	1	0	356	482899	NA	Streptomyces	Streptomyces sp003403055		Streptomyces sp003403055
NBC_00012	Streptomyces	sp.	CP108309,CP108310,CP108311	SAMN30552869	chromosome	linear	npgm-contigger NBC_00012	3	2	0	8603417	9993235	21x	19679	237622939	6477316	145	9055	8392	6, 6, 6 (5S, 16S, 23S)	73	70.37	354	351	3	1	1	356	NA	50	Streptomyces	Streptomyces sp.	sp_mash_031	Streptomyces sp. (sp_mash_031)
NBC_00015	Streptomyces	sp.	CP108306,CP108307,CP108308	SAMN24016142	chromosome	linear	npgm-contigger NBC_00015	3	2	0	9988155	11241544	35x	19472	404212588	1553290	1162	9862	9435	6, 6, 6 (5S, 16S, 23S)	78	70.98	354	351	3	2	0	356	221582	NA	Streptomyces	Streptomyces sp001298545		Streptomyces sp001298545
NBC_00016	Streptomyces	sp.	CP108304,CP108305	SAMN30552870	chromosome	linear	npgm-contigger NBC_00016	2	1	0	10227930	10318149	124x	10698	1282994197	6401447	3485	9102	8775	6, 6, 6 (5S, 16S, 23S)	74	71.21	354	353	1	2	0	356	226691	NA	Streptomyces	Streptomyces sp001298545		Streptomyces sp001298545
NBC_00017	Streptomyces	purpurascens	CP108341	SAMN30552871	chromosome	linear	flye-contigger NBC_00017	1	0	0	9188115	9188115	45x	9273	427141104	7880608	34	8301	8032	6, 6, 6 (5S, 16S, 23S)	68	71.10	355	353	2	1	0	356	24098	NA	Streptomyces	Streptomyces violaceus		Streptomyces violaceus
NBC_00018	Streptomyces	bobili	JAPELN010000001,JAPELN010000002	SAMN24016143	near-complete	linear	flye-contigger NBC_00018	2	0	0	8695366	8772729	64x	3287	576843305	2668538	484	7997	7663	6, 6, 6 (5S, 16S, 23S)	78	71.23	355	353	2	1	0	356	NA	NA	Streptomyces	Streptomyces bobili		Streptomyces bobili
NBC_00019	Streptomyces	sp.	CP108302,CP108303	SAMN30552872	chromosome	linear	flye-contigger NBC_00019	2	1	0	11287307	11694229	77x	12116	933109665	6461605	434	10849	10263	6, 6, 6 (5S, 16S, 23S)	72	70.14	355	347	8	1	0	356	NA	NA	Streptomyces	Streptomyces sp000972385		Streptomyces sp000972385
NBC_00022	Streptomyces	canus	CP108299,CP108300,CP108301	SAMN30552873	chromosome	linear	flye-contigger NBC_00022	3	2	0	10220600	10471625	32x	22964	358381725	14248522	57	9553	9102	6, 6, 6 (5S, 16S, 23S)	68	70.32	355	348	7	1	0	356	NA	NA	Streptomyces	Streptomyces canus		Streptomyces canus
NBC_00023	Streptomyces	jietaisiensis	CP108339,CP108340	SAMN30552874	chromosome	linear	flye-contigger NBC_00023	2	1	0	7551461	7619196	149x	10241	1174937672	7862629	90	6752	6504	6, 6, 6 (5S, 16S, 23S)	67	72.64	354	354	0	1	1	356	30299	NA	Streptomyces	Streptomyces griseoaurantiacus		Streptomyces griseoaurantiacus
NBC_00024	Streptomyces	sp.	CP108298	SAMN24016144	chromosome	linear	npgm-contigger NBC_00024	1	0	0	11459578	11459578	56x	14509	654436116	1308683	3605	10150	9629	6, 6, 6 (5S, 16S, 23S)	75	70.74	355	351	4	1	0	356	134140	NA	Streptomyces	Streptomyces sp.	sp_mash_009	Streptomyces sp. (sp_mash_009)
NBC_00026	Streptomyces	erythrochromogenes	JAPELO010000001,JAPELO010000002,JAPELO010000003,JAPELO010000004,JAPELO010000005,JAPELO010000006,JAPELO010000007,JAPELO010000008,JAPELO010000009,JAPELO010000010	SAMN30552875	near-complete	linear	flye-contigger NBC_00026	10	0	0	2650897	8781837	40x	2996	365284831	4297608	636	8209	7861	6, 6, 7 (5S, 16S, 23S)	74	72.12	355	354	1	1	0	356	NA	NA	Streptomyces	Streptomyces erythrochromogenes		Streptomyces erythrochromogenes
NBC_00027	Streptomyces	melanogenes	CP108295,CP108296,CP108297	SAMN24016145	chromosome	linear	flye-contigger NBC_00027	3	1	1	8316562	8457029	25x	28782	325107338	5464506	51	7526	7291	7, 7, 7 (5S, 16S, 23S)	71	71.46	354	353	1	2	0	356	NA	50	Streptomyces	Streptomyces melanogenes		Streptomyces melanogenes
NBC_00028	Streptomyces	sp.	CP108293,CP108294	SAMN30552876	chromosome	linear	npgm-contigger NBC_00028	2	1	0	9741312	10079672	29x	13181	310964733	7396717	27	9101	8864	6, 6, 6 (5S, 16S, 23S)	72	70.71	355	350	5	1	0	356	4014	NA	Streptomyces	Streptomyces sp.	sp_mash_049	Streptomyces sp. (sp_mash_049)
NBC_00029	Streptomyces	sp.	CP108292	SAMN24016146	chromosome	linear	npgm-contigger NBC_00029	1	0	0	8802311	8802311	114x	14779	1011371796	2758809	261	8093	7770	7, 7, 7 (5S, 16S, 23S)	73	71.75	355	354	1	1	0	356	203948	NA	Streptomyces	Streptomyces sp.	sp_mash_059	Streptomyces sp. (sp_mash_059)
NBC_00034	Streptomyces	phaeochromogenes	JAPELP010000001,JAPELP010000002,JAPELP010000003,JAPELP010000004,JAPELP010000005,JAPELP010000006,JAPELP010000007,JAPELP010000008,JAPELP010000009,JAPELP010000010,JAPELP010000011,JAPELP010000012,JAPELP010000013,JAPELP010000014,JAPELP010000015,JAPELP010000016,JAPELP010000017	SAMN30552877	near-complete	linear	flye-contigger NBC_00034	17	0	0	2308654	11086338	42x	4891	478044146	5224428	93	9714	9461	6, 5, 7 (5S, 16S, 23S)	71	70.16	355	352	3	1	0	356	NA	NA	Streptomyces	Streptomyces phaeochromogenes		Streptomyces phaeochromogenes
NBC_00035	Streptomyces	sp.	CP108291	SAMN24016148	chromosome	linear	npgm-contigger NBC_00035	1	0	0	10425166	10425166	53x	25361	556131495	4855828	245	9407	9123	6, 6, 6 (5S, 16S, 23S)	71	69.87	355	351	4	1	0	356	147774	NA	Streptomyces	Streptomyces sp.	sp_mash_005	Streptomyces sp. (sp_mash_005)
NBC_00038	Streptomyces	sp.	JAPELQ010000001,JAPELQ010000002,JAPELQ010000003	SAMN24016149	near-complete	linear	flye-contigger NBC_00038	3	0	0	9618682	10690590	153x	15346	1690280689	4023486	36	9618	9341	6, 6, 6 (5S, 16S, 23S)	73	69.84	354	351	3	2	0	356	NA	NA	Streptomyces	Streptomyces sp.	sp_mash_005	Streptomyces sp. (sp_mash_005)
NBC_00039	Kitasatospora	sp.	CP108289,CP108290	SAMN24016150	chromosome	linear	flye-contigger NBC_00039	2	1	0	8179846	9033265	12x	13357	129310902	4599187	642	7967	7526	11, 11, 11 (5S, 16S, 23S)	70	72.86	355	351	4	1	0	356	NA	NA	Kitasatospora	Kitasatospora sp.	sp_mash_068	Kitasatospora sp. (sp_mash_068)
NBC_00040	Streptomyces	sp.	CP108287,CP108288	SAMN24016151	chromosome	linear	npgm-contigger NBC_00040	2	1	0	8859902	8938955	29x	13249	264846302	4663633	236	8096	7771	7, 7, 7 (5S, 16S, 23S)	73	71.88	355	351	4	1	0	356	180959	NA	Streptomyces	Streptomyces spororaveus		Streptomyces spororaveus
NBC_00041	Streptomyces	atratus	CP108283,CP108284,CP108285,CP108286	SAMN30552878	chromosome	linear	flye-contigger NBC_00041	4	2	1	7651476	8663040	35x	29732	315784906	6466410	140	7916	7292	6, 6, 6 (5S, 16S, 23S)	75	70.46	355	352	3	1	0	356	NA	50	Streptomyces	Streptomyces atratus_B		Streptomyces atratus_B
NBC_00042	[Kitasatospora]	papulosa	CP108281,CP108282	SAMN30552879	chromosome	linear	flye-contigger NBC_00042	2	1	0	7381025	7632029	127x	12150	993925026	7339960	178	6771	6536	6, 6, 6 (5S, 16S, 23S)	68	71.05	355	355	0	1	0	356	4659	NA	Streptomyces	Streptomyces papulosus		Streptomyces papulosus
NBC_00043	Streptomyces	atratus	CP108276,CP108277,CP108278,CP108279,CP108280	SAMN24016152	chromosome	linear	flye-contigger NBC_00043	5	3	1	7598416	8740525	40x	35720	363990451	3856707	229	8019	7375	6, 6, 6 (5S, 16S, 23S)	75	70.42	355	351	4	1	0	356	NA	50	Streptomyces	Streptomyces atratus_B		Streptomyces atratus_B
NBC_00044	Streptomyces	zaomyceticus	CP108273,CP108274,CP108275	SAMN24016153	chromosome	linear	npgm-contigger NBC_00044	3	2	0	9226324	9595328	62x	20084	599544839	3575761	372	8469	8146	7, 7, 7 (5S, 16S, 23S)	73	71.66	354	349	5	2	0	356	219845	NA	Streptomyces	Streptomyces zaomyceticus		Streptomyces zaomyceticus
NBC_00045	Streptomyces	sp.	CP108271,CP108272	SAMN30552880	chromosome	linear	flye-contigger NBC_00045	2	1	0	7843119	8523525	68x	7808	600882884	3712943	1022	7760	7384	7, 7, 7 (5S, 16S, 23S)	73	71.67	355	353	2	1	0	356	NA	NA	Streptomyces	Streptomyces sp.	sp_mash_010	Streptomyces sp. (sp_mash_010)
NBC_00046	Streptomyces	sp.	CP108268,CP108269,CP108270	SAMN30552881	chromosome	linear	npgm-contigger NBC_00046	3	2	0	8589486	10092252	51x	19583	562727499	7901877	213	9111	8403	6, 6, 6 (5S, 16S, 23S)	73	70.34	355	352	3	1	0	356	NA	50	Streptomyces	Streptomyces sp.	sp_mash_031	Streptomyces sp. (sp_mash_031)
NBC_00047	Streptomyces	sp.	JAPELR010000001,JAPELR010000002,JAPELR010000003,JAPELR010000004,JAPELR010000005,JAPELR010000006,JAPELR010000007,JAPELR010000008,JAPELR010000009,JAPELR010000010,JAPELR010000011,JAPELR010000012,JAPELR010000013	SAMN30552882	near-complete	linear	flye-contigger NBC_00047	13	0	0	4771666	8794166	23x	3998	220308434	10098125	6	8013	7651	7, 7, 7 (5S, 16S, 23S)	76	71.33	355	354	1	1	0	356	NA	NA	Streptomyces	Streptomyces sp018614155		Streptomyces sp018614155
NBC_00048	Streptomyces	sp.	CP108266,CP108267	SAMN30552883	chromosome	linear	flye-contigger NBC_00048	2	1	0	8939669	9195569	44x	8741	414775189	4936621	245	8531	8092	7, 7, 7 (5S, 16S, 23S)	76	71.39	355	354	1	1	0	356	1014	50	Streptomyces	Streptomyces sp.	sp_mash_024	Streptomyces sp. (sp_mash_024)
NBC_00049	Streptomyces	sp.	CP108264,CP108265	SAMN24016154	chromosome	linear	flye-contigger NBC_00049	2	0	1	8155131	8162174	29x	9298	256028650	2942602	512	7470	7198	7, 7, 7 (5S, 16S, 23S)	72	72.00	355	353	2	1	0	356	NA	NA	Streptomyces	Streptomyces sp.	sp_mash_115	Streptomyces sp. (sp_mash_115)
NBC_00051	Streptomyces	sp.	JAPELS010000001,JAPELS010000002,JAPELS010000003,JAPELS010000004	SAMN30552884	near-complete	linear	flye-contigger NBC_00051	4	0	0	9038899	10137601	73x	21833	772746073	6830784	309	9032	8469	6, 6, 6 (5S, 16S, 23S)	70	70.52	355	350	5	1	0	356	NA	NA	Streptomyces	Streptomyces sp003846175		Streptomyces sp003846175
NBC_00052	Streptomyces	sp.	JAPELT010000001,JAPELT010000002,JAPELT010000003,JAPELT010000004	SAMN30552885	near-complete	linear	flye-contigger NBC_00052	4	0	0	9040970	10019915	102x	17962	1082716985	6720599	493	8903	8361	6, 6, 6 (5S, 16S, 23S)	70	70.56	355	350	5	1	0	356	NA	NA	Streptomyces	Streptomyces sp003846175		Streptomyces sp003846175
NBC_00053	Streptomyces	sp.	CP108261,CP108262,CP108263	SAMN30552886	chromosome	linear	npgm-contigger NBC_00053	3	2	0	9039762	10076411	34x	25072	368658379	6828979	360	8970	8417	6, 6, 6 (5S, 16S, 23S)	70	70.55	355	350	5	1	0	356	NA	50	Streptomyces	Streptomyces sp003846175		Streptomyces sp003846175
NBC_00055	Streptomyces	sp.	CP108259,CP108260	SAMN30552887	chromosome	linear	npgm-contigger NBC_00055	2	1	0	9547019	10227720	60x	19088	630579601	7065142	16	9279	8746	6, 6, 6 (5S, 16S, 23S)	76	69.40	355	352	3	1	0	356	66355	NA	Streptomyces	Streptomyces sp900116325		Streptomyces sp900116325
NBC_00056	Streptomyces	sp.	CP108258	SAMN30552888	chromosome	linear	npgm-contigger NBC_00056	1	0	0	10567953	10567953	71x	15508	782295674	6173486	307	9653	9169	7, 7, 7 (5S, 16S, 23S)	69	70.27	355	351	4	1	0	356	124731	NA	Streptomyces	Streptomyces sp.	sp_mash_015	Streptomyces sp. (sp_mash_015)
NBC_00057	Streptomyces	sp.	CP108256,CP108257	SAMN30552889	chromosome	linear	npgm-contigger NBC_00057	2	1	0	9128849	9398891	28x	14224	303072881	5500718	13	8893	7924	7, 7, 7 (5S, 16S, 23S)	71	69.29	355	353	2	1	0	356	68307	50	Streptomyces	Streptomyces sp.	sp_mash_152	Streptomyces sp. (sp_mash_152)
NBC_00059	Streptomyces	sp.	JAPELU010000001,JAPELU010000002,JAPELU010000003,JAPELU010000004,JAPELU010000005,JAPELU010000006,JAPELU010000007	SAMN30552890	near-complete	linear	flye-contigger NBC_00059	7	0	0	5504813	9160659	84x	18557	803350807	5229449	198	8095	7821	6, 6, 6 (5S, 16S, 23S)	71	71.05	355	355	0	1	0	356	NA	NA	Streptomyces	Streptomyces sp001905505		Streptomyces sp001905505
NBC_00060	Streptomyces	sp.	CP108253,CP108254,CP108255	SAMN30552891	chromosome	linear	npgm-contigger NBC_00060	3	1	1	8911539	9181387	119x	14388	1138949117	7377120	368	8223	7924	7, 7, 7 (5S, 16S, 23S)	71	71.03	355	355	0	1	0	356	190065	NA	Streptomyces	Streptomyces sp.	sp_mash_020	Streptomyces sp. (sp_mash_020)
NBC_00061	Kitasatospora	purpeofusca	CP108252	SAMN30552892	chromosome	linear	flye-contigger NBC_00061	1	0	0	8106570	8106570	25x	17889	211684463	5315335	817	6918	6668	11, 11, 11 (5S, 16S, 23S)	73	73.30	354	353	1	1	1	356	NA	NA	Kitasatospora	Kitasatospora purpeofusca		Kitasatospora purpeofusca
NBC_00062	Streptomyces	sp.	JAPELV010000001,JAPELV010000002,JAPELV010000003	SAMN30552893	near-complete	linear	flye-contigger NBC_00062	3	0	0	9242692	10221853	145x	16490	1522992431	9000078	166	9120	8652	6, 6, 6 (5S, 16S, 23S)	68	70.50	355	352	3	1	0	356	NA	NA	Streptomyces	Streptomyces sp003846175		Streptomyces sp003846175
NBC_00063	Streptomyces	sp.	JAPELW010000001,JAPELW010000002,JAPELW010000003,JAPELW010000004,JAPELW010000005	SAMN30552894	near-complete	linear	flye-contigger NBC_00063	5	0	0	7305210	10529089	43x	10831	475443523	8687319	6	9545	9084	7, 7, 7 (5S, 16S, 23S)	68	70.31	355	350	5	1	0	356	NA	NA	Streptomyces	Streptomyces sp.	sp_mash_015	Streptomyces sp. (sp_mash_015)
NBC_00069	Streptomyces	sp.	CP108249,CP108250,CP108251	SAMN30552895	chromosome	linear	flye-contigger NBC_00069	3	2	0	8050161	8411765	126x	10626	1152581843	4951887	1465	7616	7284	7, 7, 7 (5S, 16S, 23S)	71	71.82	355	350	5	1	0	356	NA	NA	Streptomyces	Streptomyces sp.	sp_mash_007	Streptomyces sp. (sp_mash_007)
NBC_00070	Kitasatospora	sp.	CP108247,CP108248	SAMN30552896	chromosome	linear	flye-contigger NBC_00070	2	1	0	7729880	8502283	28x	11809	250635039	6675792	4762	7656	7348	9, 9, 9 (5S, 16S, 23S)	88	71.97	354	351	3	1	1	356	NA	NA	Kitasatospora	Kitasatospora sp.	sp_mash_117	Kitasatospora sp. (sp_mash_117)
NBC_00073	Streptomyces	sp.	CP108244,CP108245,CP108246	SAMN30552897	chromosome	linear	npgm-contigger NBC_00073	3	2	0	8571938	9470237	65x	12471	612210413	7444552	481	8699	8243	7, 7, 7 (5S, 16S, 23S)	76	71.53	355	352	3	1	0	356	306841	NA	Streptomyces	Streptomyces sp.	sp_mash_010	Streptomyces sp. (sp_mash_010)
NBC_00075	Streptomyces	sp.	CP108243	SAMN30552898	chromosome	linear	flye-contigger NBC_00075	1	0	0	11717763	11717763	27x	12353	334676842	7022259	310	10281	9933	6, 6, 6 (5S, 16S, 23S)	70	70.15	354	347	7	1	1	356	11173	NA	Streptomyces	Streptomyces sp.	sp_mash_061	Streptomyces sp. (sp_mash_061)
NBC_00076	Streptomyces	sp.	CP108242	SAMN30552899	chromosome	linear	npgm-contigger NBC_00076	1	0	0	10936865	10936865	34x	11760	379998246	6741010	117	9799	9312	6, 6, 6 (5S, 16S, 23S)	75	70.11	355	352	3	1	0	356	98483	NA	Streptomyces	Streptomyces sp.	sp_mash_066	Streptomyces sp. (sp_mash_066)
NBC_00077	Streptomyces	exfoliatus	CP108238,CP108239,CP108240,CP108241	SAMN24016155	chromosome	linear	npgm-contigger NBC_00077	4	1	2	7891435	8099927	33x	5956	277697246	2957518	27	7265	6981	7, 7, 7 (5S, 16S, 23S)	71	71.82	355	351	4	1	0	356	33780	NA	Streptomyces	Streptomyces exfoliatus		Streptomyces exfoliatus
NBC_00078	Streptomyces	sp.	JAPELX010000001,JAPELX010000002,JAPELX010000003,JAPELX010000004,JAPELX010000005	SAMN30552900	near-complete	linear	flye-contigger NBC_00078	5	0	0	9100912	9330118	14x	5272	142754453	4851515	35	8642	8062	6, 6, 6 (5S, 16S, 23S)	67	70.16	354	351	3	1	1	356	NA	NA	Streptomyces	Streptomyces sp.	sp_mash_002	Streptomyces sp. (sp_mash_002)
NBC_00079	Streptomyces	sp.	CP108237	SAMN30552901	chromosome	linear	flye-contigger NBC_00079	1	0	0	10168563	10168563	36x	14144	380029215	7322378	437	9355	8880	6, 6, 6 (5S, 16S, 23S)	69	70.24	354	352	2	1	1	356	NA	NA	Streptomyces	Streptomyces sp.	sp_mash_002	Streptomyces sp. (sp_mash_002)
NBC_00080	Streptomyces	sp.	CP108235,CP108236	SAMN30552902	chromosome	linear	npgm-contigger NBC_00080	2	1	0	9753591	10314843	98x	15729	1016707626	7806954	551	9251	8847	6, 6, 6 (5S, 16S, 23S)	76	71.07	354	352	2	2	0	356	139300	NA	Streptomyces	Streptomyces sp001298545		Streptomyces sp001298545
NBC_00081	Streptomyces	sp.	CP108234	SAMN30552903	chromosome	linear	npgm-contigger NBC_00081	1	0	0	10386121	10386121	67x	20900	709282138	5761951	269	9374	8937	7, 7, 7 (5S, 16S, 23S)	70	70.38	355	351	4	1	0	356	98911	NA	Streptomyces	Streptomyces sp.	sp_mash_015	Streptomyces sp. (sp_mash_015)
NBC_00082	[Kitasatospora]	papulosa	CP108233	SAMN30552904	chromosome	linear	flye-contigger NBC_00082	1	0	0	7588299	7588299	29x	17870	233384406	6145759	180	6707	6456	6, 6, 6 (5S, 16S, 23S)	68	71.04	355	355	0	1	0	356	38102	NA	Streptomyces	Streptomyces papulosus		Streptomyces papulosus
NBC_00083	Streptomyces	sp.	JAPELY010000001,JAPELY010000002,JAPELY010000003,JAPELY010000004,JAPELY010000005,JAPELY010000006	SAMN30552905	near-complete	linear	flye-contigger NBC_00083	6	0	0	3652734	7835074	75x	6248	601496850	5313733	72	6960	6762	7, 9, 9 (5S, 16S, 23S)	69	71.82	354	351	3	2	0	356	NA	NA	Streptomyces	Streptomyces sp.	sp_mash_078	Streptomyces sp. (sp_mash_078)
NBC_00084	Streptomyces	zaomyceticus	CP108230,CP108231,CP108232	SAMN24016156	chromosome	linear	npgm-contigger NBC_00084	3	2	0	9221812	9669843	63x	16734	608464050	4012635	507	8593	8251	7, 7, 7 (5S, 16S, 23S)	77	71.64	354	349	5	2	0	356	227913	NA	Streptomyces	Streptomyces zaomyceticus		Streptomyces zaomyceticus
NBC_00085	Kitasatospora	sp.	CP108229	SAMN24016157	chromosome	linear	flye-contigger NBC_00085	1	0	0	9219708	9219708	49x	10919	483379381	4980312	196	8141	7678	11, 11, 11 (5S, 16S, 23S)	70	72.79	354	349	5	2	0	356	NA	NA	Kitasatospora	Kitasatospora sp.	sp_mash_068	Kitasatospora sp. (sp_mash_068)
NBC_00086	Streptomyces	sp.	JAPELZ010000001,JAPELZ010000002,JAPELZ010000003,JAPELZ010000004	SAMN24016158	near-complete	linear	flye-contigger NBC_00086	4	0	0	8201009	9003434	24x	21538	232679391	2761834	203	8149	7880	7, 7, 7 (5S, 16S, 23S)	75	71.72	355	350	5	1	0	356	NA	NA	Streptomyces	Streptomyces sp.	sp_mash_075	Streptomyces sp. (sp_mash_075)
NBC_00087	Streptomyces	canus	CP108227,CP108228	SAMN30552906	chromosome	linear	flye-contigger NBC_00087	2	1	0	10583563	10759054	22x	15863	255183992	6622751	91	9812	9342	6, 6, 6 (5S, 16S, 23S)	68	70.31	355	349	6	1	0	356	2184	NA	Streptomyces	Streptomyces canus		Streptomyces canus
NBC_00088	Streptomyces	zaomyceticus	CP108225,CP108226	SAMN30552907	chromosome	linear	npgm-contigger NBC_00088	2	1	0	9025424	9149969	42x	17388	402724619	7299797	325	8056	7754	7, 7, 7 (5S, 16S, 23S)	75	71.85	354	349	5	2	0	356	176300	NA	Streptomyces	Streptomyces zaomyceticus		Streptomyces zaomyceticus
NBC_00090	Streptomyces	sp.	CP108224	SAMN24016159	chromosome	linear	flye-contigger NBC_00090	1	0	0	9250702	9250702	56x	19262	527435538	1744700	418	8213	7814	7, 7, 7 (5S, 16S, 23S)	74	71.66	354	354	0	2	0	356	9974	NA	Streptomyces	Streptomyces sp.	sp_mash_129	Streptomyces sp. (sp_mash_129)
NBC_00091	Streptomyces	sp.	JAPEMA010000001,JAPEMA010000002,JAPEMA010000003,JAPEMA010000004	SAMN30552908	near-complete	linear	flye-contigger NBC_00091	4	0	0	6020917	7872703	65x	17948	529034256	7252788	3459	7058	6784	7, 7, 7 (5S, 16S, 23S)	72	72.29	355	353	2	1	0	356	NA	NA	Streptomyces	Streptomyces sp.	sp_mash_084	Streptomyces sp. (sp_mash_084)
NBC_00093	Streptomyces	sp.	CP108222,CP108223	SAMN30552909	chromosome	linear	flye-contigger NBC_00093	2	0	1	11591043	11614920	35x	11950	431483783	5810987	819	10230	9899	6, 6, 6 (5S, 16S, 23S)	69	70.17	355	349	6	1	0	356	192	NA	Streptomyces	Streptomyces sp.	sp_mash_061	Streptomyces sp. (sp_mash_061)
NBC_00094	Streptomyces	sp.	JAPEMB010000001,JAPEMB010000002	SAMN24016160	near-complete	linear	flye-contigger NBC_00094	2	0	0	8133934	8191559	144x	12043	1201380156	2044831	100	7221	6952	7, 7, 7 (5S, 16S, 23S)	71	71.75	354	352	2	2	0	356	NA	50	Streptomyces	Streptomyces sp.	sp_mash_082	Streptomyces sp. (sp_mash_082)
NBC_00096	Streptomyces	sp.	CP108221	SAMN30552910	chromosome	linear	flye-contigger NBC_00096	1	0	0	7548502	7548502	33x	18628	254263785	6480771	2268	6756	6504	7, 7, 7 (5S, 16S, 23S)	74	71.99	355	354	1	1	0	356	NA	NA	Streptomyces	Streptomyces sp.	sp_mash_174	Streptomyces sp. (sp_mash_174)
NBC_00099	Streptomyces	coelicoflavus	CP108218,CP108219,CP108220	SAMN30552911	chromosome	linear	npgm-contigger NBC_00099	3	2	0	7979235	8418602	46x	24543	410027233	3636715	533	7550	7302	6, 6, 6 (5S, 16S, 23S)	70	72.21	355	354	1	1	0	356	9751	50	Streptomyces	Streptomyces coelicoflavus		Streptomyces coelicoflavus
NBC_00101	Streptomyces	sp.	CP108217	SAMN30552912	chromosome	linear	npgm-contigger NBC_00101	1	0	0	7155979	7155979	44x	18269	330166265	6995034	627	6184	5968	7, 7, 7 (5S, 16S, 23S)	67	72.05	355	355	0	1	0	356	77368	NA	Streptomyces	Streptomyces sp.	sp_mash_047	Streptomyces sp. (sp_mash_047)
NBC_00102	Streptomyces	sp.	JAPEMC010000001,JAPEMC010000002,JAPEMC010000003,JAPEMC010000004,JAPEMC010000005,JAPEMC010000006,JAPEMC010000007,JAPEMC010000008,JAPEMC010000009,JAPEMC010000010,JAPEMC010000011,JAPEMC010000012	SAMN30552913	near-complete	linear	flye-contigger NBC_00102	12	0	0	6313845	8602176	19x	3846	180244251	5199880	161	7284	7029	7, 7, 7 (5S, 16S, 23S)	69	71.43	355	352	3	1	0	356	NA	NA	Streptomyces	Streptomyces sp.	sp_mash_083	Streptomyces sp. (sp_mash_083)
NBC_00103	Streptomyces	sp.	JAPEMD010000001,JAPEMD010000002,JAPEMD010000003,JAPEMD010000004,JAPEMD010000005,JAPEMD010000006,JAPEMD010000007,JAPEMD010000008,JAPEMD010000009,JAPEMD010000010,JAPEMD010000011,JAPEMD010000012,JAPEMD010000013,JAPEMD010000014,JAPEMD010000015	SAMN30552914	near-complete	linear	flye-contigger NBC_00103	15	0	0	2329692	8649556	16x	3542	150488275	5856896	154	7606	7345	6, 5, 6 (5S, 16S, 23S)	76	71.38	354	353	1	2	0	356	NA	NA	Streptomyces	Streptomyces sp001298545		Streptomyces sp001298545
NBC_00104	Streptomyces	sp.	CP108215,CP108216	SAMN24016161	chromosome	linear	npgm-contigger NBC_00104	2	1	0	10684609	10698161	46x	12465	508158344	1361780	2683	9320	8850	6, 6, 6 (5S, 16S, 23S)	74	70.86	355	351	4	1	0	356	137483	NA	Streptomyces	Streptomyces sp.	sp_mash_009	Streptomyces sp. (sp_mash_009)
NBC_00105	Streptomyces	sp.	CP108213,CP108214	SAMN24016162	chromosome	linear	npgm-contigger NBC_00105	2	1	0	9538619	9662330	76x	12388	744669861	4854276	701	8908	8515	7, 7, 7 (5S, 16S, 23S)	74	71.69	355	352	3	1	0	356	231191	NA	Streptomyces	Streptomyces sp.	sp_mash_025	Streptomyces sp. (sp_mash_025)
NBC_00106	Kitasatospora	indigofera	CP108208,CP108209,CP108210,CP108211,CP108212	SAMN24016163	chromosome	linear	npgm-contigger NBC_00106	5	2	2	10282202	10478844	33x	22473	300835629	2805626	2031	9153	8719	9, 9, 9 (5S, 16S, 23S)	88	73.48	355	354	1	0	1	356	NA	50	Kitasatospora	Kitasatospora indigofera		Kitasatospora indigofera
NBC_00107	Streptomyces	anulatus	CP108207	SAMN30552915	chromosome	linear	flye-contigger NBC_00107	1	0	0	8524914	8524914	230x	12541	1987369970	5129355	58	7578	7288	6, 6, 6 (5S, 16S, 23S)	69	71.46	355	354	1	1	0	356	20485	NA	Streptomyces	Streptomyces anulatus		Streptomyces anulatus
NBC_00110	Streptomyces	sp.	CP108206	SAMN30552916	chromosome	linear	npgm-contigger NBC_00110	1	0	0	9579069	9579069	28x	11310	280318932	5722462	164	8664	8276	7, 7, 7 (5S, 16S, 23S)	70	70.43	355	351	4	1	0	356	227295	NA	Streptomyces	Streptomyces sp003403055		Streptomyces sp003403055
NBC_00111	Streptomyces	sp.	CP108203,CP108204,CP108205	SAMN30552917	chromosome	linear	flye-contigger NBC_00111	3	2	0	8598998	8848439	35x	10610	315073520	6018013	319	7895	7628	6, 6, 6 (5S, 16S, 23S)	67	71.16	355	352	3	1	0	356	NA	NA	Streptomyces	Streptomyces sp.	sp_mash_032	Streptomyces sp. (sp_mash_032)
NBC_00112	Micrococcus	luteus	CP108202	SAMN30552918	chromosome	circular	flye-contigger NBC_00112	1	0	0	2470643	2470643	239x	17931	637166729	7826686	5553	2298	2194	2, 2, 2 (5S, 16S, 23S)	48	73.04	345	345	0	5	6	356	NA	NA	Micrococcus	Micrococcus luteus		Micrococcus luteus
NBC_00114	Streptomyces	sp.	CP108201	SAMN30552919	chromosome	linear	npgm-contigger NBC_00114	1	0	0	9317281	9317281	38x	15443	372385662	5340703	337	8613	8028	6, 6, 6 (5S, 16S, 23S)	67	70.14	354	351	3	1	1	356	71900	NA	Streptomyces	Streptomyces sp.	sp_mash_002	Streptomyces sp. (sp_mash_002)
NBC_00116	Streptomyces	anthocyanicus	CP108200	SAMN30552920	chromosome	linear	flye-contigger NBC_00116	1	0	0	8505006	8505006	38x	16186	336719697	4532304	214	7701	7442	6, 6, 6 (5S, 16S, 23S)	67	72.19	355	353	2	1	0	356	41130	NA	Streptomyces	Streptomyces anthocyanicus		Streptomyces anthocyanicus
NBC_00117	Streptomyces	sp.	CP108199	SAMN30552921	chromosome	linear	npgm-contigger NBC_00117	1	0	0	11132734	11132734	23x	17224	293927230	3852188	507	10279	9642	7, 7, 7 (5S, 16S, 23S)	70	69.98	355	350	5	1	0	356	88317	50	Streptomyces	Streptomyces sp003403055		Streptomyces sp003403055
NBC_00118	Streptomyces	sp.	CP108198	SAMN30552922	chromosome	linear	npgm-contigger NBC_00118	1	0	0	10245735	10245735	16x	12849	175779153	3876590	296	9266	8824	7, 7, 7 (5S, 16S, 23S)	70	70.40	355	351	4	1	0	356	107835	50	Streptomyces	Streptomyces sp003403055		Streptomyces sp003403055
NBC_00119	Streptomyces	sp.	CP108195,CP108196,CP108197	SAMN30552923	chromosome	linear	npgm-contigger NBC_00119	3	0	2	10962160	10976689	76x	9098	852933344	8138531	31213	10149	9496	7, 7, 7 (5S, 16S, 23S)	72	70.05	355	350	5	1	0	356	135859	NA	Streptomyces	Streptomyces sp003403055		Streptomyces sp003403055
NBC_00120	Streptomyces	sp.	JAPEME010000001,JAPEME010000002,JAPEME010000003,JAPEME010000004,JAPEME010000005,JAPEME010000006	SAMN30552924	near-complete	linear	flye-contigger NBC_00120	6	0	0	3891165	11093703	80x	11113	902833719	6311278	139	10319	9597	7, 7, 10 (5S, 16S, 23S)	73	70.04	355	350	5	1	0	356	NA	NA	Streptomyces	Streptomyces sp003403055		Streptomyces sp003403055
NBC_00121	Streptomyces	sp.	CP108194	SAMN30552925	chromosome	linear	npgm-contigger NBC_00121	1	0	0	9001604	9001604	16x	26353	163099177	5616979	38	8102	7718	6, 6, 6 (5S, 16S, 23S)	70	69.61	355	351	4	1	0	356	63856	NA	Streptomyces	Streptomyces sp.	sp_mash_001	Streptomyces sp. (sp_mash_001)
NBC_00122	Streptomyces	sp.	CP108191,CP108192,CP108193	SAMN24016164	chromosome	linear	flye-contigger NBC_00122	3	2	0	7404623	7735569	116x	14960	918948525	1492391	293	7082	6808	7, 7, 7 (5S, 16S, 23S)	75	71.68	355	354	1	1	0	356	13393	50	Streptomyces	Streptomyces sp.	sp_mash_024	Streptomyces sp. (sp_mash_024)
NBC_00123	Streptomyces	zaomyceticus	CP108188,CP108189,CP108190	SAMN30552926	chromosome	linear	npgm-contigger NBC_00123	3	2	0	9329782	9699593	38x	26623	382550971	6644415	605	8601	8268	7, 7, 7 (5S, 16S, 23S)	75	71.63	353	348	5	3	0	356	219922	NA	Streptomyces	Streptomyces zaomyceticus		Streptomyces zaomyceticus
NBC_00124	Streptomyces	sp.	JAPEMF010000001,JAPEMF010000002,JAPEMF010000003	SAMN30552927	near-complete	linear	flye-contigger NBC_00124	3	0	0	11478318	11691668	120x	9175	1436682224	5001325	553	10787	10369	6, 6, 6 (5S, 16S, 23S)	73	70.13	355	350	5	1	0	356	NA	NA	Streptomyces	Streptomyces sp000972385		Streptomyces sp000972385
NBC_00125	Streptomyces	virginiae	CP108184,CP108185,CP108186,CP108187	SAMN30552928	chromosome	linear	npgm-contigger NBC_00125	4	3	0	8777021	8929724	103x	5189	945066123	6142861	934	8276	7967	7, 7, 7 (5S, 16S, 23S)	75	71.72	354	351	3	1	1	356	81450	NA	Streptomyces	Streptomyces virginiae_A		Streptomyces virginiae_A
NBC_00131	Streptomyces	virginiae	CP108334,CP108335,CP108336,CP108337,CP108338	SAMN24016165	chromosome	linear	npgm-contigger NBC_00131	5	2	2	8691171	8915614	42x	7060	394934275	1869026	406	8166	7875	7, 7, 7 (5S, 16S, 23S)	72	71.69	355	354	1	1	0	356	74804	NA	Streptomyces	Streptomyces virginiae_A		Streptomyces virginiae_A
NBC_00133	Streptomyces	sp.	CP108183	SAMN24016166	chromosome	linear	flye-contigger NBC_00133	1	0	0	8919990	8919990	20x	11881	193538960	6480031	13	8050	7663	6, 6, 6 (5S, 16S, 23S)	68	69.55	355	355	0	1	0	356	10416	NA	Streptomyces	Streptomyces sp.	sp_mash_050	Streptomyces sp. (sp_mash_050)
NBC_00134	Streptomyces	sp.	CP108181,CP108182	SAMN30552929	chromosome	linear	npgm-contigger NBC_00134	2	1	0	10315281	10368594	18x	11522	194897835	4594266	261	9408	8981	7, 7, 7 (5S, 16S, 23S)	70	70.39	355	351	4	1	0	356	108652	NA	Streptomyces	Streptomyces sp.	sp_mash_015	Streptomyces sp. (sp_mash_015)
NBC_00135	Streptomyces	canus	CP108179,CP108180	SAMN30552930	chromosome	linear	flye-contigger NBC_00135	2	1	0	10322281	10493490	28x	23232	311769056	6381451	99	9524	9084	6, 6, 6 (5S, 16S, 23S)	68	70.33	355	349	6	1	0	356	NA	NA	Streptomyces	Streptomyces canus		Streptomyces canus
NBC_00138	Streptomyces	sp.	CP108177,CP108178	SAMN24016167	chromosome	linear	flye-contigger NBC_00138	2	1	0	7961528	7979580	66x	16942	549665178	1322814	516	6805	6566	6, 6, 6 (5S, 16S, 23S)	62	71.76	355	349	6	1	0	356	17659	NA	Streptomyces	Streptomyces sp.	sp_mash_060	Streptomyces sp. (sp_mash_060)
NBC_00140	Streptomyces	sp.	JAPEMG010000001,JAPEMG010000002,JAPEMG010000003,JAPEMG010000004,JAPEMG010000005,JAPEMG010000006	SAMN30552931	near-complete	linear	flye-contigger NBC_00140	6	0	0	8798685	12081447	27x	11204	361389232	8991299	28	11155	10691	6, 6, 6 (5S, 16S, 23S)	73	70.11	355	350	5	1	0	356	NA	NA	Streptomyces	Streptomyces sp000972385		Streptomyces sp000972385
NBC_00141	Streptomyces	atratus	JAPEMH010000001,JAPEMH010000002,JAPEMH010000003,JAPEMH010000004,JAPEMH010000005,JAPEMH010000006	SAMN24016168	near-complete	linear	flye-contigger NBC_00141	6	0	0	8687586	9173270	44x	5417	433213070	2773076	156	8390	7729	7, 7, 7 (5S, 16S, 23S)	75	69.48	355	353	2	1	0	356	NA	NA	Streptomyces	Streptomyces atratus		Streptomyces atratus
NBC_00144	Streptomyces	sp.	CP108175,CP108176	SAMN30552932	chromosome	linear	flye-contigger NBC_00144	2	1	0	8573167	8601288	75x	15323	661461628	7086478	97	7680	7357	6, 6, 6 (5S, 16S, 23S)	65	70.17	355	353	2	1	0	356	16830	NA	Streptomyces	Streptomyces sp.	sp_mash_008	Streptomyces sp. (sp_mash_008)
NBC_00145	Streptomyces	sp.	CP108174	SAMN30552933	chromosome	linear	npgm-contigger NBC_00145	1	0	0	11051430	11051430	20x	12238	233539303	6685530	121	10222	9560	7, 7, 7 (5S, 16S, 23S)	70	69.98	355	350	5	1	0	356	102585	NA	Streptomyces	Streptomyces sp003403055		Streptomyces sp003403055
NBC_00147	Streptomyces	sp.	CP108172,CP108173	SAMN30552934	chromosome	linear	npgm-contigger NBC_00147	2	1	0	11165668	11321263	34x	11619	393436565	4536497	64	10472	9835	7, 7, 7 (5S, 16S, 23S)	71	69.98	354	349	5	1	1	356	239657	NA	Streptomyces	Streptomyces sp003403055		Streptomyces sp003403055
NBC_00148	Streptomyces	sp.	CP108169,CP108170,CP108171	SAMN24016169	chromosome	linear	flye-contigger NBC_00148	3	1	1	8163685	8229620	43x	10383	374263449	2657850	63	7430	7240	6, 6, 6 (5S, 16S, 23S)	70	71.46	355	354	1	1	0	356	NA	NA	Streptomyces	Streptomyces sp002711365		Streptomyces sp002711365
NBC_00150	Streptomyces	sp.	CP130716,CP130717	SAMN30552935	chromosome	linear	flye-contigger NBC_00150	2	1	0	8776063	8996516	30x	10640	225838185	4563012	276	8039	7758	7, 7, 7 (5S, 16S, 23S)	71	71.07	356	356	0	0	0	356	231	50	Streptomyces	Streptomyces sp.	sp_mash_020	Streptomyces sp. (sp_mash_020)
NBC_00151	Streptomyces	sp.	CP108165	SAMN30552936	near-complete	linear	npgm-contigger NBC_00151	1	0	0	10670226	10670226	133x	5551	1376797410	7005299	522	9507	8953	7, 7, 7 (5S, 16S, 23S)	77	70.47	355	352	3	1	0	356	NA	NA	Streptomyces	Streptomyces sp.	sp_mash_019	Streptomyces sp. (sp_mash_019)
NBC_00154	Streptomyces	sp.	JAPEMI010000001,JAPEMI010000002,JAPEMI010000003,JAPEMI010000004,JAPEMI010000005,JAPEMI010000006	SAMN30552937	near-complete	linear	flye-contigger NBC_00154	6	0	0	8016355	10389492	103x	12299	1101863190	6765170	125	9547	8851	7, 7, 7 (5S, 16S, 23S)	75	69.29	355	348	7	1	0	356	NA	NA	Streptomyces	Streptomyces sp.	sp_mash_001	Streptomyces sp. (sp_mash_001)
NBC_00156	Streptomyces	achromogenes	CP108164	SAMN24016170	chromosome	linear	npgm-contigger NBC_00156	1	0	0	8525584	8525584	49x	16633	472526302	5194452	20	7598	7288	6, 6, 6 (5S, 16S, 23S)	69	72.36	355	354	1	1	0	356	119572	NA	Streptomyces	Streptomyces achromogenes		Streptomyces achromogenes
NBC_00158	Streptomyces	sp.	CP108161,CP108162,CP108163	SAMN24016171	chromosome	linear	flye-contigger NBC_00158	3	2	0	7643608	8418073	46x	22855	402446006	6984200	2668	7736	7481	7, 7, 7 (5S, 16S, 23S)	79	72.97	355	352	3	1	0	356	1345	50	Streptomyces	Streptomyces sp.	sp_mash_202	Streptomyces sp. (sp_mash_202)
NBC_00160	Streptomyces	sp.	JAPEMJ010000001,JAPEMJ010000002,JAPEMJ010000003,JAPEMJ010000004	SAMN24016172	near-complete	linear	flye-contigger NBC_00160	4	0	0	7243817	8606428	32x	18316	287749709	6213287	152	7788	7485	7, 7, 7 (5S, 16S, 23S)	72	71.88	355	351	4	1	0	356	NA	NA	Streptomyces	Streptomyces spororaveus		Streptomyces spororaveus
NBC_00161	Streptomyces	sp.	CP108156,CP108157,CP108158,CP108159,CP108160	SAMN30552938	chromosome	linear	flye-contigger NBC_00161	5	4	0	8859713	9534487	38x	13579	376664530	5357549	98	8731	8301	7, 7, 7 (5S, 16S, 23S)	73	71.60	355	350	5	1	0	356	264	50	Streptomyces	Streptomyces sp.	sp_mash_007	Streptomyces sp. (sp_mash_007)
NBC_00163	Nocardioides	sp.	CP108155	SAMN30552939	chromosome	circular	flye-contigger NBC_00163	1	0	0	6082712	6082712	292x	28596	1808750804	7890149	4	5808	5713	2, 2, 2 (5S, 16S, 23S)	49	69.17	355	353	2	1	0	356	NA	NA	Nocardioides	Nocardioides sp.	sp_mash_058	Nocardioides sp. (sp_mash_058)
NBC_00164	Streptomyces	virginiae	CP108153,CP108154	SAMN24016174	chromosome	linear	npgm-contigger NBC_00164	2	0	1	9183674	9194696	25x	14084	240839651	6979012	99	8562	8174	8, 8, 8 (5S, 16S, 23S)	75	71.52	355	352	3	1	0	356	173331	NA	Streptomyces	Streptomyces virginiae_A		Streptomyces virginiae_A
NBC_00165	Streptomyces	glauciniger	CP108152	SAMN24016175	chromosome	linear	npgm-contigger NBC_00165	1	0	0	9542804	9542804	29x	17334	295951080	4483457	3022	8730	8365	6, 6, 6 (5S, 16S, 23S)	76	72.16	355	351	4	1	0	356	102750	NA	Streptomyces	Streptomyces glauciniger		Streptomyces glauciniger
NBC_00168	Streptomyces	virginiae	CP108148,CP108149,CP108150,CP108151	SAMN24016176	chromosome	linear	npgm-contigger NBC_00168	4	3	0	8837448	9008657	81x	13769	721822399	3661083	675	8332	8021	7, 7, 7 (5S, 16S, 23S)	74	71.67	355	352	3	1	0	356	81483	NA	Streptomyces	Streptomyces virginiae_A		Streptomyces virginiae_A
NBC_00169	Streptomyces	sp.	CP108147	SAMN24016177	chromosome	linear	npgm-contigger NBC_00169	1	0	0	10117317	10117317	36x	16537	374729344	1999763	3361	9034	8788	6, 6, 6 (5S, 16S, 23S)	72	70.59	355	351	4	1	0	356	86057	NA	Streptomyces	Streptomyces sp016893485		Streptomyces sp016893485
NBC_00171	Streptomyces	anulatus	CP108146	SAMN30552940	chromosome	linear	flye-contigger NBC_00171	1	0	0	8526269	8526269	59x	19027	572124845	6849181	10563	7587	7264	6, 6, 6 (5S, 16S, 23S)	69	71.46	355	354	1	1	0	356	NA	50	Streptomyces	Streptomyces anulatus		Streptomyces anulatus
NBC_00172	Streptomyces	sp.	CP108145	SAMN24016178	chromosome	linear	npgm-contigger NBC_00172	1	0	0	10121374	10121374	41x	17395	424624021	1611662	7523	9037	8787	6, 6, 6 (5S, 16S, 23S)	72	70.59	355	351	4	1	0	356	88047	NA	Streptomyces	Streptomyces sp016893485		Streptomyces sp016893485
NBC_00174	Streptomyces	mirabilis	JAPEMK010000001,JAPEMK010000002,JAPEMK010000003,JAPEMK010000004,JAPEMK010000005,JAPEMK010000006,JAPEMK010000007	SAMN30552941	near-complete	linear	flye-contigger NBC_00174	7	0	0	10811561	12794466	51x	18418	661094285	9120551	72	11712	10971	6, 6, 6 (5S, 16S, 23S)	76	70.10	354	348	6	2	0	356	NA	NA	Streptomyces	Streptomyces mirabilis		Streptomyces mirabilis
NBC_00178	Streptomyces	sp.	CP108143,CP108144	SAMN30552942	chromosome	linear	npgm-contigger NBC_00178	2	1	0	7317043	7379407	100x	16320	764883101	7009678	23	6491	6275	6, 6, 6 (5S, 16S, 23S)	70	71.41	355	353	2	1	0	356	302	NA	Streptomyces	Streptomyces sp.	sp_mash_221	Streptomyces sp. (sp_mash_221)
NBC_00179	Streptomyces	virginiae	CP108142	SAMN24016179	chromosome	linear	npgm-contigger NBC_00179	1	0	0	9252910	9252910	109x	16774	992937786	3631115	5610	8553	8185	7, 7, 7 (5S, 16S, 23S)	78	71.55	355	352	3	1	0	356	147113	NA	Streptomyces	Streptomyces virginiae_A		Streptomyces virginiae_A
NBC_00180	Streptomyces	sp.	CP108140,CP108141	SAMN24016180	chromosome	linear	npgm-contigger NBC_00180	2	0	1	10011928	10015531	31x	20900	319183708	1569688	699	9070	8585	6, 6, 6 (5S, 16S, 23S)	73	70.22	355	351	4	1	0	356	225734	NA	Streptomyces	Streptomyces sp.	sp_mash_018	Streptomyces sp. (sp_mash_018)
NBC_00183	Streptomyces	sp.	JAPEML010000001,JAPEML010000002,JAPEML010000003,JAPEML010000004	SAMN24016181	near-complete	linear	flye-contigger NBC_00183	4	0	0	5197028	9751041	66x	10731	674528781	5610514	4	9008	8579	6, 6, 6 (5S, 16S, 23S)	70	70.30	354	351	3	1	1	356	NA	NA	Streptomyces	Streptomyces sp.	sp_mash_002	Streptomyces sp. (sp_mash_002)
NBC_00184	Streptomyces	sp.	CP108137,CP108138,CP108139	SAMN30552943	chromosome	linear	flye-contigger NBC_00184	3	2	0	7406041	8400290	28x	4184	245047322	5817059	1578	7304	7061	7, 7, 7 (5S, 16S, 23S)	70	70.75	355	354	1	1	0	356	NA	70	Streptomyces	Streptomyces sp.	sp_mash_017	Streptomyces sp. (sp_mash_017)
NBC_00185	[Kitasatospora]	papulosa	CP108135,CP108136	SAMN24016182	chromosome	linear	npgm-contigger NBC_00185	2	1	0	7580126	7697835	75x	17034	590255832	1223998	622	6879	6643	6, 6, 6 (5S, 16S, 23S)	68	71.02	355	355	0	1	0	356	25188	NA	Streptomyces	Streptomyces papulosus		Streptomyces papulosus
NBC_00186	Streptomyces	phaeochromogenes	CP108134	SAMN30552944	near-complete	linear	flye-contigger NBC_00186	1	0	0	12185415	12185415	65x	8782	817931349	5399666	656	10693	10386	6, 6, 6 (5S, 16S, 23S)	71	70.04	355	351	4	1	0	356	NA	NA	Streptomyces	Streptomyces phaeochromogenes		Streptomyces phaeochromogenes
NBC_00187	Streptomyces	phaeochromogenes	CP108333	SAMN30552945	chromosome	linear	flye-contigger NBC_00187	1	0	0	10187121	10187121	37x	15801	389861537	3841069	986	8829	8557	6, 6, 6 (5S, 16S, 23S)	71	70.24	355	352	3	1	0	356	NA	50	Streptomyces	Streptomyces phaeochromogenes		Streptomyces phaeochromogenes
NBC_00189	Streptomyces	tauricus	CP108133	SAMN24016183	chromosome	linear	flye-contigger NBC_00189	1	0	0	10308633	10308633	84x	13534	881469256	2579312	434	8841	8489	6, 6, 6 (5S, 16S, 23S)	71	70.72	355	352	3	1	0	356	35780	NA	Streptomyces	Streptomyces tauricus		Streptomyces tauricus
NBC_00190	Streptomyces	sp.	CP108131,CP108132	SAMN24016184	chromosome	linear	npgm-contigger NBC_00190	2	1	0	8633858	8893931	32x	11620	304181536	2854044	104	8257	7856	7, 7, 7 (5S, 16S, 23S)	76	71.45	355	354	1	1	0	356	61858	50	Streptomyces	Streptomyces sp.	sp_mash_024	Streptomyces sp. (sp_mash_024)
NBC_00191	Streptomyces	sp.	CP108130	SAMN30552946	chromosome	linear	flye-contigger NBC_00191	1	0	0	8493622	8493622	106x	8756	918430833	4884326	91	7774	7401	6, 6, 6 (5S, 16S, 23S)	66	69.65	355	354	1	1	0	356	NA	NA	Streptomyces	Streptomyces sp.	sp_mash_011	Streptomyces sp. (sp_mash_011)
NBC_00193	Streptomyces	sp.	JAPEMM010000001,JAPEMM010000002,JAPEMM010000003,JAPEMM010000004	SAMN30552947	near-complete	linear	flye-contigger NBC_00193	4	0	0	6245877	7998463	76x	14812	697639822	6498959	166	7239	6975	7, 7, 7 (5S, 16S, 23S)	73	71.90	355	351	4	1	0	356	NA	50	Streptomyces	Streptomyces sp.	sp_mash_035	Streptomyces sp. (sp_mash_035)
NBC_00196	Microbispora	hainanensis	CP108129	SAMN24016185	chromosome	circular	flye-contigger NBC_00196	1	0	0	8855727	8855727	17x	22199	161796111	5814989	9	8024	7802	5, 5, 5 (5S, 16S, 23S)	58	71.19	354	344	10	2	0	356	NA	NA	Microbispora	Microbispora hainanensis		Microbispora hainanensis
NBC_00197	Streptomyces	sp.	CP108128	SAMN30552948	chromosome	linear	npgm-contigger NBC_00197	1	0	0	9282310	9282310	58x	11494	557236927	4659744	9359	8112	7885	6, 6, 6 (5S, 16S, 23S)	81	71.33	355	351	4	1	0	356	159814	NA	Streptomyces	Streptomyces sp002078175		Streptomyces sp002078175
NBC_00198	Streptomyces	sp.	JAPEMN010000001,JAPEMN010000002,JAPEMN010000003,JAPEMN010000004,JAPEMN010000005,JAPEMN010000006	SAMN30552949	near-complete	linear	flye-contigger NBC_00198	6	0	0	3826779	9114783	99x	16771	945582300	8648286	75	8040	7842	6, 6, 6 (5S, 16S, 23S)	72	71.46	355	351	4	1	0	356	NA	NA	Streptomyces	Streptomyces sp002078175		Streptomyces sp002078175
NBC_00199	Streptomyces	sp.	JAPEMO010000001,JAPEMO010000002,JAPEMO010000003,JAPEMO010000004,JAPEMO010000005,JAPEMO010000006,JAPEMO010000007,JAPEMO010000008,JAPEMO010000009,JAPEMO010000010,JAPEMO010000011,JAPEMO010000012,JAPEMO010000013,JAPEMO010000014,JAPEMO010000015,JAPEMO010000016,JAPEMO010000017,JAPEMO010000018,JAPEMO010000019,JAPEMO010000020,JAPEMO010000021,JAPEMO010000022,JAPEMO010000023,JAPEMO010000024,JAPEMO010000025…	SAMN30552950	near-complete	linear	flye-contigger NBC_00199	32	0	0	1039059	9104293	15x	6343	160553162	7147655	73	8043	7619	6, 6, 6 (5S, 16S, 23S)	72	71.60	354	353	1	2	0	356	NA	NA	Streptomyces	Streptomyces sp001428885		Streptomyces sp001428885
NBC_00200	Streptomyces	mirabilis	CP108127	SAMN24016186	chromosome	linear	npgm-contigger NBC_00200	1	0	0	12198498	12198498	19x	19268	245659905	5632779	67	11206	10489	6, 6, 6 (5S, 16S, 23S)	76	70.10	354	350	4	2	0	356	448303	50	Streptomyces	Streptomyces mirabilis		Streptomyces mirabilis
NBC_00201	Streptomyces	sp.	JAPEMP010000001,JAPEMP010000002,JAPEMP010000003	SAMN30552951	near-complete	linear	flye-contigger NBC_00201	3	0	0	9422302	10177092	33x	15042	358649014	7366787	159	9379	8912	6, 6, 6 (5S, 16S, 23S)	71	70.26	354	352	2	1	1	356	NA	50	Streptomyces	Streptomyces sp.	sp_mash_002	Streptomyces sp. (sp_mash_002)
NBC_00203	Streptomyces	sp.	CP108126	SAMN30552952	chromosome	linear	npgm-contigger NBC_00203	1	0	0	10799792	10799792	22x	9000	245793319	8027337	258	9563	9159	6, 6, 6 (5S, 16S, 23S)	74	70.08	355	345	10	1	0	356	13961	NA	Streptomyces	Streptomyces sp.	sp_mash_013	Streptomyces sp. (sp_mash_013)
NBC_00206	Streptomyces	nigra	CP108125	SAMN30552953	chromosome	linear	flye-contigger NBC_00206	1	0	0	7750322	7750322	140x	12863	1107005869	5834702	9	7074	6888	6, 6, 6 (5S, 16S, 23S)	70	71.91	355	354	1	1	0	356	19839	NA	Streptomyces	Streptomyces nigra		Streptomyces nigra
NBC_00207	Streptomyces	sp.	CP130715	SAMN24016187	chromosome	linear	npgm-contigger NBC_00207	1	0	0	9446829	9446829	114x	9471	548748337	2744137	395	8727	8384	7, 7, 7 (5S, 16S, 23S)	74	71.76	356	353	3	0	0	356	224374	50	Streptomyces	Streptomyces sp.	sp_mash_025	Streptomyces sp. (sp_mash_025)
NBC_00208	Streptomyces	sp.	CP108123	SAMN30552954	chromosome	linear	npgm-contigger NBC_00208	1	0	0	9856051	9856051	71x	20644	704258789	6892394	146	9056	8481	6, 6, 6 (5S, 16S, 23S)	73	69.48	355	348	7	1	0	356	283201	NA	Streptomyces	Streptomyces sp.	sp_mash_001	Streptomyces sp. (sp_mash_001)
NBC_00209	Streptomyces	sp.	CP108121,CP108122	SAMN30552955	chromosome	linear	npgm-contigger NBC_00209	2	1	0	6999100	7224412	43x	13156	338509383	3989613	283	6571	6309	6, 6, 6 (5S, 16S, 23S)	65	71.65	354	353	1	1	1	356	NA	50	Streptomyces	Streptomyces sp001905735		Streptomyces sp001905735
NBC_00210	Streptomyces	sp.	CP108120	SAMN24016188	chromosome	linear	flye-contigger NBC_00210	1	0	0	8783391	8783391	37x	20902	334778495	4850915	47	7894	7511	6, 6, 6 (5S, 16S, 23S)	67	69.57	355	354	1	1	0	356	12310	NA	Streptomyces	Streptomyces sp.	sp_mash_050	Streptomyces sp. (sp_mash_050)
NBC_00211	Streptomyces	sp.	CP108118,CP108119	SAMN30552956	chromosome	linear	flye-contigger NBC_00211	2	1	0	8566898	9172325	15x	12598	150652794	8462004	161	8437	7982	7, 7, 7 (5S, 16S, 23S)	77	71.62	355	352	3	1	0	356	4528	NA	Streptomyces	Streptomyces sp.	sp_mash_010	Streptomyces sp. (sp_mash_010)
NBC_00212	Streptomyces	sp.	CP108115,CP108116,CP108117	SAMN30552957	chromosome	linear	flye-contigger NBC_00212	3	2	0	8657633	9180837	48x	8200	452821180	6035487	77	8428	8062	8, 8, 8 (5S, 16S, 23S)	76	70.61	354	345	9	2	0	356	NA	NA	Streptomyces	Streptomyces sp001279695		Streptomyces sp001279695
NBC_00215	Streptomyces	chartreusis	CP108114	SAMN24016189	chromosome	linear	npgm-contigger NBC_00215	1	0	0	11080497	11080497	48x	17324	538708857	6293960	125	9820	9403	6, 6, 6 (5S, 16S, 23S)	77	70.69	355	352	3	1	0	356	363638	NA	Streptomyces	Streptomyces chartreusis		Streptomyces chartreusis
NBC_00217	Streptomyces	achromogenes	CP108113	SAMN24016191	chromosome	linear	npgm-contigger NBC_00217	1	0	0	10371570	10371570	99x	19165	762695365	5643953	874	9127	8751	7, 7, 7 (5S, 16S, 23S)	80	72.37	354	294	60	1	1	356	2831910	NA	Streptomyces	Streptomyces achromogenes		Streptomyces achromogenes
NBC_00220	Streptomyces	virginiae	CP108111,CP108112	SAMN24016192	chromosome	linear	npgm-contigger NBC_00220	2	1	0	9149801	9188645	53x	17393	490996090	4827309	3003	8422	8092	7, 7, 7 (5S, 16S, 23S)	74	71.61	355	352	3	1	0	356	30079	NA	Streptomyces	Streptomyces virginiae_A		Streptomyces virginiae_A
NBC_00221	Streptomyces	phaeochromogenes	CP108345	SAMN30552958	chromosome	linear	flye-contigger NBC_00221	1	0	0	11224598	11224598	74x	7330	858771109	7179501	493	9760	9437	6, 6, 6 (5S, 16S, 23S)	70	70.25	355	351	4	1	0	356	12487	NA	Streptomyces	Streptomyces phaeochromogenes		Streptomyces phaeochromogenes
NBC_00222	Kitasatospora	purpeofusca	CP108110	SAMN30552959	chromosome	linear	flye-contigger NBC_00222	1	0	0	9296031	9296031	57x	18258	548500705	6658967	423	7956	7651	11, 11, 11 (5S, 16S, 23S)	73	73.24	354	351	3	1	1	356	NA	NA	Kitasatospora	Kitasatospora purpeofusca		Kitasatospora purpeofusca
NBC_00223	Streptomyces	sp.	CP108109	SAMN30552960	chromosome	linear	flye-contigger NBC_00223	1	0	0	7961474	7961474	56x	11490	473930194	6145817	269	6785	6543	6, 6, 6 (5S, 16S, 23S)	62	71.75	355	349	6	1	0	356	17652	NA	Streptomyces	Streptomyces sp.	sp_mash_060	Streptomyces sp. (sp_mash_060)
NBC_00224	Streptomyces	sp.	CP108106,CP108107,CP108108	SAMN30552961	chromosome	linear	npgm-contigger NBC_00224	3	1	1	8912376	9182200	14x	12415	139680955	5350629	49	8223	7924	7, 7, 7 (5S, 16S, 23S)	71	71.03	355	355	0	1	0	356	190472	NA	Streptomyces	Streptomyces sp.	sp_mash_020	Streptomyces sp. (sp_mash_020)
NBC_00225	Streptomyces	canus	CP108105	SAMN30552962	chromosome	linear	npgm-contigger NBC_00225	1	0	0	11003475	11003475	20x	16226	227341183	7136192	528	10056	9644	6, 6, 6 (5S, 16S, 23S)	76	70.23	354	353	1	2	0	356	117019	NA	Streptomyces	Streptomyces canus		Streptomyces canus
NBC_00226	Streptomyces	virginiae	CP108103,CP108104	SAMN24016193	chromosome	linear	npgm-contigger NBC_00226	2	0	1	9005273	9016703	19x	7868	187880850	4259952	1142	8337	8048	7, 7, 7 (5S, 16S, 23S)	73	71.61	355	352	3	1	0	356	88531	NA	Streptomyces	Streptomyces virginiae_A		Streptomyces virginiae_A
NBC_00227	Streptomyces	virginiae	JAPEMQ010000001,JAPEMQ010000002,JAPEMQ010000003,JAPEMQ010000004,JAPEMQ010000005,JAPEMQ010000006,JAPEMQ010000007,JAPEMQ010000008,JAPEMQ010000009,JAPEMQ010000010,JAPEMQ010000011,JAPEMQ010000012,JAPEMQ010000013,JAPEMQ010000014,JAPEMQ010000015,JAPEMQ010000016,JAPEMQ010000017	SAMN30552963	near-complete	linear	flye-contigger NBC_00227	17	0	0	5953596	9336869	64x	5361	622356838	5687394	393	8752	8420	7, 7, 7 (5S, 16S, 23S)	71	71.53	355	352	3	1	0	356	NA	NA	Streptomyces	Streptomyces virginiae_A		Streptomyces virginiae_A
NBC_00228	Streptomyces	sp.	CP108102	SAMN24016194	chromosome	linear	npgm-contigger NBC_00228	1	0	0	10117404	10117404	34x	16916	366547354	1580202	3390	9039	8787	6, 6, 6 (5S, 16S, 23S)	72	70.59	355	351	4	1	0	356	86066	NA	Streptomyces	Streptomyces sp016893485		Streptomyces sp016893485
NBC_00231	Streptomyces	canus	JAPEMR010000001,JAPEMR010000002,JAPEMR010000003,JAPEMR010000004,JAPEMR010000005,JAPEMR010000006,JAPEMR010000007,JAPEMR010000008,JAPEMR010000009,JAPEMR010000010,JAPEMR010000011,JAPEMR010000012,JAPEMR010000013,JAPEMR010000014,JAPEMR010000015,JAPEMR010000016,JAPEMR010000017,JAPEMR010000018,JAPEMR010000019,JAPEMR010000020,JAPEMR010000021	SAMN30552964	near-complete	linear	flye-contigger NBC_00231	21	0	0	2894018	11169549	11x	10468	142835191	6391404	880	10274	9857	5, 4, 5 (5S, 16S, 23S)	73	70.29	351	347	4	1	4	356	NA	NA	Streptomyces	Streptomyces canus		Streptomyces canus
NBC_00233	Streptomyces	sp.	JAPEMS010000001,JAPEMS010000002,JAPEMS010000003,JAPEMS010000004,JAPEMS010000005	SAMN30552965	near-complete	linear	flye-contigger NBC_00233	5	0	0	7636548	10314919	84x	19930	906267967	6479113	74	9270	8712	7, 7, 7 (5S, 16S, 23S)	82	71.31	355	352	3	1	0	356	NA	NA	Streptomyces	Streptomyces sp014451325		Streptomyces sp014451325
NBC_00234	Streptomyces	sp.	CP108101	SAMN24016195	chromosome	circular	flye-contigger NBC_00234	1	0	0	8274316	8274316	96x	19212	821687568	4669015	81	7269	7042	6, 6, 6 (5S, 16S, 23S)	67	70.60	355	355	0	1	0	356	NA	NA	Streptomyces	Streptomyces sp.	sp_mash_173	Streptomyces sp. (sp_mash_173)
NBC_00236	Streptomyces	sp.	CP108100	SAMN24016196	chromosome	linear	flye-contigger NBC_00236	1	0	0	8333111	8333111	15x	10768	131443764	3993634	184	7418	7168	7, 7, 7 (5S, 16S, 23S)	72	70.83	355	353	2	1	0	356	11542	NA	Streptomyces	Streptomyces sp.	sp_mash_096	Streptomyces sp. (sp_mash_096)
NBC_00237	Streptomyces	sp.	JAPEMT010000001,JAPEMT010000002,JAPEMT010000003,JAPEMT010000004,JAPEMT010000005,JAPEMT010000006,JAPEMT010000007,JAPEMT010000008,JAPEMT010000009,JAPEMT010000010	SAMN30552966	near-complete	linear	flye-contigger NBC_00237	10	0	0	3215132	9205340	35x	4499	331901003	6881287	34	8150	7856	7, 7, 7 (5S, 16S, 23S)	72	70.73	355	354	1	1	0	356	NA	70	Streptomyces	Streptomyces sp.	sp_mash_090	Streptomyces sp. (sp_mash_090)
NBC_00238	Streptomyces	gancidicus	CP108344	SAMN24016197	chromosome	linear	flye-contigger NBC_00238	1	0	0	7518633	7518633	61x	8850	480834736	4445482	424	6835	6622	6, 6, 6 (5S, 16S, 23S)	71	72.59	354	353	1	2	0	356	148	NA	Streptomyces	Streptomyces pseudogriseolus		Streptomyces pseudogriseolus
NBC_00239	Streptomyces	sp.	CP108095,CP108096,CP108097,CP108098,CP108099	SAMN24016198	chromosome	linear	flye-contigger NBC_00239	5	4	0	8511476	9315054	31x	22016	298421498	4626849	579	8322	8002	8, 8, 8 (5S, 16S, 23S)	87	72.24	355	352	3	1	0	356	NA	NA	Streptomyces	Streptomyces sp.	sp_mash_178	Streptomyces sp. (sp_mash_178)
NBC_00240	Kitasatospora	sp.	JAPEMU010000001,JAPEMU010000002,JAPEMU010000003,JAPEMU010000004,JAPEMU010000005,JAPEMU010000006,JAPEMU010000007,JAPEMU010000008,JAPEMU010000009	SAMN24016199	near-complete	linear	flye-contigger NBC_00240	9	0	0	9383457	10447031	57x	17172	615790392	5995661	1353	8938	8523	9, 9, 9 (5S, 16S, 23S)	75	73.00	355	355	0	1	0	356	NA	NA	Kitasatospora	Kitasatospora sp.	sp_mash_086	Kitasatospora sp. (sp_mash_086)
NBC_00243	Streptomyces	sp.	CP108094	SAMN30552967	near-complete	linear	npgm-contigger NBC_00243	1	0	0	10658643	10658643	117x	16840	1249849779	7651894	2590	9546	9247	6, 6, 6 (5S, 16S, 23S)	70	69.77	355	351	4	1	0	356	NA	NA	Streptomyces	Streptomyces sp.	sp_mash_005	Streptomyces sp. (sp_mash_005)
NBC_00247	Streptomyces	sp.	CP108093	SAMN30552968	chromosome	linear	flye-contigger NBC_00247	1	0	0	7336920	7336920	28x	11296	211380396	3576042	298	6275	6040	7, 7, 7 (5S, 16S, 23S)	67	71.60	355	354	1	1	0	356	NA	NA	Streptomyces	Streptomyces sp.	sp_mash_237	Streptomyces sp. (sp_mash_237)
NBC_00248	Streptomyces	virginiae	CP108090,CP108091,CP108092	SAMN24016200	chromosome	linear	npgm-contigger NBC_00248	3	2	0	9293002	9393169	20x	16976	201518543	5701812	142	8735	8361	7, 7, 7 (5S, 16S, 23S)	78	71.54	355	352	3	1	0	356	144526	NA	Streptomyces	Streptomyces virginiae_A		Streptomyces virginiae_A
NBC_00249	Streptomyces	sp.	JAPEMV010000001,JAPEMV010000002,JAPEMV010000003,JAPEMV010000004,JAPEMV010000005,JAPEMV010000006,JAPEMV010000007,JAPEMV010000008,JAPEMV010000009,JAPEMV010000010,JAPEMV010000011,JAPEMV010000012,JAPEMV010000013,JAPEMV010000014,JAPEMV010000015,JAPEMV010000016,JAPEMV010000017,JAPEMV010000018,JAPEMV010000019	SAMN30552969	near-complete	linear	flye-contigger NBC_00249	19	0	0	2012440	8610968	18x	9433	167338350	5265899	206	7868	7568	6, 4, 8 (5S, 16S, 23S)	74	72.43	355	355	0	1	0	356	NA	NA	Streptomyces	Streptomyces sp.	sp_mash_087	Streptomyces sp. (sp_mash_087)
NBC_00250	Streptomyces	sp.	CP108088,CP108089	SAMN24016201	chromosome	linear	flye-contigger NBC_00250	2	1	0	9158577	9270399	113x	17969	1079042772	4389112	8805	8339	8010	7, 7, 7 (5S, 16S, 23S)	72	71.53	355	351	4	1	0	356	NA	NA	Streptomyces	Streptomyces sp.	sp_mash_041	Streptomyces sp. (sp_mash_041)
NBC_00252	Streptomyces	sp.	CP108087	SAMN30552970	chromosome	linear	npgm-contigger NBC_00252	1	0	0	10137727	10137727	31x	19741	330055704	7615484	244	8986	8732	6, 6, 6 (5S, 16S, 23S)	72	70.60	355	351	4	1	0	356	84161	NA	Streptomyces	Streptomyces sp016893485		Streptomyces sp016893485
NBC_00253	Microbispora	hainanensis	CP108086	SAMN30552971	chromosome	circular	flye-contigger NBC_00253	1	0	0	8801664	8801664	51x	8126	454804059	4173212	94	7976	7771	5, 5, 5 (5S, 16S, 23S)	57	71.26	354	344	10	2	0	356	NA	NA	Microbispora	Microbispora hainanensis		Microbispora hainanensis
NBC_00254	Microbispora	hainanensis	CP108085	SAMN30552972	chromosome	circular	flye-contigger NBC_00254	1	0	0	8796808	8796808	41x	17379	369434025	5418966	57	7995	7791	5, 5, 5 (5S, 16S, 23S)	57	71.20	354	345	9	2	0	356	NA	NA	Microbispora	Microbispora hainanensis		Microbispora hainanensis
NBC_00256	Micromonospora	globbae	CP108084	SAMN30552973	chromosome	circular	flye-contigger NBC_00256	1	0	0	6864289	6864289	40x	12003	290003079	6661059	3	6295	6134	3, 3, 3 (5S, 16S, 23S)	53	73.40	353	348	5	1	2	356	NA	NA	Micromonospora	Micromonospora globbae		Micromonospora globbae
NBC_00257	Streptomyces	sp.	CP108082,CP108083	SAMN30552974	chromosome	linear	flye-contigger NBC_00257	2	1	0	9024940	9470289	121x	15371	1176628773	5754242	356	8483	8064	6, 6, 6 (5S, 16S, 23S)	67	70.55	355	352	3	1	0	356	9090	NA	Streptomyces	Streptomyces sp003846175		Streptomyces sp003846175
NBC_00258	Streptomyces	sp.	CP108081	SAMN24016202	chromosome	linear	npgm-contigger NBC_00258	1	0	0	12223696	12223696	38x	13985	464105446	5259965	16	10851	10421	6, 6, 6 (5S, 16S, 23S)	74	69.92	355	350	5	1	0	356	464996	NA	Streptomyces	Streptomyces sp007050945		Streptomyces sp007050945
NBC_00259	Streptomyces	sp.	CP108080	SAMN24016203	chromosome	linear	flye-contigger NBC_00259	1	0	0	8164743	8164743	15x	10374	136153728	1719339	177	7322	7007	6, 6, 6 (5S, 16S, 23S)	68	70.91	354	352	2	2	0	356	13721	NA	Streptomyces	Streptomyces sp.	sp_mash_038	Streptomyces sp. (sp_mash_038)
NBC_00261	Streptomyces	europaeiscabiei	CP108079	SAMN30552975	chromosome	linear	npgm-contigger NBC_00261	1	0	0	11766587	11766587	74x	19732	872097178	7021872	1716	10288	9704	6, 6, 6 (5S, 16S, 23S)	76	70.52	355	349	6	1	0	356	288146	NA	Streptomyces	Streptomyces europaeiscabiei		Streptomyces europaeiscabiei
NBC_00263	Streptomyces	prunicolor	JAPEMW010000001,JAPEMW010000002,JAPEMW010000003	SAMN30552976	near-complete	linear	flye-contigger NBC_00263	3	0	0	8246417	11335636	90x	18331	1045969383	5103811	1732	10305	10027	6, 6, 6 (5S, 16S, 23S)	70	69.75	355	349	6	1	0	356	NA	NA	Streptomyces	Streptomyces prunicolor		Streptomyces prunicolor
NBC_00264	Streptomyces	sp.	JAPEMX010000001,JAPEMX010000002,JAPEMX010000003,JAPEMX010000004,JAPEMX010000005,JAPEMX010000006,JAPEMX010000007	SAMN30552977	near-complete	linear	flye-contigger NBC_00264	7	0	0	9061851	10241172	71x	11745	757252002	4582980	131	9220	8670	6, 6, 6 (5S, 16S, 23S)	69	70.53	355	351	4	1	0	356	NA	NA	Streptomyces	Streptomyces sp003846175		Streptomyces sp003846175
NBC_00267	Streptomyces	sp.	CP108076,CP108077,CP108078	SAMN30552978	chromosome	linear	flye-contigger NBC_00267	3	2	0	9196834	9241071	22x	22240	213249506	6528204	710	8251	7841	6, 6, 6 (5S, 16S, 23S)	74	71.28	354	354	0	2	0	356	12661	NA	Streptomyces	Streptomyces sp.	sp_mash_103	Streptomyces sp. (sp_mash_103)
NBC_00268	Streptomyces	sp.	JAPEMY010000001,JAPEMY010000002,JAPEMY010000003,JAPEMY010000004,JAPEMY010000005	SAMN30552979	near-complete	linear	flye-contigger NBC_00268	5	0	0	11684238	13155526	66x	14485	897167195	4050937	717	12054	11165	7, 7, 7 (5S, 16S, 23S)	77	69.76	354	348	6	2	0	356	NA	NA	Streptomyces	Streptomyces sp.	sp_mash_004	Streptomyces sp. (sp_mash_004)
NBC_00269	Streptomyces	sp.	CP108075	SAMN30552980	chromosome	linear	npgm-contigger NBC_00269	1	0	0	10967080	10967080	16x	22399	178325202	5585931	325	10087	9465	7, 7, 7 (5S, 16S, 23S)	70	70.00	355	351	4	1	0	356	108585	50	Streptomyces	Streptomyces sp003403055		Streptomyces sp003403055
NBC_00270	Streptomyces	caniferus	CP108073,CP108074	SAMN24016205	chromosome	linear	flye-contigger NBC_00270	2	1	0	8848699	8971606	20x	25403	196192819	6236416	48	7951	7618	7, 7, 7 (5S, 16S, 23S)	74	71.34	355	351	4	1	0	356	11707	50	Streptomyces	Streptomyces caniferus		Streptomyces caniferus
NBC_00271	Streptomyces	sp.	CP108070,CP108071,CP108072	SAMN30552981	chromosome	linear	npgm-contigger NBC_00271	3	2	0	11932113	12278258	42x	15954	532692103	4139156	1618	11271	10478	6, 6, 6 (5S, 16S, 23S)	78	70.06	354	350	4	2	0	356	329460	NA	Streptomyces	Streptomyces sp.	sp_mash_187	Streptomyces sp. (sp_mash_187)
NBC_00272	Streptomyces	sp.	CP108068,CP108069	SAMN30552982	chromosome	linear	flye-contigger NBC_00272	2	1	0	8667553	9157283	71x	13233	670056659	7142421	7	8493	8034	7, 7, 7 (5S, 16S, 23S)	77	71.62	355	352	3	1	0	356	16916	NA	Streptomyces	Streptomyces sp.	sp_mash_010	Streptomyces sp. (sp_mash_010)
NBC_00273	Streptomyces	sp.	CP108067	SAMN24016206	chromosome	linear	npgm-contigger NBC_00273	1	0	0	10316149	10316149	102x	14332	1035509766	5302781	26	9342	8913	7, 7, 7 (5S, 16S, 23S)	73	71.35	355	353	2	1	0	356	236252	NA	Streptomyces	Streptomyces sp.	sp_mash_012	Streptomyces sp. (sp_mash_012)
NBC_00276	Streptomyces	virginiae	JAPEMZ010000001,JAPEMZ010000002	SAMN30552983	near-complete	linear	flye-contigger NBC_00276	2	0	0	8024899	8057406	60x	17109	502904748	5392601	1166	7453	7137	7, 7, 7 (5S, 16S, 23S)	73	71.56	355	352	3	1	0	356	NA	NA	Streptomyces	Streptomyces virginiae_A		Streptomyces virginiae_A
NBC_00277	Streptomyces	canus	CP108065,CP108066	SAMN30552984	chromosome	linear	flye-contigger NBC_00277	2	1	0	10691412	10825738	172x	12531	1911697329	3478727	485	9833	9310	6, 6, 6 (5S, 16S, 23S)	68	70.19	355	352	3	1	0	356	15164	NA	Streptomyces	Streptomyces canus		Streptomyces canus
NBC_00278	Streptomyces	zaomyceticus	CP108062,CP108063,CP108064	SAMN30552985	chromosome	linear	npgm-contigger NBC_00278	3	1	1	9105393	9248260	70x	18750	659198231	4653965	273	8141	7837	7, 7, 7 (5S, 16S, 23S)	74	71.78	354	349	5	2	0	356	176036	NA	Streptomyces	Streptomyces zaomyceticus		Streptomyces zaomyceticus
NBC_00280	Streptomyces	sp.	CP108059,CP108060,CP108061	SAMN30552986	chromosome	linear	flye-contigger NBC_00280	3	1	1	10398828	10711384	39x	19450	437827436	6194983	283	9487	9125	6, 6, 6 (5S, 16S, 23S)	71	69.83	354	352	2	2	0	356	NA	50	Streptomyces	Streptomyces sp.	sp_mash_070	Streptomyces sp. (sp_mash_070)
NBC_00282	Streptomyces	antibioticus	JAPENA010000001,JAPENA010000002,JAPENA010000003	SAMN24016207	near-complete	linear	flye-contigger NBC_00282	3	0	0	7952161	8626826	24x	11072	228127463	2845861	282	7813	7578	6, 6, 6 (5S, 16S, 23S)	69	71.83	355	353	2	1	0	356	NA	70	Streptomyces	Streptomyces antibioticus_B		Streptomyces antibioticus_B
NBC_00283	Streptomyces	goshikiensis	CP108057,CP108058	SAMN30552987	chromosome	linear	flye-contigger NBC_00283	2	1	0	7917856	8521284	67x	9552	579379448	4370548	635	7610	7342	7, 7, 7 (5S, 16S, 23S)	74	72.24	354	348	6	2	0	356	NA	50	Streptomyces	Streptomyces goshikiensis		Streptomyces goshikiensis
NBC_00285	Streptomyces	sp.	CP108055,CP108056	SAMN30552988	chromosome	linear	flye-contigger NBC_00285	2	1	0	10263655	10309750	72x	17714	782524850	5109939	46	9465	9059	6, 6, 6 (5S, 16S, 23S)	74	70.13	355	350	5	1	0	356	37031	NA	Streptomyces	Streptomyces sp.	sp_mash_100	Streptomyces sp. (sp_mash_100)
NBC_00286	Streptomyces	sp.	CP108054	SAMN30552989	chromosome	linear	flye-contigger NBC_00286	1	0	0	9853519	9853519	57x	10564	579541276	6323833	42	8920	8482	6, 6, 6 (5S, 16S, 23S)	66	69.51	355	353	2	1	0	356	20749	NA	Streptomyces	Streptomyces sp.	sp_mash_114	Streptomyces sp. (sp_mash_114)
NBC_00287	Streptomyces	sp.	CP108053	SAMN30552990	chromosome	linear	flye-contigger NBC_00287	1	0	0	9642853	9642853	209x	13248	2076549864	6500026	78	8822	8457	6, 6, 6 (5S, 16S, 23S)	73	70.17	355	350	5	1	0	356	37904	NA	Streptomyces	Streptomyces sp.	sp_mash_156	Streptomyces sp. (sp_mash_156)
NBC_00288	Streptomyces	virginiae	CP108052	SAMN24016208	chromosome	linear	npgm-contigger NBC_00288	1	0	0	9182879	9182879	56x	17771	525684597	5812329	801	8553	8174	7, 7, 7 (5S, 16S, 23S)	75	71.52	355	352	3	1	0	356	172951	NA	Streptomyces	Streptomyces virginiae_A		Streptomyces virginiae_A
NBC_00289	Streptomyces	sp.	CP108046,CP108047,CP108048,CP108049,CP108050,CP108051	SAMN30552991	chromosome	linear	npgm-contigger NBC_00289	6	4	1	10626179	11001603	36x	19821	419465162	3908464	243	10089	9236	6, 6, 6 (5S, 16S, 23S)	69	70.38	355	352	3	1	0	356	682439	70	Streptomyces	Streptomyces sp.	sp_mash_203	Streptomyces sp. (sp_mash_203)
NBC_00291	Streptomyces	sp.	JAPENB010000001,JAPENB010000002,JAPENB010000003,JAPENB010000004,JAPENB010000005,JAPENB010000006,JAPENB010000007,JAPENB010000008,JAPENB010000009,JAPENB010000010,JAPENB010000011,JAPENB010000012,JAPENB010000013,JAPENB010000014,JAPENB010000015	SAMN30552992	near-complete	linear	flye-contigger NBC_00291	15	0	0	4208397	6200006	17x	7470	121722494	4988306	539	5509	5342	7, 7, 7 (5S, 16S, 23S)	72	71.77	354	353	1	2	0	356	NA	NA	Streptomyces	Streptomyces sp001279725		Streptomyces sp001279725
NBC_00293	Streptomyces	violaceus	CP108342	SAMN30552993	chromosome	linear	npgm-contigger NBC_00293	1	0	0	8816646	8816646	73x	10537	658758592	4246694	308	7994	7486	6, 6, 6 (5S, 16S, 23S)	68	70.80	355	354	1	1	0	356	89606	NA	Streptomyces	Streptomyces violaceus		Streptomyces violaceus
NBC_00294	Rhodococcus	sp.	CP108043,CP108044,CP108045	SAMN30552994	chromosome	circular	flye-contigger NBC_00294	3	2	0	4617090	4841103	67x	16943	354474461	5928471	3	4583	4489	3, 3, 3 (5S, 16S, 23S)	46	68.37	356	356	0	0	0	356	NA	NA	Rhodococcus_C	Rhodococcus_C sp000686025		Rhodococcus_C sp000686025
NBC_00295	Micromonospora	chokoriensis	CP108332	SAMN30552995	chromosome	circular	flye-contigger NBC_00295	1	0	0	7267395	7267395	12x	15790	91700901	5070515	141	6640	6475	3, 3, 3 (5S, 16S, 23S)	89	71.08	352	346	6	1	3	356	NA	NA	Micromonospora	Micromonospora chokoriensis		Micromonospora chokoriensis
NBC_00297	Rhodococcus	sp.	CP108041,CP108042	SAMN30552996	chromosome	circular	flye-contigger NBC_00297	2	1	0	4606932	4808694	78x	15603	386487857	6375389	4	4522	4430	3, 3, 3 (5S, 16S, 23S)	46	68.32	356	355	1	0	0	356	NA	NA	Rhodococcus_C	Rhodococcus_C sp000686025		Rhodococcus_C sp000686025
NBC_00299	Streptomyces	sp.	CP108039,CP108040	SAMN30552997	chromosome	linear	flye-contigger NBC_00299	2	1	0	9507903	9730517	105x	12811	1055484012	5750499	84	8662	8320	6, 6, 6 (5S, 16S, 23S)	70	70.49	355	352	3	1	0	356	11886	NA	Streptomyces	Streptomyces sp.	sp_mash_018	Streptomyces sp. (sp_mash_018)
NBC_00302	Streptomyces	bobili	CP108038	SAMN30552998	chromosome	linear	flye-contigger NBC_00302	1	0	0	9287515	9287515	23x	12334	220690396	7081727	171	8321	7988	6, 6, 6 (5S, 16S, 23S)	81	71.15	355	353	2	1	0	356	18802	NA	Streptomyces	Streptomyces bobili		Streptomyces bobili
NBC_00303	Streptomyces	erythrochromogenes	CP108036,CP108037	SAMN30552999	chromosome	linear	npgm-contigger NBC_00303	2	1	0	8498532	8598676	84x	14327	732379297	5955688	100	7948	7584	7, 7, 7 (5S, 16S, 23S)	73	72.21	355	353	2	1	0	356	144830	NA	Streptomyces	Streptomyces erythrochromogenes		Streptomyces erythrochromogenes
NBC_00304	Streptomyces	sp.	CP108033,CP108034,CP108035	SAMN30553000	chromosome	linear	flye-contigger NBC_00304	3	2	0	8797558	9077372	193x	15367	1777083849	5287049	197	7983	7739	6, 6, 6 (5S, 16S, 23S)	70	70.90	355	351	4	1	0	356	NA	NA	Streptomyces	Streptomyces sp001905365		Streptomyces sp001905365
NBC_00305	Streptomyces	sp.	JAPENC010000001,JAPENC010000002,JAPENC010000003,JAPENC010000004,JAPENC010000005,JAPENC010000006,JAPENC010000007,JAPENC010000008	SAMN30553001	near-complete	linear	flye-contigger NBC_00305	8	0	0	4837889	10235136	125x	7578	1362530393	4628125	220	9214	8668	6, 6, 6 (5S, 16S, 23S)	69	70.53	355	351	4	1	0	356	NA	NA	Streptomyces	Streptomyces sp003846175		Streptomyces sp003846175
NBC_00306	Streptomyces	sp.	CP108032	SAMN30553002	chromosome	linear	flye-contigger NBC_00306	1	0	0	8499733	8499733	39x	14150	341527170	4706886	194	7639	7386	6, 6, 6 (5S, 16S, 23S)	76	70.44	355	352	3	1	0	356	NA	NA	Streptomyces	Streptomyces sp.	sp_mash_033	Streptomyces sp. (sp_mash_033)
NBC_00310	Streptomyces	sp.	CP130714	SAMN24016209	chromosome	linear	npgm-contigger NBC_00310	1	0	0	10667068	10667068	46x	25082	255776419	6826022	109	9270	8785	6, 6, 6 (5S, 16S, 23S)	73	70.86	356	353	3	0	0	356	133852	50	Streptomyces	Streptomyces sp.	sp_mash_009	Streptomyces sp. (sp_mash_009)
NBC_00311	Streptomyces	sp.	CP108030	SAMN30553003	chromosome	linear	npgm-contigger NBC_00311	1	0	0	10527525	10527525	90x	13428	1003430112	6252327	141	9538	9318	7, 7, 7 (5S, 16S, 23S)	72	70.45	355	352	3	1	0	356	97057	NA	Streptomyces	Streptomyces sp.	sp_mash_003	Streptomyces sp. (sp_mash_003)
NBC_00314	Streptomyces	caniferus	CP108029	SAMN30553004	chromosome	linear	flye-contigger NBC_00314	1	0	0	8944372	8944372	25x	12755	232233620	5174623	19	7836	7505	7, 7, 7 (5S, 16S, 23S)	67	71.35	355	351	4	1	0	356	11748	NA	Streptomyces	Streptomyces caniferus		Streptomyces caniferus
NBC_00315	Kitasatospora	sp.	CP108025,CP108026,CP108027,CP108028	SAMN30553005	chromosome	linear	flye-contigger NBC_00315	4	2	1	8241844	8329020	59x	15201	508934925	7313333	24	6937	6640	9, 9, 9 (5S, 16S, 23S)	72	73.02	355	354	1	0	1	356	NA	NA	Kitasatospora	Kitasatospora sp.	sp_mash_176	Kitasatospora sp. (sp_mash_176)
NBC_00316	Streptomyces	sp.	CP108023,CP108024	SAMN30553006	chromosome	linear	npgm-contigger NBC_00316	2	1	0	8786883	9468941	24x	22570	228373728	9045267	123	8433	7835	7, 7, 7 (5S, 16S, 23S)	72	69.86	355	353	2	1	0	356	163735	50	Streptomyces	Streptomyces sp.	sp_mash_234	Streptomyces sp. (sp_mash_234)
NBC_00317	Micromonospora	zamorensis	CP108022	SAMN30553007	chromosome	circular	flye-contigger NBC_00317	1	0	0	7168267	7168267	237x	10923	1732345259	8342197	76	6506	6340	3, 3, 3 (5S, 16S, 23S)	73	71.18	351	346	5	1	4	356	NA	NA	Micromonospora	Micromonospora zamorensis		Micromonospora zamorensis
NBC_00319	Williamsia	herbipolensis	CP108021	SAMN24016210	chromosome	circular	flye-contigger NBC_00319	1	0	0	4711874	4711874	40x	12570	196971288	4424047	2	4384	4295	2, 2, 2 (5S, 16S, 23S)	45	68.96	355	355	0	1	0	356	NA	NA	Williamsia_A	Williamsia_A herbipolensis		Williamsia_A herbipolensis
NBC_00320	Streptomyces	sp.	JAPEND010000001,JAPEND010000002,JAPEND010000003,JAPEND010000004,JAPEND010000005,JAPEND010000006,JAPEND010000007,JAPEND010000008,JAPEND010000009,JAPEND010000010,JAPEND010000011,JAPEND010000012,JAPEND010000013,JAPEND010000014,JAPEND010000015,JAPEND010000016,JAPEND010000017,JAPEND010000018,JAPEND010000019,JAPEND010000020,JAPEND010000021,JAPEND010000022,JAPEND010000023,JAPEND010000024,JAPEND010000025…	SAMN30553008	near-complete	linear	flye-contigger NBC_00320	34	0	0	5450453	8295304	18x	4414	159662389	4883861	6	7551	7230	7, 7, 7 (5S, 16S, 23S)	69	71.87	355	352	3	1	0	356	NA	NA	Streptomyces	Streptomyces sp.	sp_mash_007	Streptomyces sp. (sp_mash_007)
NBC_00321	Nocardia	salmonicida	CP108020	SAMN30553009	chromosome	circular	flye-contigger NBC_00321	1	0	0	7517952	7517952	66x	13583	513989632	6591299	4	6931	6782	5, 5, 5 (5S, 16S, 23S)	51	67.18	356	352	4	0	0	356	NA	NA	Nocardia	Nocardia salmonicida		Nocardia salmonicida
NBC_00322	Streptomyces	sp.	CP108019	SAMN30553010	chromosome	linear	flye-contigger NBC_00322	1	0	0	8572109	8572109	88x	8752	775815158	6844939	13	7796	7396	6, 6, 6 (5S, 16S, 23S)	66	69.58	354	354	0	1	1	356	35961	NA	Streptomyces	Streptomyces sp.	sp_mash_011	Streptomyces sp. (sp_mash_011)
NBC_00324	Streptomyces	virginiae	CP108016,CP108017,CP108018	SAMN30553011	chromosome	linear	npgm-contigger NBC_00324	3	0	2	9257388	9289131	46x	12751	432704090	6540489	2313	8606	8284	7, 7, 7 (5S, 16S, 23S)	73	71.63	355	352	3	1	0	356	260783	NA	Streptomyces	Streptomyces virginiae_A		Streptomyces virginiae_A
NBC_00326	Nocardia	salmonicida	CP108014,CP108015	SAMN30553012	chromosome	circular	flye-contigger NBC_00326	2	1	0	7364775	7414253	234x	11737	1769829761	6854365	7	6931	6801	5, 5, 5 (5S, 16S, 23S)	53	67.21	356	353	3	0	0	356	NA	NA	Nocardia	Nocardia salmonicida		Nocardia salmonicida
NBC_00328	Streptomyces	sp.	CP108013	SAMN24016212	chromosome	linear	npgm-contigger NBC_00328	1	0	0	9971452	9971452	103x	13713	1019259269	7632014	116	8772	8315	7, 7, 7 (5S, 16S, 23S)	73	70.78	355	350	5	1	0	356	345125	NA	Streptomyces	Streptomyces sp.	sp_mash_019	Streptomyces sp. (sp_mash_019)
NBC_00330	Micromonospora	sp.	CP108012	SAMN24016213	chromosome	circular	flye-contigger NBC_00330	1	0	0	7325679	7325679	45x	10163	345827806	3356669	324	6704	6580	3, 3, 3 (5S, 16S, 23S)	51	71.10	351	345	6	2	3	356	NA	NA	Micromonospora	Micromonospora sp018070325		Micromonospora sp018070325
NBC_00333	Streptomyces	phaeochromogenes	CP108011	SAMN30553013	chromosome	linear	npgm-contigger NBC_00333	1	0	0	12600221	12600221	36x	7235	426386356	6216516	262	11085	10690	6, 6, 6 (5S, 16S, 23S)	74	69.83	355	352	3	1	0	356	1207307	NA	Streptomyces	Streptomyces phaeochromogenes		Streptomyces phaeochromogenes
NBC_00334	Streptomyces	sp.	CP108008,CP108009,CP108010	SAMN30553014	chromosome	linear	flye-contigger NBC_00334	3	2	0	7883130	8346247	144x	8011	1243550784	4953384	9938	7574	7265	6, 6, 6 (5S, 16S, 23S)	68	72.15	354	354	0	2	0	356	NA	NA	Streptomyces	Streptomyces sp.	sp_mash_136	Streptomyces sp. (sp_mash_136)
NBC_00335	Streptomyces	sp.	CP108006,CP108007	SAMN30553015	chromosome	linear	flye-contigger NBC_00335	2	1	0	8706292	9002982	79x	11585	738901048	6869933	353	8149	7877	7, 7, 7 (5S, 16S, 23S)	75	71.72	355	350	5	1	0	356	324	NA	Streptomyces	Streptomyces sp.	sp_mash_170	Streptomyces sp. (sp_mash_170)
NBC_00337	Streptomyces	caniferus	CP108005	SAMN30553016	chromosome	linear	flye-contigger NBC_00337	1	0	0	8770135	8770135	45x	12347	411271334	5459099	256	7679	7347	7, 7, 7 (5S, 16S, 23S)	72	71.41	355	351	4	1	0	356	12596	NA	Streptomyces	Streptomyces caniferus		Streptomyces caniferus
NBC_00338	Streptomyces	sp.	JAPENE010000001,JAPENE010000002,JAPENE010000003	SAMN30553017	near-complete	linear	flye-contigger NBC_00338	3	0	0	7285609	7833838	50x	7281	462540793	6127663	362	7004	6834	6, 6, 6 (5S, 16S, 23S)	70	71.34	355	354	1	1	0	356	NA	NA	Streptomyces	Streptomyces sp.	sp_mash_021	Streptomyces sp. (sp_mash_021)
NBC_00340	Streptomyces	sp.	JAPENF010000001,JAPENF010000002,JAPENF010000003,JAPENF010000004	SAMN30553018	near-complete	linear	flye-contigger NBC_00340	4	0	0	4176177	9180195	226x	12855	2069606385	5451810	283	8090	7856	5, 6, 5 (5S, 16S, 23S)	74	71.44	355	351	4	1	0	356	NA	NA	Streptomyces	Streptomyces sp002078175		Streptomyces sp002078175
NBC_00341	Streptomyces	sp.	CP108002,CP108003,CP108004	SAMN30553019	near-complete	linear	flye-contigger NBC_00341	3	1	1	8775322	9063152	171x	32216	1537732989	7538124	135	7956	7714	6, 6, 6 (5S, 16S, 23S)	68	70.91	355	351	4	1	0	356	NA	NA	Streptomyces	Streptomyces sp001905365		Streptomyces sp001905365
NBC_00342	Streptomyces	sp.	CP107999,CP108000,CP108001	SAMN30553020	chromosome	linear	flye-contigger NBC_00342	3	2	0	8501228	8949492	96x	12611	878828939	7048099	264	7936	7635	6, 6, 6 (5S, 16S, 23S)	70	70.88	355	351	4	1	0	356	NA	NA	Streptomyces	Streptomyces sp001905365		Streptomyces sp001905365
NBC_00343	Streptomyces	sp.	CP107998	SAMN30553021	chromosome	linear	npgm-contigger NBC_00343	1	0	0	10725031	10725031	57x	11131	628339878	7034384	197	9582	9245	6, 6, 6 (5S, 16S, 23S)	71	70.10	354	351	3	1	1	356	296647	NA	Streptomyces	Streptomyces sp.	sp_mash_016	Streptomyces sp. (sp_mash_016)
NBC_00344	Streptomyces	sp.	CP107996,CP107997	SAMN30553022	chromosome	linear	flye-contigger NBC_00344	2	1	0	7001830	7063827	155x	12929	1118902530	6642977	271	6398	6155	6, 6, 6 (5S, 16S, 23S)	66	69.36	354	353	1	1	1	356	20772	NA	Streptomyces	Streptomyces sp.	sp_mash_159	Streptomyces sp. (sp_mash_159)
NBC_00345	Amycolatopsis	sp.	CP107995	SAMN30553023	chromosome	circular	flye-contigger NBC_00345	1	0	0	10547576	10547576	145x	17881	1549411475	6768358	139	9652	9464	4, 4, 4 (5S, 16S, 23S)	48	70.95	356	351	5	0	0	356	NA	NA	Amycolatopsis	Amycolatopsis sp.	sp_mash_148	Amycolatopsis sp. (sp_mash_148)
NBC_00347	Streptomyces	sp.	JAPENG010000001,JAPENG010000002,JAPENG010000003,JAPENG010000004,JAPENG010000005,JAPENG010000006,JAPENG010000007,JAPENG010000008,JAPENG010000009,JAPENG010000010,JAPENG010000011,JAPENG010000012	SAMN30553024	near-complete	linear	flye-contigger NBC_00347	12	0	0	3210589	9657376	14x	3504	154498761	5114313	30	8709	8361	5, 7, 8 (5S, 16S, 23S)	75	71.69	355	350	5	1	0	356	NA	NA	Streptomyces	Streptomyces sp.	sp_mash_035	Streptomyces sp. (sp_mash_035)
NBC_00348	Amycolatopsis	sp.	CP107994	SAMN30553025	chromosome	circular	flye-contigger NBC_00348	1	0	0	10715389	10715389	51x	11744	565302371	3931051	66	9740	9569	4, 4, 4 (5S, 16S, 23S)	52	71.53	356	351	5	0	0	356	NA	NA	Amycolatopsis	Amycolatopsis sp.	sp_mash_034	Amycolatopsis sp. (sp_mash_034)
NBC_00349	Streptomyces	canus	CP107989,CP107990,CP107991,CP107992,CP107993	SAMN30553026	chromosome	linear	flye-contigger NBC_00349	5	3	1	10394168	10677318	108x	15326	1190619160	5274792	87	9706	9239	6, 6, 6 (5S, 16S, 23S)	69	70.34	355	349	6	1	0	356	16552	NA	Streptomyces	Streptomyces canus		Streptomyces canus
NBC_00350	Streptomyces	canus	CP107986,CP107987,CP107988	SAMN30553027	chromosome	linear	flye-contigger NBC_00350	3	2	0	10435553	10659249	20x	18241	234965978	5586841	18	9685	9239	6, 6, 6 (5S, 16S, 23S)	69	70.36	354	348	6	1	1	356	16224	50	Streptomyces	Streptomyces canus		Streptomyces canus
NBC_00353	Streptomyces	sp.	CP107985	SAMN30553028	chromosome	linear	npgm-contigger NBC_00353	1	0	0	9848962	9848962	58x	22055	576190122	4915933	147	8876	8321	6, 6, 6 (5S, 16S, 23S)	75	69.43	355	349	6	1	0	356	401775	NA	Streptomyces	Streptomyces sp.	sp_mash_001	Streptomyces sp. (sp_mash_001)
NBC_00354	Streptomyces	sp.	CP107983,CP107984	SAMN30553029	chromosome	linear	npgm-contigger NBC_00354	2	1	0	8827329	9087065	48x	19932	454147867	8267451	78	8415	7970	7, 7, 7 (5S, 16S, 23S)	75	71.48	355	351	4	1	0	356	NA	50	Streptomyces	Streptomyces sp.	sp_mash_007	Streptomyces sp. (sp_mash_007)
NBC_00355	Amycolatopsis	sp.	CP107982	SAMN30553030	chromosome	circular	flye-contigger NBC_00355	1	0	0	10475789	10475789	139x	27315	1474693245	7003257	1129	9698	9491	4, 4, 4 (5S, 16S, 23S)	60	71.33	356	351	5	0	0	356	NA	NA	Amycolatopsis	Amycolatopsis sp.	sp_mash_051	Amycolatopsis sp. (sp_mash_051)
NBC_00356	Streptomyces	sp.	CP107981	SAMN30553031	chromosome	linear	npgm-contigger NBC_00356	1	0	0	10384311	10384311	53x	16634	566001860	6050674	179	9460	9218	7, 7, 7 (5S, 16S, 23S)	70	70.45	354	352	2	1	1	356	93119	NA	Streptomyces	Streptomyces sp.	sp_mash_003	Streptomyces sp. (sp_mash_003)
NBC_00357	Streptomyces	coelicoflavus	CP107977,CP107978,CP107979,CP107980	SAMN30553032	chromosome	linear	flye-contigger NBC_00357	4	3	0	7743741	8381442	59x	4229	512592319	7388194	5	7628	7364	6, 6, 6 (5S, 16S, 23S)	66	71.75	355	354	1	1	0	356	NA	NA	Streptomyces	Streptomyces coelicoflavus		Streptomyces coelicoflavus
NBC_00358	Streptomyces	sp.	CP107976	SAMN30553033	chromosome	linear	flye-contigger NBC_00358	1	0	0	9299130	9299130	60x	13044	583558539	8980753	20	8009	7679	7, 7, 7 (5S, 16S, 23S)	75	70.99	355	350	5	1	0	356	NA	NA	Streptomyces	Streptomyces sp.	sp_mash_073	Streptomyces sp. (sp_mash_073)
NBC_00359	Kribbella	sp.	CP107975	SAMN30553034	chromosome	circular	flye-contigger NBC_00359	1	0	0	9068159	9068159	90x	9544	836661934	6369115	9	8773	8598	2, 2, 2 (5S, 16S, 23S)	57	68.51	356	346	10	0	0	356	NA	NA	Kribbella	Kribbella sp.	sp_mash_028	Kribbella sp. (sp_mash_028)
NBC_00361	Micromonospora	zamorensis	CP107974	SAMN30553035	chromosome	circular	flye-contigger NBC_00361	1	0	0	7145141	7145141	93x	11273	682771099	4403213	128	6487	6320	3, 3, 3 (5S, 16S, 23S)	79	71.19	351	347	4	1	4	356	NA	NA	Micromonospora	Micromonospora zamorensis		Micromonospora zamorensis
NBC_00362	Micromonospora	sp.	JAPENH010000001,JAPENH010000002,JAPENH010000003	SAMN30553036	near-complete	linear	flye-contigger NBC_00362	3	0	0	6966155	7354413	33x	6955	259753949	8093136	217	6748	6581	3, 3, 3 (5S, 16S, 23S)	52	70.92	352	345	7	1	3	356	NA	NA	Micromonospora	Micromonospora sp018070325		Micromonospora sp018070325
NBC_00363	Streptomyces	europaeiscabiei	CP107972,CP107973	SAMN30553037	chromosome	linear	npgm-contigger NBC_00363	2	1	0	10757626	10850392	17x	9334	204816984	6794969	208	9508	8955	6, 6, 6 (5S, 16S, 23S)	71	70.48	355	351	4	1	0	356	149761	NA	Streptomyces	Streptomyces europaeiscabiei		Streptomyces europaeiscabiei
NBC_00365	Streptomyces	sp.	JAPENI010000001,JAPENI010000002,JAPENI010000003,JAPENI010000004	SAMN30553038	near-complete	linear	flye-contigger NBC_00365	4	0	0	10456569	12524716	67x	18708	877141349	5424909	33	11462	10613	7, 7, 7 (5S, 16S, 23S)	76	69.93	355	349	6	1	0	356	NA	NA	Streptomyces	Streptomyces sp.	sp_mash_004	Streptomyces sp. (sp_mash_004)
NBC_00366	Streptomyces	sp.	CP107971	SAMN30553039	chromosome	linear	flye-contigger NBC_00366	1	0	0	9983749	9983749	31x	8645	329413125	6546471	10	9138	8679	6, 6, 6 (5S, 16S, 23S)	70	70.25	354	352	2	1	1	356	NA	NA	Streptomyces	Streptomyces sp.	sp_mash_002	Streptomyces sp. (sp_mash_002)
NBC_00368	Nocardioides	sp.	CP107970	SAMN30553040	chromosome	circular	flye-contigger NBC_00368	1	0	0	6159512	6159512	286x	10874	1795087199	4293909	15	5901	5804	2, 2, 2 (5S, 16S, 23S)	51	69.35	355	353	2	1	0	356	NA	NA	Nocardioides	Nocardioides sp.	sp_mash_181	Nocardioides sp. (sp_mash_181)
NBC_00369	Nocardia	cyriacigeorgica	CP107969	SAMN30553041	chromosome	linear	flye-contigger NBC_00369	1	0	0	6506653	6506653	82x	7717	544905249	6689079	4	5886	5749	3, 3, 3 (5S, 16S, 23S)	51	68.29	355	354	1	0	1	356	NA	NA	Nocardia	Nocardia cyriacigeorgica		Nocardia cyriacigeorgica
NBC_00370	Streptomyces	sp.	CP107968	SAMN30553042	chromosome	linear	flye-contigger NBC_00370	1	0	0	8601509	8601509	138x	14080	1191953610	6702890	915	7544	7328	6, 6, 6 (5S, 16S, 23S)	67	70.54	354	352	2	1	1	356	NA	NA	Streptomyces	Streptomyces sp000818175		Streptomyces sp000818175
NBC_00371	Streptomyces	sp.	CP107967	SAMN30553043	chromosome	linear	npgm-contigger NBC_00371	1	0	0	11114350	11114350	68x	16587	774672600	5873268	309	10264	9595	7, 7, 7 (5S, 16S, 23S)	70	69.99	355	350	5	1	0	356	185276	NA	Streptomyces	Streptomyces sp003403055		Streptomyces sp003403055
NBC_00374	Kitasatospora	sp.	CP107964,CP107965,CP107966	SAMN30553044	chromosome	linear	npgm-contigger NBC_00374	3	1	1	8973977	9219726	38x	10063	364166585	6758636	10342	8140	7732	9, 9, 9 (5S, 16S, 23S)	90	72.87	355	353	2	0	1	356	NA	NA	Kitasatospora	Kitasatospora sp.	sp_mash_225	Kitasatospora sp. (sp_mash_225)
NBC_00375	Streptomyces	platensis	CP107963	SAMN30553045	chromosome	linear	npgm-contigger NBC_00375	1	0	0	8873106	8873106	113x	13191	1042028352	3819824	106	7748	7378	7, 7, 7 (5S, 16S, 23S)	73	70.90	355	351	4	1	0	356	93264	NA	Streptomyces	Streptomyces platensis		Streptomyces platensis
NBC_00376	Streptomyces	sp.	CP107960,CP107961,CP107962	SAMN30553046	chromosome	linear	flye-contigger NBC_00376	3	2	0	8939048	10042916	47x	19823	492499031	7636505	748	9014	8448	6, 6, 6 (5S, 16S, 23S)	68	70.42	354	351	3	1	1	356	3134	70	Streptomyces	Streptomyces sp.	sp_mash_040	Streptomyces sp. (sp_mash_040)
NBC_00377	Streptomyces	sp.	CP107958,CP107959	SAMN30553047	chromosome	linear	flye-contigger NBC_00377	2	1	0	9195461	9238295	29x	6141	274582173	4835066	410	8246	7837	6, 6, 6 (5S, 16S, 23S)	74	71.29	354	354	0	2	0	356	12642	NA	Streptomyces	Streptomyces sp.	sp_mash_189	Streptomyces sp. (sp_mash_189)
NBC_00378	Streptomyces	sp.	JAPENJ010000001,JAPENJ010000002,JAPENJ010000003,JAPENJ010000004,JAPENJ010000005,JAPENJ010000006,JAPENJ010000007,JAPENJ010000008,JAPENJ010000009,JAPENJ010000010	SAMN30553048	near-complete	linear	flye-contigger NBC_00378	10	0	0	6074773	10080566	113x	10751	1216587257	8728072	557	9085	8536	6, 6, 6 (5S, 16S, 23S)	68	70.42	354	351	3	1	1	356	NA	NA	Streptomyces	Streptomyces sp.	sp_mash_040	Streptomyces sp. (sp_mash_040)
NBC_00379	Streptomyces	mirabilis	CP107957	SAMN30553049	chromosome	linear	npgm-contigger NBC_00379	1	0	0	11832677	11832677	61x	11434	732760638	7295868	169	10763	10154	6, 6, 6 (5S, 16S, 23S)	81	70.24	354	349	5	2	0	356	300761	NA	Streptomyces	Streptomyces mirabilis		Streptomyces mirabilis
NBC_00380	Kribbella	soli	CP107956	SAMN30553050	chromosome	circular	flye-contigger NBC_00380	1	0	0	8603007	8603007	51x	8404	448722673	5239143	36	8407	8304	2, 2, 2 (5S, 16S, 23S)	53	67.95	356	349	7	0	0	356	NA	NA	Kribbella	Kribbella soli_A		Kribbella soli_A
NBC_00381	Streptomyces	mirabilis	CP107955	SAMN30553051	chromosome	linear	npgm-contigger NBC_00381	1	0	0	12912080	12912080	39x	8697	513600177	6273444	166	11893	11145	6, 6, 6 (5S, 16S, 23S)	76	70.09	354	348	6	2	0	356	565703	NA	Streptomyces	Streptomyces mirabilis		Streptomyces mirabilis
NBC_00382	Kribbella	sp.	CP107954	SAMN30553052	chromosome	circular	flye-contigger NBC_00382	1	0	0	8486922	8486922	36x	17139	318410817	5919012	4	7956	7850	3, 3, 3 (5S, 16S, 23S)	53	67.54	355	347	8	1	0	356	NA	NA	Kribbella	Kribbella sp.	sp_mash_098	Kribbella sp. (sp_mash_098)
NBC_00383	Streptomyces	tubercidicus	CP107952,CP107953	SAMN30553053	chromosome	linear	npgm-contigger NBC_00383	2	0	1	8613235	8619595	67x	7533	588854411	4889074	167	7529	7137	7, 7, 7 (5S, 16S, 23S)	66	70.71	355	351	4	1	0	356	120991	NA	Streptomyces	Streptomyces tubercidicus		Streptomyces tubercidicus
NBC_00385	Streptomyces	sp.	CP107951	SAMN30553054	near-complete	linear	flye-contigger NBC_00385	1	0	0	8719657	8719657	42x	21762	378883044	8635396	453	7728	7463	7, 7, 7 (5S, 16S, 23S)	71	70.79	355	353	2	1	0	356	NA	50	Streptomyces	Streptomyces sp008042275		Streptomyces sp008042275
NBC_00386	Streptomyces	sp.	CP107950	SAMN30553055	chromosome	linear	npgm-contigger NBC_00386	1	0	0	10193344	10193344	37x	8859	389269533	5473442	2230	8887	8458	7, 7, 7 (5S, 16S, 23S)	78	70.69	355	351	4	1	0	356	284290	NA	Streptomyces	Streptomyces sp.	sp_mash_019	Streptomyces sp. (sp_mash_019)
NBC_00388	Streptomyces	sp.	CP107948,CP107949	SAMN30553056	chromosome	linear	flye-contigger NBC_00388	2	1	0	6771125	6859429	30x	24006	209952964	7587570	858	6110	5902	6, 6, 6 (5S, 16S, 23S)	65	70.88	355	355	0	1	0	356	NA	25	Streptomyces	Streptomyces sp.	sp_mash_230	Streptomyces sp. (sp_mash_230)
NBC_00389	Micromonospora	sp.	CP107947	SAMN24016214	chromosome	circular	flye-contigger NBC_00389	1	0	0	7870275	7870275	127x	14389	1009077112	4344834	81	7426	7154	3, 3, 3 (5S, 16S, 23S)	82	71.29	350	345	5	1	5	356	NA	NA	Micromonospora	Micromonospora sp.	sp_mash_065	Micromonospora sp. (sp_mash_065)
NBC_00390	Streptomyces	sp.	CP107945,CP107946	SAMN30553057	chromosome	linear	flye-contigger NBC_00390	2	1	0	8532829	8689288	39x	11512	360567019	8273177	2	7801	7382	6, 6, 6 (5S, 16S, 23S)	70	70.22	355	354	1	1	0	356	33243	NA	Streptomyces	Streptomyces sp.	sp_mash_155	Streptomyces sp. (sp_mash_155)
NBC_00391	Streptomyces	sp.	CP107944	SAMN24016215	chromosome	linear	npgm-contigger NBC_00391	1	0	0	10628885	10628885	18x	8859	201551274	4118087	1177	9260	8757	6, 6, 6 (5S, 16S, 23S)	72	70.85	355	353	2	1	0	356	160767	NA	Streptomyces	Streptomyces sp.	sp_mash_009	Streptomyces sp. (sp_mash_009)
NBC_00392	Nocardia	puris	CP107943	SAMN30553058	chromosome	circular	flye-contigger NBC_00392	1	0	0	8059414	8059414	47x	14667	392423397	6748087	3	7467	7275	3, 3, 3 (5S, 16S, 23S)	51	69.63	356	353	3	0	0	356	NA	50	Nocardia	Nocardia puris		Nocardia puris
NBC_00393	Actinoplanes	sp.	CP107942	SAMN30553059	chromosome	circular	flye-contigger NBC_00393	1	0	0	11433213	11433213	32x	11136	376842070	6831788	7	10531	10298	5, 5, 5 (5S, 16S, 23S)	74	70.55	354	342	12	0	2	356	NA	NA	Actinoplanes	Actinoplanes sp.	sp_mash_193	Actinoplanes sp. (sp_mash_193)
NBC_00396	Micromonospora	zamorensis	CP107941	SAMN24016216	chromosome	circular	flye-contigger NBC_00396	1	0	0	7492205	7492205	71x	15106	553370641	4162999	124	6832	6637	3, 3, 3 (5S, 16S, 23S)	77	71.01	351	347	4	1	4	356	NA	NA	Micromonospora	Micromonospora zamorensis		Micromonospora zamorensis
NBC_00399	Actinomadura	citrea	CP108331	SAMN30553060	chromosome	circular	flye-contigger NBC_00399	1	0	0	9177208	9177208	60x	7977	573215950	9272453	21	8441	8249	5, 5, 5 (5S, 16S, 23S)	69	72.25	350	340	10	3	3	356	NA	NA	Spirillospora	Spirillospora citrea		Spirillospora citrea
NBC_00400	Streptomyces	sp.	CP107940	SAMN30553061	chromosome	linear	flye-contigger NBC_00400	1	0	0	8490789	8490789	39x	11012	340449930	6278699	174	7462	7121	7, 7, 7 (5S, 16S, 23S)	67	70.97	355	350	5	1	0	356	9179	NA	Streptomyces	Streptomyces sp900187385		Streptomyces sp900187385
NBC_00401	Streptomyces	sp.	JAPENK010000001,JAPENK010000002,JAPENK010000003	SAMN30553062	near-complete	linear	flye-contigger NBC_00401	3	0	0	4830480	9097301	49x	6640	474504717	8093836	4	8268	7974	8, 7, 7 (5S, 16S, 23S)	69	70.58	355	352	3	1	0	356	NA	NA	Streptomyces	Streptomyces sp003403055		Streptomyces sp003403055
NBC_00403	Nocardia	sp.	CP107939	SAMN30553063	chromosome	circular	flye-contigger NBC_00403	1	0	0	8725101	8725101	46x	11225	413335986	7416442	9	7845	7573	3, 3, 3 (5S, 16S, 23S)	60	66.00	356	353	3	0	0	356	NA	NA	Nocardia	Nocardia sp.	sp_mash_048	Nocardia sp. (sp_mash_048)
NBC_00405	Actinomycetospora	sp.	CP107938	SAMN30553064	chromosome	circular	flye-contigger NBC_00405	1	0	0	6022264	6022264	63x	12958	393437338	4955167	13429	5960	5817	3, 3, 3 (5S, 16S, 23S)	47	74.01	353	350	3	1	2	356	NA	NA	Actinomycetospora	Actinomycetospora sp.	sp_mash_242	Actinomycetospora sp. (sp_mash_242)
NBC_00407	Micromonospora	zamorensis	CP107936,CP107937	SAMN30553065	chromosome	circular	flye-contigger NBC_00407	2	1	0	7313367	7516575	132x	12160	1027974721	8526702	27	6875	6697	3, 3, 3 (5S, 16S, 23S)	77	71.03	351	345	6	1	4	356	NA	NA	Micromonospora	Micromonospora zamorensis		Micromonospora zamorensis
NBC_00409	Micromonospora	lupini	JAPENL010000001,JAPENL010000002,JAPENL010000003,JAPENL010000004	SAMN30553066	near-complete	linear	flye-contigger NBC_00409	4	0	0	3180136	7356323	142x	9414	1052685826	7899919	1178	6865	6681	3, 3, 2 (5S, 16S, 23S)	93	71.82	352	347	5	1	3	356	NA	NA	Micromonospora	Micromonospora lupini		Micromonospora lupini
NBC_00410	Aldersonia	sp.	JAPENM010000001,JAPENM010000002,JAPENM010000003,JAPENM010000004,JAPENM010000005,JAPENM010000006,JAPENM010000007,JAPENM010000008,JAPENM010000009,JAPENM010000010,JAPENM010000011,JAPENM010000012,JAPENM010000013,JAPENM010000014,JAPENM010000015,JAPENM010000016,JAPENM010000017,JAPENM010000018,JAPENM010000019,JAPENM010000020,JAPENM010000021,JAPENM010000022,JAPENM010000023	SAMN30553067	near-complete	linear	flye-contigger NBC_00410	23	0	0	788042	5716623	10x	5673	63210734	3872310	3	5312	5170	1, 1, 1 (5S, 16S, 23S)	51	66.97	355	352	3	1	0	356	NA	NA	Aldersonia	Aldersonia sp.	sp_mash_081	Aldersonia sp. (sp_mash_081)
NBC_00414	Streptomyces	sp.	CP107935	SAMN30553068	chromosome	linear	flye-contigger NBC_00414	1	0	0	10350652	10350652	132x	9329	1413968661	7915099	97	8880	8601	6, 6, 6 (5S, 16S, 23S)	71	70.53	355	350	5	1	0	356	26335	NA	Streptomyces	Streptomyces sp.	sp_mash_153	Streptomyces sp. (sp_mash_153)
NBC_00415	Streptomyces	zaomyceticus	CP107933,CP107934	SAMN24016217	chromosome	linear	npgm-contigger NBC_00415	2	1	0	9360127	9485507	79x	19523	755137614	3984410	88	8447	8176	7, 7, 7 (5S, 16S, 23S)	75	71.83	354	348	6	2	0	356	271644	NA	Streptomyces	Streptomyces zaomyceticus		Streptomyces zaomyceticus
NBC_00416	Nocardia	sp.	CP107932	SAMN30553069	chromosome	circular	flye-contigger NBC_00416	1	0	0	7372728	7372728	33x	15440	250168757	6012049	9	6450	6286	2, 2, 2 (5S, 16S, 23S)	49	68.00	355	355	0	0	1	356	NA	NA	Nocardia	Nocardia sp.	sp_mash_231	Nocardia sp. (sp_mash_231)
NBC_00419	Mycobacterium	sp.	CP107931	SAMN30553070	chromosome	circular	flye-contigger NBC_00419	1	0	0	5615436	5615436	87x	15377	502440772	4458284	8	5358	5259	2, 2, 2 (5S, 16S, 23S)	46	67.25	354	353	1	2	0	356	NA	NA	Mycobacterium	Mycobacterium sp.	sp_mash_130	Mycobacterium sp. (sp_mash_130)
NBC_00420	Kineococcus	sp.	CP107930	SAMN24016218	chromosome	linear	flye-contigger NBC_00420	1	0	0	5434400	5434400	22x	17521	123102547	4736255	315	5298	5163	4, 4, 4 (5S, 16S, 23S)	49	71.96	353	352	1	2	1	356	NA	NA	Kineococcus	Kineococcus sp.	sp_mash_185	Kineococcus sp. (sp_mash_185)
NBC_00421	Micromonospora	sp.	CP107929	SAMN30553071	chromosome	circular	flye-contigger NBC_00421	1	0	0	7231838	7231838	26x	6511	194799070	3695290	1093	6258	6065	4, 4, 4 (5S, 16S, 23S)	54	72.32	351	346	5	3	2	356	NA	NA	Micromonospora	Micromonospora sp.	sp_mash_168	Micromonospora sp. (sp_mash_168)
NBC_00424	Streptomyces	sp.	JAPENN010000001,JAPENN010000002,JAPENN010000003,JAPENN010000004,JAPENN010000005,JAPENN010000006,JAPENN010000007,JAPENN010000008,JAPENN010000009,JAPENN010000010	SAMN24016219	near-complete	linear	flye-contigger NBC_00424	10	0	0	7784741	9813041	96x	9747	976327478	3283175	362	8859	8464	7, 7, 7 (5S, 16S, 23S)	72	71.29	354	351	3	2	0	356	NA	NA	Streptomyces	Streptomyces sp001279725		Streptomyces sp001279725
NBC_00425	Streptomyces	sp.	CP107928	SAMN30553072	chromosome	linear	npgm-contigger NBC_00425	1	0	0	9805310	9805310	18x	21017	192469512	6682958	236	8672	8228	6, 6, 6 (5S, 16S, 23S)	71	71.45	355	354	1	1	0	356	135294	34	Streptomyces	Streptomyces sp001428885		Streptomyces sp001428885
NBC_00431	Spirillospora	sp.	CP107927	SAMN30553073	chromosome	circular	flye-contigger NBC_00431	1	0	0	9463096	9463096	62x	11917	610182696	9925900	3214	8682	8460	4, 4, 4 (5S, 16S, 23S)	74	71.18	351	342	9	2	3	356	NA	NA	Spirillospora	Spirillospora sp.	sp_mash_184	Spirillospora sp. (sp_mash_184)
NBC_00433	Streptomyces	sp.	CP107926	SAMN30553074	chromosome	linear	npgm-contigger NBC_00433	1	0	0	8986572	8986572	271x	9063	2449127234	5904484	80	7796	7436	6, 6, 6 (5S, 16S, 23S)	63	71.93	354	350	4	1	1	356	206829	NA	Streptomyces	Streptomyces sp.	sp_mash_209	Streptomyces sp. (sp_mash_209)
NBC_00435	Streptomyces	sp.	CP107924,CP107925	SAMN24016220	chromosome	linear	flye-contigger NBC_00435	2	1	0	7923365	8101613	37x	17963	303039317	3332426	4459	7324	7026	7, 7, 7 (5S, 16S, 23S)	74	71.62	354	348	6	1	1	356	NA	50	Streptomyces	Streptomyces sp.	sp_mash_116	Streptomyces sp. (sp_mash_116)
NBC_00438	Amycolatopsis	sp.	CP107923	SAMN24016221	chromosome	circular	flye-contigger NBC_00438	1	0	0	10417451	10417451	12x	21171	136315205	3955396	400	9658	9461	4, 4, 4 (5S, 16S, 23S)	58	71.32	356	351	5	0	0	356	NA	NA	Amycolatopsis	Amycolatopsis sp.	sp_mash_051	Amycolatopsis sp. (sp_mash_051)
NBC_00439	Streptomyces	sp.	JAPENO010000001,JAPENO010000002,JAPENO010000003,JAPENO010000004,JAPENO010000005,JAPENO010000006	SAMN24016222	near-complete	linear	flye-contigger NBC_00439	6	0	0	5955588	10730984	82x	18906	904075189	4241577	123	9616	9025	6, 6, 6 (5S, 16S, 23S)	71	70.38	355	351	4	1	0	356	NA	NA	Streptomyces	Streptomyces sp003846175		Streptomyces sp003846175
NBC_00440	Streptomyces	sp.	CP107921,CP107922	SAMN30553075	chromosome	linear	flye-contigger NBC_00440	2	1	0	8402968	8684552	84x	13789	744305400	7007443	155	7734	7432	6, 6, 6 (5S, 16S, 23S)	67	70.13	355	353	2	1	0	356	11955	NA	Streptomyces	Streptomyces sp.	sp_mash_008	Streptomyces sp. (sp_mash_008)
NBC_00441	Streptomyces	sp.	CP107919,CP107920	SAMN30553076	chromosome	linear	flye-contigger NBC_00441	2	1	0	7404206	7626967	113x	11807	887312781	6632876	166	6903	6647	6, 6, 6 (5S, 16S, 23S)	66	71.68	354	352	2	1	1	356	NA	NA	Streptomyces	Streptomyces sp001905735		Streptomyces sp001905735
NBC_00442	Streptomyces	sp.	CP107918	SAMN24016223	chromosome	linear	flye-contigger NBC_00442	1	0	0	7725772	7725772	20x	18192	159858432	3479609	119	6976	6739	8, 8, 8 (5S, 16S, 23S)	69	71.39	354	351	3	2	0	356	11625	NA	Streptomyces	Streptomyces sp.	sp_mash_208	Streptomyces sp. (sp_mash_208)
NBC_00443	Streptomyces	sp.	CP107917	SAMN30553077	chromosome	linear	flye-contigger NBC_00443	1	0	0	9449954	9449954	89x	11913	856046774	246947	58896	8599	7912	6, 6, 6 (5S, 16S, 23S)	68	70.50	347	346	1	8	1	356	14084	NA	Streptomyces	Streptomyces sp.	sp_mash_018	Streptomyces sp. (sp_mash_018)
NBC_00444	Streptomyces	sp.	CP107916	SAMN30553078	chromosome	linear	npgm-contigger NBC_00444	1	0	0	10787473	10787473	39x	5381	427595032	10329843	20	9886	9514	7, 6, 6 (5S, 16S, 23S)	68	69.98	354	353	1	1	1	356	210080	NA	Streptomyces	Streptomyces sp017948455		Streptomyces sp017948455
NBC_00445	Streptomyces	sp.	CP107914,CP107915	SAMN30553079	chromosome	linear	npgm-contigger NBC_00445	2	1	0	10757571	11121119	34x	18442	391596303	8510230	344	10193	9795	6, 6, 6 (5S, 16S, 23S)	71	69.94	354	352	2	1	1	356	269162	NA	Streptomyces	Streptomyces sp017948455		Streptomyces sp017948455
NBC_00448	Streptomyces	sp.	CP107913	SAMN24016224	chromosome	linear	flye-contigger NBC_00448	1	0	0	9648495	9648495	16x	14276	166889784	3755987	549	8274	7940	6, 6, 6 (5S, 16S, 23S)	69	72.38	355	351	4	1	0	356	14734	NA	Streptomyces	Streptomyces sp.	sp_mash_053	Streptomyces sp. (sp_mash_053)
NBC_00450	Streptomyces	violaceus	CP107911,CP107912	SAMN24016225	chromosome	linear	flye-contigger NBC_00450	2	1	0	8918193	9003480	33x	20792	315717282	10527069	36	8112	7762	6, 6, 6 (5S, 16S, 23S)	67	70.83	355	353	2	1	0	356	NA	NA	Streptomyces	Streptomyces violaceus		Streptomyces violaceus
NBC_00452	Streptomyces	sp.	JAPENP010000001,JAPENP010000002,JAPENP010000003,JAPENP010000004,JAPENP010000005,JAPENP010000006,JAPENP010000007,JAPENP010000008	SAMN30553080	near-complete	linear	flye-contigger NBC_00452	8	0	0	5436909	10065136	13x	7689	140637308	6694088	525	9269	8789	6, 6, 6 (5S, 16S, 23S)	69	70.27	353	352	1	2	1	356	NA	NA	Streptomyces	Streptomyces sp.	sp_mash_002	Streptomyces sp. (sp_mash_002)
NBC_00453	Streptomyces	sp.	CP107910	SAMN24016226	chromosome	linear	npgm-contigger NBC_00453	1	0	0	10089300	10089300	20x	14588	226236921	7766504	106	9268	8791	6, 6, 6 (5S, 16S, 23S)	69	70.26	354	352	2	1	1	356	41168	NA	Streptomyces	Streptomyces sp.	sp_mash_002	Streptomyces sp. (sp_mash_002)
NBC_00454	Streptomyces	sp.	CP107907,CP107908,CP107909	SAMN30553081	chromosome	linear	npgm-contigger NBC_00454	3	1	1	7974811	8190759	31x	11910	246859519	7951700	325	7472	7193	7, 7, 7 (5S, 16S, 23S)	70	71.34	355	354	1	1	0	356	495641	NA	Streptomyces	Streptomyces sp.	sp_mash_042	Streptomyces sp. (sp_mash_042)
NBC_00455	Streptomyces	sp.	CP109337,CP109338	SAMN24016227	chromosome	linear	flye-contigger NBC_00455	2	1	0	8145942	8472041	95x	18609	821083948	4101289	68	7595	7296	6, 6, 6 (5S, 16S, 23S)	65	70.23	355	355	0	1	0	356	7362	NA	Streptomyces	Streptomyces sp.	sp_mash_029	Streptomyces sp. (sp_mash_029)
NBC_00456	Streptomyces	violaceus	CP107906	SAMN30553082	chromosome	linear	flye-contigger NBC_00456	1	0	0	9449196	9449196	43x	10133	433293836	11014734	30	8614	8070	6, 6, 6 (5S, 16S, 23S)	67	70.79	355	354	1	1	0	356	21161	NA	Streptomyces	Streptomyces violaceus		Streptomyces violaceus
NBC_00457	Streptomyces	sp.	CP107905	SAMN30553083	chromosome	linear	npgm-contigger NBC_00457	1	0	0	10802565	10802565	60x	8598	650901295	6069105	277	9875	9494	7, 6, 6 (5S, 16S, 23S)	74	70.00	354	353	1	1	1	356	291761	NA	Streptomyces	Streptomyces sp017948455		Streptomyces sp017948455
NBC_00458	Kitasatospora	sp.	CP107904	SAMN24016228	chromosome	linear	flye-contigger NBC_00458	1	0	0	8011000	8011000	58x	22878	474705503	3550040	2723	6549	6307	10, 10, 10 (5S, 16S, 23S)	74	73.98	354	352	2	1	1	356	NA	NA	Kitasatospora	Kitasatospora sp.	sp_mash_217	Kitasatospora sp. (sp_mash_217)
NBC_00459	Streptomyces	sp.	CP107903	SAMN30553084	chromosome	linear	flye-contigger NBC_00459	1	0	0	9763010	9763010	88x	7682	876030842	7311006	54	8555	8268	6, 6, 6 (5S, 16S, 23S)	70	69.97	354	352	2	2	0	356	28862	NA	Streptomyces	Streptomyces sp.	sp_mash_070	Streptomyces sp. (sp_mash_070)
NBC_00461	Streptomyces	sp.	CP107902	SAMN30553085	chromosome	linear	npgm-contigger NBC_00461	1	0	0	10374860	10374860	62x	18266	661624540	10064650	4	9584	9106	6, 6, 6 (5S, 16S, 23S)	72	70.21	354	352	2	1	1	356	137644	NA	Streptomyces	Streptomyces sp.	sp_mash_002	Streptomyces sp. (sp_mash_002)
NBC_00464	Streptomyces	sp.	CP107899,CP107900,CP107901	SAMN30553086	chromosome	linear	npgm-contigger NBC_00464	3	2	0	8474698	8961255	24x	14491	408692390	5485246	12215	7993	7709	7, 7, 7 (5S, 16S, 23S)	77	70.25	355	353	2	1	0	356	NA	34	Streptomyces	Streptomyces sp.	sp_mash_045	Streptomyces sp. (sp_mash_045)
NBC_00465	Streptomyces	coelicoflavus	JAPENQ010000001,JAPENQ010000002,JAPENQ010000003	SAMN30553087	near-complete	linear	flye-contigger NBC_00465	3	0	0	5923920	7935688	15x	4872	123324077	6525565	118	7092	6895	6, 6, 6 (5S, 16S, 23S)	68	72.28	355	354	1	1	0	356	NA	NA	Streptomyces	Streptomyces coelicoflavus		Streptomyces coelicoflavus
NBC_00466	Streptomyces	sp.	CP107896,CP107897,CP107898	SAMN24016229	chromosome	linear	npgm-contigger NBC_00466	3	1	1	7295506	7654929	79x	22130	618002554	4493262	24	6868	6597	6, 6, 6 (5S, 16S, 23S)	64	70.23	354	354	0	2	0	356	NA	NA	Streptomyces	Streptomyces sp.	sp_mash_029	Streptomyces sp. (sp_mash_029)
NBC_00467	Streptomyces	sp.	CP107894,CP107895	SAMN30553088	chromosome	linear	flye-contigger NBC_00467	2	1	0	8364747	8760989	27x	9972	251590898	6378563	216	7992	7597	6, 6, 6 (5S, 16S, 23S)	69	70.15	355	352	3	1	0	356	11185	NA	Streptomyces	Streptomyces sp.	sp_mash_033	Streptomyces sp. (sp_mash_033)
NBC_00468	Micromonospora	aurantiaca	CP107893	SAMN30553089	chromosome	circular	flye-contigger NBC_00468	1	0	0	6794508	6794508	85x	8873	604370352	5938590	5	6145	6023	3, 3, 3 (5S, 16S, 23S)	53	72.98	352	345	7	1	3	356	NA	NA	Micromonospora	Micromonospora aurantiaca		Micromonospora aurantiaca
NBC_00469	Micromonospora	zamorensis	CP107892	SAMN30553090	chromosome	circular	flye-contigger NBC_00469	1	0	0	7062893	7062893	70x	12070	498758721	10023866	51	6458	6287	3, 3, 3 (5S, 16S, 23S)	78	71.19	351	347	4	1	4	356	NA	NA	Micromonospora	Micromonospora zamorensis		Micromonospora zamorensis
NBC_00470	Streptomyces	sp.	CP107889,CP107890,CP107891	SAMN30553091	chromosome	linear	npgm-contigger NBC_00470	3	1	1	10634140	11146913	61x	17234	755761516	6206017	28	10163	9930	7, 7, 7 (5S, 16S, 23S)	72	70.39	355	352	3	1	0	356	97486	50	Streptomyces	Streptomyces sp.	sp_mash_003	Streptomyces sp. (sp_mash_003)
NBC_00471	Streptomyces	nojiriensis	CP107887,CP107888	SAMN24016230	chromosome	linear	npgm-contigger NBC_00471	2	1	0	9844630	10131194	31x	18142	324146851	9476588	401	9445	8981	7, 7, 7 (5S, 16S, 23S)	75	71.72	355	350	5	1	0	356	225759	NA	Streptomyces	Streptomyces nojiriensis		Streptomyces nojiriensis
NBC_00472	Streptomyces	decoyicus	CP107885,CP107886	SAMN24016231	chromosome	linear	flye-contigger NBC_00472	2	1	0	9236847	9265987	25x	15664	250409386	3458118	288	8221	7863	7, 7, 7 (5S, 16S, 23S)	67	70.79	355	351	4	1	0	356	39993	NA	Streptomyces	Streptomyces decoyicus		Streptomyces decoyicus
NBC_00474	Streptomyces	sp.	JAPENR010000001,JAPENR010000002,JAPENR010000003,JAPENR010000004,JAPENR010000005,JAPENR010000006,JAPENR010000007,JAPENR010000008,JAPENR010000009,JAPENR010000010,JAPENR010000011,JAPENR010000012,JAPENR010000013,JAPENR010000014,JAPENR010000015,JAPENR010000016,JAPENR010000017,JAPENR010000018,JAPENR010000019,JAPENR010000020,JAPENR010000021,JAPENR010000022	SAMN30553092	near-complete	linear	flye-contigger NBC_00474	22	0	0	4370113	9952664	9x	7050	105213117	11409383	178	9189	8715	5, 5, 5 (5S, 16S, 23S)	70	70.28	354	352	2	1	1	356	NA	NA	Streptomyces	Streptomyces sp.	sp_mash_002	Streptomyces sp. (sp_mash_002)
NBC_00475	Streptomyces	tubercidicus	CP107884	SAMN24016232	chromosome	linear	npgm-contigger NBC_00475	1	0	0	8649157	8649157	20x	16346	184544828	5016141	10	7576	7162	7, 7, 7 (5S, 16S, 23S)	66	70.68	355	352	3	1	0	356	57085	NA	Streptomyces	Streptomyces tubercidicus		Streptomyces tubercidicus
NBC_00478	Streptomyces	jietaisiensis	CP108343	SAMN30553093	chromosome	linear	flye-contigger NBC_00478	1	0	0	7646405	7646405	49x	7555	390859220	8864641	79	6649	6430	6, 6, 6 (5S, 16S, 23S)	67	72.70	354	354	0	1	1	356	16062	NA	Streptomyces	Streptomyces griseoaurantiacus		Streptomyces griseoaurantiacus
NBC_00480	Streptomyces	europaeiscabiei	CP107883	SAMN30553094	chromosome	linear	npgm-contigger NBC_00480	1	0	0	11915655	11915655	105x	13345	1269153311	7158352	137	10358	9722	6, 6, 6 (5S, 16S, 23S)	75	70.29	355	350	5	1	0	356	273794	NA	Streptomyces	Streptomyces europaeiscabiei		Streptomyces europaeiscabiei
NBC_00481	Streptomyces	sp.	CP107882	SAMN30553095	near-complete	linear	npgm-contigger NBC_00481	1	0	0	10379698	10379698	87x	6717	954882909	9558354	13	9040	8571	6, 6, 6 (5S, 16S, 23S)	71	70.86	355	353	2	1	0	356	NA	NA	Streptomyces	Streptomyces sp.	sp_mash_009	Streptomyces sp. (sp_mash_009)
NBC_00482	Kribbella	sp.	CP107881	SAMN30553096	chromosome	circular	flye-contigger NBC_00482	1	0	0	9014418	9014418	22x	7466	206053387	6450426	31	8657	8556	2, 2, 2 (5S, 16S, 23S)	56	68.24	356	351	5	0	0	356	NA	NA	Kribbella	Kribbella sp.	sp_mash_137	Kribbella sp. (sp_mash_137)
NBC_00483	Streptomyces	sp.	CP107880	SAMN30553097	chromosome	linear	flye-contigger NBC_00483	1	0	0	10237418	10237418	38x	20077	450898669	3649515	625	9142	8880	7, 7, 7 (5S, 16S, 23S)	67	70.45	355	351	4	1	0	356	34894	NA	Streptomyces	Streptomyces sp.	sp_mash_003	Streptomyces sp. (sp_mash_003)
NBC_00484	Streptomyces	sp.	CP107879	SAMN30553098	chromosome	linear	npgm-contigger NBC_00484	1	0	0	10525887	10525887	76x	14343	822631440	6399382	37	9535	9315	7, 7, 7 (5S, 16S, 23S)	72	70.45	355	352	3	1	0	356	97496	NA	Streptomyces	Streptomyces sp.	sp_mash_003	Streptomyces sp. (sp_mash_003)
NBC_00485	Streptomyces	sp.	CP107878	SAMN30553099	chromosome	linear	flye-contigger NBC_00485	1	0	0	10072122	10072122	37x	10118	387749280	7363285	1200	9244	8771	6, 6, 6 (5S, 16S, 23S)	69	70.23	354	352	2	1	1	356	NA	NA	Streptomyces	Streptomyces sp.	sp_mash_002	Streptomyces sp. (sp_mash_002)
NBC_00487	Streptomyces	sp.	CP107877	SAMN24016233	chromosome	linear	npgm-contigger NBC_00487	1	0	0	10744805	10744805	24x	10661	269602905	6493683	179	9380	8874	6, 6, 6 (5S, 16S, 23S)	73	70.83	355	352	3	1	0	356	132636	NA	Streptomyces	Streptomyces sp.	sp_mash_009	Streptomyces sp. (sp_mash_009)
NBC_00488	Streptomyces	virginiae	CP107871,CP107872,CP107873,CP107874,CP107875,CP107876	SAMN24016234	chromosome	linear	flye-contigger NBC_00488	6	4	1	8933679	9444650	46x	16860	449903878	2873589	379	8710	8381	7, 7, 7 (5S, 16S, 23S)	73	71.57	355	351	4	1	0	356	15201	NA	Streptomyces	Streptomyces virginiae_A		Streptomyces virginiae_A
NBC_00489	Streptomyces	jietaisiensis	CP108330	SAMN30553100	chromosome	linear	flye-contigger NBC_00489	1	0	0	7531893	7531893	56x	11232	437006832	7223863	2	6623	6400	6, 6, 6 (5S, 16S, 23S)	67	72.76	353	353	0	2	1	356	12813	NA	Streptomyces	Streptomyces griseoaurantiacus		Streptomyces griseoaurantiacus
NBC_00490	Streptomyces	sp.	CP107869,CP107870	SAMN24016235	chromosome	linear	flye-contigger NBC_00490	2	1	0	10567976	10798493	40x	19732	453922216	4693863	151	9892	9524	6, 6, 6 (5S, 16S, 23S)	75	70.50	355	351	4	1	0	356	NA	NA	Streptomyces	Streptomyces sp000972385		Streptomyces sp000972385
NBC_00493	Streptomyces	sp.	CP107867,CP107868	SAMN30553101	chromosome	linear	npgm-contigger NBC_00493	2	1	0	10528390	10616026	40x	28582	481794485	6614820	25	9603	9379	7, 7, 7 (5S, 16S, 23S)	72	70.47	355	352	3	1	0	356	97487	50	Streptomyces	Streptomyces sp.	sp_mash_003	Streptomyces sp. (sp_mash_003)
NBC_00494	Streptomyces	europaeiscabiei	CP107866	SAMN30553102	chromosome	linear	npgm-contigger NBC_00494	1	0	0	11363729	11363729	37x	13660	435271257	6523858	67	9943	9352	6, 6, 6 (5S, 16S, 23S)	73	70.41	355	351	4	1	0	356	154283	NA	Streptomyces	Streptomyces europaeiscabiei		Streptomyces europaeiscabiei
NBC_00496	Streptomyces	sp.	CP107865	SAMN24016236	chromosome	linear	npgm-contigger NBC_00496	1	0	0	11851102	11851102	64x	14156	633163411	4297162	142	10246	9731	6, 6, 6 (5S, 16S, 23S)	79	70.89	355	347	8	1	0	356	2372501	NA	Streptomyces	Streptomyces sp.	sp_mash_009	Streptomyces sp. (sp_mash_009)
NBC_00497	Streptomyces	europaeiscabiei	CP107863,CP107864	SAMN24016237	chromosome	linear	npgm-contigger NBC_00497	2	1	0	10906898	11324247	18x	22822	219395681	6207563	129	9844	9274	6, 6, 6 (5S, 16S, 23S)	74	70.40	355	351	4	1	0	356	138611	NA	Streptomyces	Streptomyces europaeiscabiei		Streptomyces europaeiscabiei
NBC_00498	Streptomyces	sp.	CP107862	SAMN30553103	chromosome	linear	flye-contigger NBC_00498	1	0	0	10072442	10072442	75x	13561	789800711	6093506	73	9139	8919	7, 7, 7 (5S, 16S, 23S)	70	70.53	355	353	2	1	0	356	25478	NA	Streptomyces	Streptomyces sp.	sp_mash_003	Streptomyces sp. (sp_mash_003)
NBC_00499	Streptomyces	sp.	CP107861	SAMN30553104	chromosome	linear	npgm-contigger NBC_00499	1	0	0	11146907	11146907	23x	9810	221978460	6799028	253	10125	9875	7, 7, 7 (5S, 16S, 23S)	70	70.51	355	353	2	1	0	356	2278147	NA	Streptomyces	Streptomyces sp.	sp_mash_003	Streptomyces sp. (sp_mash_003)
NBC_00500	Streptomyces	sp.	CP107860	SAMN30553105	chromosome	linear	npgm-contigger NBC_00500	1	0	0	10848571	10848571	36x	19277	424242127	6785687	223	9729	9319	6, 6, 6 (5S, 16S, 23S)	75	70.15	354	346	8	2	0	356	202973	50	Streptomyces	Streptomyces sp.	sp_mash_013	Streptomyces sp. (sp_mash_013)
NBC_00501	Streptomyces	anulatus	CP107858,CP107859	SAMN30553106	chromosome	linear	flye-contigger NBC_00501	2	1	0	8832045	8962202	82x	15245	760855703	10014262	33	7873	7596	6, 6, 6 (5S, 16S, 23S)	69	71.34	355	355	0	1	0	356	NA	NA	Streptomyces	Streptomyces anulatus		Streptomyces anulatus
NBC_00502	Streptomyces	anulatus	CP107857	SAMN24016238	chromosome	linear	flye-contigger NBC_00502	1	0	0	8782423	8782423	103x	22193	921643585	2732946	197	7726	7497	6, 6, 6 (5S, 16S, 23S)	72	71.70	355	355	0	1	0	356	7850	NA	Streptomyces	Streptomyces anulatus		Streptomyces anulatus
NBC_00503	Streptomyces	sp.	CP107855,CP107856	SAMN24016239	chromosome	linear	flye-contigger NBC_00503	2	1	0	8192422	8602329	37x	14295	340254797	2682193	12440	7806	7513	7, 7, 7 (5S, 16S, 23S)	72	71.46	355	351	4	1	0	356	NA	NA	Streptomyces	Streptomyces sp.	sp_mash_042	Streptomyces sp. (sp_mash_042)
NBC_00504	Streptomyces	jietaisiensis	CP108329	SAMN30553107	chromosome	linear	flye-contigger NBC_00504	1	0	0	7637261	7637261	79x	9884	612651748	5484454	57	6724	6496	6, 6, 6 (5S, 16S, 23S)	67	72.72	354	354	0	1	1	356	NA	NA	Streptomyces	Streptomyces griseoaurantiacus		Streptomyces griseoaurantiacus
NBC_00507	Nonomuraea	sp.	CP107853,CP107854	SAMN30553108	chromosome	circular	flye-contigger NBC_00507	2	1	0	12694370	12893232	17x	8013	244485567	6856749	2	12232	11868	5, 5, 5 (5S, 16S, 23S)	108	69.41	354	343	11	1	1	356	NA	NA	Nonomuraea	Nonomuraea sp.	sp_mash_109	Nonomuraea sp. (sp_mash_109)
NBC_00508	Nocardia	sp.	CP107852	SAMN30553109	chromosome	circular	flye-contigger NBC_00508	1	0	0	7722612	7722612	39x	6505	310200850	6433117	1309	6922	6711	3, 3, 3 (5S, 16S, 23S)	54	67.59	356	354	2	0	0	356	NA	NA	Nocardia	Nocardia sp.	sp_mash_121	Nocardia sp. (sp_mash_121)
NBC_00510	Streptomyces	sp.	CP107851	SAMN30553110	chromosome	linear	npgm-contigger NBC_00510	1	0	0	10147553	10147553	31x	9498	333098307	10264706	82	9252	8881	6, 6, 6 (5S, 16S, 23S)	73	72.08	355	349	6	1	0	356	262783	NA	Streptomyces	Streptomyces sp.	sp_mash_144	Streptomyces sp. (sp_mash_144)
NBC_00511	Nocardia	sp.	CP107849,CP107850	SAMN24016240	chromosome	circular	flye-contigger NBC_00511	2	1	0	8869918	9198976	17x	23063	190475631	5777356	2	8528	8347	4, 4, 4 (5S, 16S, 23S)	66	67.58	353	346	7	0	3	356	NA	50	Nocardia	Nocardia sp.	sp_mash_162	Nocardia sp. (sp_mash_162)
NBC_00513	Streptomyces	sp.	CP107845,CP107846,CP107847,CP107848	SAMN30553111	chromosome	linear	npgm-contigger NBC_00513	4	2	1	8318248	8621285	121x	4682	1061474561	9770069	32	7751	7449	7, 7, 7 (5S, 16S, 23S)	70	71.42	354	352	2	2	0	356	108385	NA	Streptomyces	Streptomyces sp001279725		Streptomyces sp001279725
NBC_00514	Streptomyces	europaeiscabiei	CP107844	SAMN30553112	chromosome	linear	npgm-contigger NBC_00514	1	0	0	10588014	10588014	40x	28660	436482771	9367332	38	9233	8691	6, 6, 6 (5S, 16S, 23S)	72	70.52	355	351	4	1	0	356	140931	50	Streptomyces	Streptomyces europaeiscabiei		Streptomyces europaeiscabiei
NBC_00515	Streptomyces	europaeiscabiei	CP107841,CP107842,CP107843	SAMN30553113	chromosome	linear	npgm-contigger NBC_00515	3	2	0	10755582	10954113	56x	10989	615080080	9135827	29	9612	9065	6, 6, 6 (5S, 16S, 23S)	71	70.47	355	351	4	1	0	356	149765	NA	Streptomyces	Streptomyces europaeiscabiei		Streptomyces europaeiscabiei
NBC_00516	Lentzea	sp.	CP107840	SAMN24016241	chromosome	circular	flye-contigger NBC_00516	1	0	0	10011987	10011987	31x	13647	323235859	4624444	4	9350	9163	5, 5, 5 (5S, 16S, 23S)	70	68.75	356	355	1	0	0	356	NA	NA	Lentzea	Lentzea sp.	sp_mash_198	Lentzea sp. (sp_mash_198)
NBC_00519	Streptomyces	sp.	CP107839	SAMN30553114	chromosome	linear	npgm-contigger NBC_00519	1	0	0	10093605	10093605	43x	7799	467392905	9222981	135	9317	8851	6, 6, 6 (5S, 16S, 23S)	70	70.26	354	352	2	1	1	356	38928	NA	Streptomyces	Streptomyces sp.	sp_mash_002	Streptomyces sp. (sp_mash_002)
NBC_00520	Streptomyces	murinus	CP107838	SAMN24016242	chromosome	linear	npgm-contigger NBC_00520	1	0	0	8509353	8509353	56x	15423	492636569	2642392	188	7489	7238	7, 7, 7 (5S, 16S, 23S)	78	71.78	355	353	2	1	0	356	108070	NA	Streptomyces	Streptomyces murinus		Streptomyces murinus
NBC_00521	Streptomyces	jietaisiensis	CP108326,CP108327,CP108328	SAMN30553115	chromosome	linear	flye-contigger NBC_00521	3	2	0	7415029	7572860	87x	6679	685552151	12096483	12	6645	6416	6, 6, 6 (5S, 16S, 23S)	67	72.71	354	354	0	1	1	356	13788	NA	Streptomyces	Streptomyces griseoaurantiacus		Streptomyces griseoaurantiacus
NBC_00522	Streptomyces	jietaisiensis	CP108325	SAMN30553116	chromosome	linear	flye-contigger NBC_00522	1	0	0	7520670	7520670	58x	18735	451518350	10481787	39	6611	6393	6, 6, 6 (5S, 16S, 23S)	67	72.76	353	353	0	2	1	356	13170	NA	Streptomyces	Streptomyces griseoaurantiacus		Streptomyces griseoaurantiacus
NBC_00523	Streptomyces	sp.	CP107836,CP107837	SAMN30553117	chromosome	linear	flye-contigger NBC_00523	2	1	0	7239234	7531209	68x	18180	535411485	10425924	67	6769	6553	6, 6, 6 (5S, 16S, 23S)	67	71.90	354	354	0	1	1	356	NA	50	Streptomyces	Streptomyces sp001905735		Streptomyces sp001905735
NBC_00525	Streptomyces	sp.	CP107834,CP107835	SAMN24016243	chromosome	linear	flye-contigger NBC_00525	2	1	0	6805448	7102204	173x	16364	1252561914	1740008	204	6249	6055	6, 6, 6 (5S, 16S, 23S)	69	72.01	354	353	1	1	1	356	NA	NA	Streptomyces	Streptomyces sp003248355		Streptomyces sp003248355
NBC_00534	Streptomyces	longwoodensis	JAPENU010000001,JAPENU010000002,JAPENU010000003,JAPENU010000004	SAMN24016244	near-complete	linear	flye-contigger NBC_00534	4	0	0	4942821	8383510	128x	17939	1106435405	1342162	798	7446	7229	6, 6, 6 (5S, 16S, 23S)	66	72.98	355	354	1	0	1	356	NA	NA	Streptomyces	Streptomyces longwoodensis		Streptomyces longwoodensis
NBC_00535	Streptomyces	anulatus	CP107823,CP107824	SAMN30553124	chromosome	linear	flye-contigger NBC_00535	2	1	0	8576883	8880487	69x	15609	635021029	11163757	6	7792	7553	6, 6, 6 (5S, 16S, 23S)	72	71.67	355	355	0	1	0	356	9270	NA	Streptomyces	Streptomyces anulatus		Streptomyces anulatus
NBC_00536	Streptomyces	sp.	CP107819,CP107820,CP107821,CP107822	SAMN30553125	chromosome	linear	flye-contigger NBC_00536	4	3	0	8664208	9153806	43x	11154	399184623	12829157	590	7943	7668	7, 7, 7 (5S, 16S, 23S)	69	71.96	355	352	3	1	0	356	13047	NA	Streptomyces	Streptomyces sp.	sp_mash_243	Streptomyces sp. (sp_mash_243)
NBC_00538	Streptomyces	longwoodensis	CP107813,CP107814,CP107815,CP107816,CP107817,CP107818	SAMN24016245	chromosome	linear	npgm-contigger NBC_00538	6	4	1	8069212	8923325	124x	17099	1116629480	1413269	1225	7854	7574	6, 6, 6 (5S, 16S, 23S)	68	72.85	355	354	1	0	1	356	180509	NA	Streptomyces	Streptomyces longwoodensis		Streptomyces longwoodensis
NBC_00539	Streptomyces	sp.	CP107811,CP107812	SAMN30553126	chromosome	linear	flye-contigger NBC_00539	2	1	0	7068336	7505305	69x	9579	534650103	5596273	232	6834	6564	7, 7, 7 (5S, 16S, 23S)	67	72.02	355	352	3	1	0	356	7207	NA	Streptomyces	Streptomyces sp.	sp_mash_030	Streptomyces sp. (sp_mash_030)
NBC_00540	Streptomyces	longwoodensis	CP107810	SAMN24016246	near-complete	linear	flye-contigger NBC_00540	1	0	0	7311561	7311561	18x	17343	231054051	1335836	15218	6442	6223	6, 6, 6 (5S, 16S, 23S)	66	72.96	355	354	1	0	1	356	NA	70	Streptomyces	Streptomyces longwoodensis		Streptomyces longwoodensis
NBC_00541	Streptomyces	longwoodensis	CP107809	SAMN30553127	chromosome	linear	npgm-contigger NBC_00541	1	0	0	8574628	8574628	27x	9884	231582573	10044538	2	7393	7146	6, 6, 6 (5S, 16S, 23S)	65	72.84	355	354	1	0	1	356	439718	NA	Streptomyces	Streptomyces longwoodensis		Streptomyces longwoodensis
NBC_00554	Streptomyces	sp.	CP107799,CP107800	SAMN24016247	chromosome	linear	flye-contigger NBC_00554	2	0	1	9993500	10083910	47x	5338	490593873	3835679	900	8960	8673	7, 7, 7 (5S, 16S, 23S)	69	69.82	355	351	4	1	0	356	NA	NA	Streptomyces	Streptomyces sp.	sp_mash_005	Streptomyces sp. (sp_mash_005)
NBC_00555	Streptomyces	sp.	JAPENV010000001,JAPENV010000002,JAPENV010000003,JAPENV010000004	SAMN24016248	near-complete	linear	flye-contigger NBC_00555	4	0	0	6303432	8488767	27x	13843	248957447	1414452	247	7592	7304	7, 7, 7 (5S, 16S, 23S)	74	71.49	355	354	1	1	0	356	NA	70	Streptomyces	Streptomyces sp018614155		Streptomyces sp018614155
NBC_00556	Streptomyces	cellulosae	CP107798	SAMN24016249	chromosome	linear	flye-contigger NBC_00556	1	0	0	7455748	7455748	259x	20213	1966856562	2510742	131	6782	6545	6, 6, 6 (5S, 16S, 23S)	70	72.16	355	355	0	1	0	356	NA	NA	Streptomyces	Streptomyces cellulosae		Streptomyces cellulosae
NBC_00557	Streptomyces	sp.	CP107796,CP107797	SAMN30553133	chromosome	linear	npgm-contigger NBC_00557	2	1	0	8676941	9019680	79x	14573	732403671	9155334	135	8029	7647	6, 6, 6 (5S, 16S, 23S)	72	71.80	354	353	1	2	0	356	NA	NA	Streptomyces	Streptomyces sp.	sp_mash_149	Streptomyces sp. (sp_mash_149)
NBC_00558	Streptomyces	clavifer	CP107793,CP107794,CP107795	SAMN30553134	chromosome	linear	npgm-contigger NBC_00558	3	2	0	7749650	8241378	27x	9932	225823829	5918841	26	7195	6876	6, 6, 6 (5S, 16S, 23S)	69	71.04	355	355	0	1	0	356	141524	NA	Streptomyces	Streptomyces clavifer		Streptomyces clavifer
NBC_00562	Streptomyces	sp.	CP107791,CP107792	SAMN30553135	chromosome	linear	npgm-contigger NBC_00562	2	1	0	9892438	9910889	19x	23993	188211149	6938097	104	8992	8429	6, 6, 6 (5S, 16S, 23S)	71	69.47	355	351	4	1	0	356	240937	25	Streptomyces	Streptomyces sp.	sp_mash_001	Streptomyces sp. (sp_mash_001)
NBC_00564	Streptomyces	sp.	CP107786,CP107787,CP107788,CP107789,CP107790	SAMN24016250	chromosome	linear	flye-contigger NBC_00564	5	1	3	9901759	10504038	20x	8183	229773295	3852235	226	9358	9057	6, 6, 6 (5S, 16S, 23S)	69	69.78	355	351	4	1	0	356	NA	NA	Streptomyces	Streptomyces sp.	sp_mash_005	Streptomyces sp. (sp_mash_005)
NBC_00565	Nocardia	sp.	CP107785	SAMN30553136	chromosome	circular	flye-contigger NBC_00565	1	0	0	9711624	9711624	26x	21783	265587266	5103546	2	8917	8590	3, 3, 3 (5S, 16S, 23S)	57	65.86	355	350	5	1	0	356	NA	25	Nocardia	Nocardia sp.	sp_mash_216	Nocardia sp. (sp_mash_216)
NBC_00566	Streptomyces	sp.	CP107784	SAMN30553137	chromosome	linear	flye-contigger NBC_00566	1	0	0	6411420	6411420	170x	13770	1099053971	6845516	41	5950	5743	6, 6, 6 (5S, 16S, 23S)	69	71.80	355	354	1	1	0	356	8817	NA	Streptomyces	Streptomyces sp019090105		Streptomyces sp019090105
NBC_00568	Streptomyces	sp.	JAPENW010000001,JAPENW010000002,JAPENW010000003,JAPENW010000004	SAMN30553138	near-complete	linear	flye-contigger NBC_00568	4	0	0	7416787	7928372	96x	22478	781195783	6528484	132	6893	6631	6, 6, 6 (5S, 16S, 23S)	73	70.73	354	350	4	1	1	356	NA	NA	Streptomyces	Streptomyces sp.	sp_mash_022	Streptomyces sp. (sp_mash_022)
NBC_00569	Streptomyces	sp.	CP107783	SAMN30553139	chromosome	linear	npgm-contigger NBC_00569	1	0	0	10324489	10324489	88x	10388	921543621	4798227	106	9377	8929	7, 7, 7 (5S, 16S, 23S)	69	70.34	355	351	4	1	0	356	128893	NA	Streptomyces	Streptomyces sp.	sp_mash_015	Streptomyces sp. (sp_mash_015)
NBC_00572	Streptomyces	sp.	JAPENX010000001,JAPENX010000002,JAPENX010000003,JAPENX010000004,JAPENX010000005	SAMN24016251	near-complete	linear	flye-contigger NBC_00572	5	0	0	7178726	8728371	87x	17767	771362485	2835381	108	7861	7577	7, 7, 7 (5S, 16S, 23S)	76	71.55	355	352	3	1	0	356	NA	NA	Streptomyces	Streptomyces sp.	sp_mash_041	Streptomyces sp. (sp_mash_041)
NBC_00573	Streptomyces	platensis	CP107782	SAMN24016252	chromosome	linear	npgm-contigger NBC_00573	1	0	0	8806723	8806723	23x	10663	225127664	3775297	105	7757	7378	7, 7, 7 (5S, 16S, 23S)	67	70.94	355	351	4	1	0	356	66623	NA	Streptomyces	Streptomyces platensis		Streptomyces platensis
NBC_00576	Streptomyces	sp.	CP107780,CP107781	SAMN24016253	chromosome	linear	npgm-contigger NBC_00576	2	1	0	10919009	10972925	40x	20029	449417333	2644968	389	9568	9102	6, 6, 6 (5S, 16S, 23S)	67	69.60	354	348	6	2	0	356	149601	NA	Streptomyces	Streptomyces sp.	sp_mash_125	Streptomyces sp. (sp_mash_125)
NBC_00582	Streptomyces	sp.	CP107772,CP107773	SAMN30553142	chromosome	linear	npgm-contigger NBC_00582	2	1	0	10791786	11145185	26x	17381	309554500	6967604	259	10164	9675	6, 6, 6 (5S, 16S, 23S)	76	71.46	354	354	0	2	0	356	246684	NA	Streptomyces	Streptomyces sp004363835		Streptomyces sp004363835
NBC_00586	Streptomyces	griseorubiginosus	CP107768,CP107769,CP107770,CP107771	SAMN30553143	chromosome	linear	flye-contigger NBC_00586	4	3	0	9643430	9802609	58x	11283	607527830	6252835	20	8867	8629	6, 6, 6 (5S, 16S, 23S)	73	70.97	356	354	2	0	0	356	14051	NA	Streptomyces	Streptomyces griseorubiginosus_A		Streptomyces griseorubiginosus_A
NBC_00587	Streptomyces	griseorubiginosus	CP107766,CP107767	SAMN30553144	chromosome	linear	flye-contigger NBC_00587	2	1	0	9642004	9740744	171x	13142	1800992125	5814218	18	8777	8520	6, 6, 6 (5S, 16S, 23S)	73	70.96	356	354	2	0	0	356	13288	NA	Streptomyces	Streptomyces griseorubiginosus_A		Streptomyces griseorubiginosus_A
NBC_00588	Streptomyces	sp.	CP107765	SAMN30553145	chromosome	linear	npgm-contigger NBC_00588	1	0	0	9409010	9409010	49x	13315	484583630	7375827	13	8659	8411	6, 6, 6 (5S, 16S, 23S)	67	70.71	355	351	4	1	0	356	61749	NA	Streptomyces	Streptomyces sp000411315		Streptomyces sp000411315
NBC_00589	Streptomyces	sp.	CP107764	SAMN30553146	chromosome	linear	flye-contigger NBC_00589	1	0	0	11075804	11075804	116x	10833	1316611988	7311026	5	9933	9480	6, 6, 6 (5S, 16S, 23S)	75	70.13	354	345	9	2	0	356	NA	NA	Streptomyces	Streptomyces sp.	sp_mash_013	Streptomyces sp. (sp_mash_013)
NBC_00590	Streptomyces	chartreusis	CP107762,CP107763	SAMN30553147	chromosome	linear	flye-contigger NBC_00590	2	1	0	10126779	10297333	33x	10936	409193300	7021673	138	9021	8729	6, 6, 6 (5S, 16S, 23S)	75	70.80	355	351	4	1	0	356	NA	70	Streptomyces	Streptomyces chartreusis		Streptomyces chartreusis
NBC_00591	Streptomyces	platensis	CP107761	SAMN24016254	chromosome	linear	flye-contigger NBC_00591	1	0	0	8700481	8700481	18x	11227	166881838	1567923	580	7718	7383	8, 7, 7 (5S, 16S, 23S)	67	70.98	355	352	3	1	0	356	NA	NA	Streptomyces	Streptomyces platensis		Streptomyces platensis
NBC_00594	Streptomyces	longwoodensis	CP107760	SAMN24016255	chromosome	linear	npgm-contigger NBC_00594	1	0	0	8439505	8439505	18x	13823	152914711	1864359	497	7230	7005	6, 6, 6 (5S, 16S, 23S)	66	72.91	355	354	1	0	1	356	395026	NA	Streptomyces	Streptomyces longwoodensis		Streptomyces longwoodensis
NBC_00595	Streptomyces	jietaisiensis	CP108324	SAMN30553148	chromosome	linear	flye-contigger NBC_00595	1	0	0	7533398	7533398	134x	5594	1042650977	6437685	86	6624	6399	6, 6, 6 (5S, 16S, 23S)	67	72.76	353	353	0	2	1	356	13155	NA	Streptomyces	Streptomyces griseoaurantiacus		Streptomyces griseoaurantiacus
NBC_00597	Streptomyces	sp.	CP107757,CP107758,CP107759	SAMN30553149	chromosome	circular	flye-contigger NBC_00597	3	1	1	6557618	7231063	62x	18577	467865031	6973138	3928	6544	6246	7, 7, 7 (5S, 16S, 23S)	70	71.67	355	352	3	1	0	356	NA	NA	Streptomyces	Streptomyces sp.	sp_mash_010	Streptomyces sp. (sp_mash_010)
NBC_00598	Streptomyces	pseudovenezuelae	CP107755,CP107756	SAMN30553150	chromosome	linear	npgm-contigger NBC_00598	2	1	0	10077198	10170903	49x	11932	508579746	7276784	53	9059	8756	6, 6, 6 (5S, 16S, 23S)	68	70.89	355	353	2	1	0	356	63877	NA	Streptomyces	Streptomyces pseudovenezuelae		Streptomyces pseudovenezuelae
NBC_00607	Streptomyces	clavifer	CP107753,CP107754	SAMN24016256	near-complete	linear	npgm-contigger NBC_00607	2	0	1	8611805	8658548	45x	25831	372727339	3044968	205	7647	7266	6, 6, 6 (5S, 16S, 23S)	69	70.92	355	355	0	1	0	356	NA	50	Streptomyces	Streptomyces clavifer		Streptomyces clavifer
NBC_00616	Streptomyces	jietaisiensis	CP108323	SAMN30553152	chromosome	linear	flye-contigger NBC_00616	1	0	0	7528880	7528880	32x	13095	253176706	7118287	17	6589	6367	6, 6, 6 (5S, 16S, 23S)	67	72.70	354	354	0	1	1	356	16110	NA	Streptomyces	Streptomyces griseoaurantiacus		Streptomyces griseoaurantiacus
NBC_00617	Micromonospora	sp.	CP107751	SAMN24016257	chromosome	circular	flye-contigger NBC_00617	1	0	0	7207773	7207773	39x	19524	294395487	6896629	4	6686	6454	3, 3, 3 (5S, 16S, 23S)	51	71.62	352	348	4	1	3	356	NA	NA	Micromonospora	Micromonospora sp.	sp_mash_138	Micromonospora sp. (sp_mash_138)
NBC_00618	Streptomyces	sp.	CP107750	SAMN30553153	chromosome	linear	npgm-contigger NBC_00618	1	0	0	10528355	10528355	26x	13315	308977823	6144438	418	9538	9317	7, 7, 7 (5S, 16S, 23S)	72	70.45	355	352	3	1	0	356	97486	50	Streptomyces	Streptomyces sp.	sp_mash_003	Streptomyces sp. (sp_mash_003)
NBC_00620	Streptomyces	sp.	JAPENY010000001,JAPENY010000002,JAPENY010000003	SAMN24016258	near-complete	linear	flye-contigger NBC_00620	3	0	0	4193699	9555302	217x	16114	2119539888	1558777	506	8544	8296	6, 6, 6 (5S, 16S, 23S)	70	69.83	355	351	4	1	0	356	NA	NA	Streptomyces	Streptomyces sp.	sp_mash_005	Streptomyces sp. (sp_mash_005)
NBC_00622	Streptomyces	sp.	CP107749	SAMN30553154	chromosome	linear	flye-contigger NBC_00622	1	0	0	10521781	10521781	67x	24915	734742981	3361090	585	9529	9309	7, 7, 7 (5S, 16S, 23S)	72	70.45	355	352	3	1	0	356	NA	NA	Streptomyces	Streptomyces sp.	sp_mash_003	Streptomyces sp. (sp_mash_003)
NBC_00623	Streptomyces	sp.	CP107748	SAMN30553155	chromosome	linear	npgm-contigger NBC_00623	1	0	0	9715470	9715470	148x	9926	1428778886	7376310	23	8830	8302	6, 6, 6 (5S, 16S, 23S)	71	69.48	355	348	7	1	0	356	311387	NA	Streptomyces	Streptomyces sp.	sp_mash_001	Streptomyces sp. (sp_mash_001)
NBC_00624	Streptomyces	sp.	CP107746,CP107747	SAMN30553156	chromosome	linear	flye-contigger NBC_00624	2	1	0	8941894	9102856	163x	13593	1511677796	6346753	146	8118	7748	6, 6, 6 (5S, 16S, 23S)	69	69.67	355	354	1	1	0	356	2935	NA	Streptomyces	Streptomyces sp900116325		Streptomyces sp900116325
NBC_00625	Streptomyces	tubercidicus	CP107742,CP107743,CP107744,CP107745	SAMN24016259	chromosome	linear	npgm-contigger NBC_00625	4	1	2	8538055	8640878	37x	6937	335535567	1773291	391	7604	7207	7, 7, 7 (5S, 16S, 23S)	66	70.68	355	352	3	1	0	356	60872	NA	Streptomyces	Streptomyces tubercidicus		Streptomyces tubercidicus
NBC_00626	Streptomyces	sp.	CP107741	SAMN30553157	chromosome	linear	npgm-contigger NBC_00626	1	0	0	10528387	10528387	104x	7650	1123172030	7257907	53	9537	9316	7, 7, 7 (5S, 16S, 23S)	72	70.45	355	352	3	1	0	356	97486	NA	Streptomyces	Streptomyces sp.	sp_mash_003	Streptomyces sp. (sp_mash_003)
NBC_00630	Streptomyces	longwoodensis	CP107735,CP107736,CP107737,CP107738,CP107739,CP107740	SAMN24016260	chromosome	linear	npgm-contigger NBC_00630	6	4	1	8069200	8939133	129x	9627	1160853801	2053926	720	7874	7592	6, 6, 6 (5S, 16S, 23S)	68	72.85	355	354	1	0	1	356	180499	NA	Streptomyces	Streptomyces longwoodensis		Streptomyces longwoodensis
NBC_00631	Streptomyces	sp.	CP107734	SAMN30553158	chromosome	linear	flye-contigger NBC_00631	1	0	0	11076837	11076837	126x	5815	1428757727	8975799	239	10016	9454	6, 6, 6 (5S, 16S, 23S)	76	70.93	355	352	3	1	0	356	NA	NA	Streptomyces	Streptomyces sp.	sp_mash_122	Streptomyces sp. (sp_mash_122)
NBC_00632	Streptomyces	canus	CP107733	SAMN30553159	chromosome	linear	npgm-contigger NBC_00632	1	0	0	11508214	11508214	69x	14815	812919366	7244430	98	10441	9895	6, 6, 6 (5S, 16S, 23S)	68	70.02	354	351	3	2	0	356	145967	NA	Streptomyces	Streptomyces canus		Streptomyces canus
NBC_00633	Streptomyces	canus	CP107731,CP107732	SAMN30553160	chromosome	linear	flye-contigger NBC_00633	2	1	0	10700624	10840237	26x	13418	291081489	6496370	12	10006	9609	6, 6, 6 (5S, 16S, 23S)	74	70.25	355	351	4	1	0	356	17006	NA	Streptomyces	Streptomyces canus		Streptomyces canus
NBC_00634	Streptomyces	canus	CP107730	SAMN30553161	chromosome	linear	flye-contigger NBC_00634	1	0	0	10733048	10733048	34x	19094	374184772	7086801	13	9791	9362	6, 6, 6 (5S, 16S, 23S)	69	70.20	355	351	4	1	0	356	NA	50	Streptomyces	Streptomyces canus		Streptomyces canus
NBC_00635	Streptomyces	longwoodensis	CP130731	SAMN24016261	chromosome	linear	npgm-contigger NBC_00635	1	0	0	8517394	8517394	87x	16283	377088143	1480918	1104	7414	7171	6, 6, 6 (5S, 16S, 23S)	68	72.87	355	354	1	0	1	356	378846	50	Streptomyces	Streptomyces longwoodensis		Streptomyces longwoodensis
NBC_00636	Streptomyces	canus	CP109050	SAMN30553162	chromosome	linear	npgm-contigger NBC_00636	1	0	0	11240151	11240151	160x	8516	1807404442	6000677	96	10218	9678	6, 6, 6 (5S, 16S, 23S)	68	70.10	355	351	4	1	0	356	189150	NA	Streptomyces	Streptomyces canus		Streptomyces canus
NBC_00637	Streptomyces	sp.	CP109046,CP109047,CP109048,CP109049	SAMN24016262	chromosome	linear	npgm-contigger NBC_00637	4	3	0	8562389	9327070	90x	14987	842126430	2921946	790	8323	8030	6, 6, 6 (5S, 16S, 23S)	85	71.46	354	354	0	2	0	356	103170	NA	Streptomyces	Streptomyces sp.	sp_mash_183	Streptomyces sp. (sp_mash_183)
NBC_00638	Streptomyces	sp.	JAPENZ010000001,JAPENZ010000002	SAMN30553163	near-complete	linear	flye-contigger NBC_00638	2	0	0	9598307	9946074	63x	13779	656011055	5030474	57	8726	8386	6, 6, 6 (5S, 16S, 23S)	74	70.81	354	348	6	1	1	356	NA	NA	Streptomyces	Streptomyces sp.	sp_mash_022	Streptomyces sp. (sp_mash_022)
NBC_00640	Streptomyces	virginiae	JAPEOA010000001,JAPEOA010000002,JAPEOA010000003	SAMN30553164	near-complete	linear	flye-contigger NBC_00640	3	0	0	3796955	7393046	200x	8878	1523969709	5778416	209	6745	6522	7, 7, 7 (5S, 16S, 23S)	70	71.68	355	352	3	1	0	356	NA	NA	Streptomyces	Streptomyces virginiae_A		Streptomyces virginiae_A
NBC_00641	Streptomyces	halstedii	CP109044,CP109045	SAMN30553165	chromosome	linear	flye-contigger NBC_00641	2	1	0	7458198	7849026	69x	13430	559833522	7766411	10	6942	6708	6, 6, 6 (5S, 16S, 23S)	75	71.90	355	353	2	1	0	356	35673	NA	Streptomyces	Streptomyces halstedii		Streptomyces halstedii
NBC_00642	Streptomyces	longwoodensis	CP130729	SAMN24016263	chromosome	linear	npgm-contigger NBC_00642	1	0	0	8626516	8626516	57x	19876	251438697	1617110	810	7476	7244	6, 6, 6 (5S, 16S, 23S)	67	72.82	355	354	1	0	1	356	360036	50	Streptomyces	Streptomyces longwoodensis		Streptomyces longwoodensis
NBC_00643	Streptomyces	longwoodensis	CP130728	SAMN24016264	chromosome	linear	npgm-contigger NBC_00643	1	0	0	8517337	8517337	37x	11000	160147254	1662042	653	7415	7172	6, 6, 6 (5S, 16S, 23S)	68	72.87	355	354	1	0	1	356	378885	50	Streptomyces	Streptomyces longwoodensis		Streptomyces longwoodensis
NBC_00645	Streptomyces	sp.	CP109041	SAMN30553166	chromosome	linear	npgm-contigger NBC_00645	1	0	0	10024984	10024984	23x	16374	239388791	8739379	82	8871	8533	6, 6, 6 (5S, 16S, 23S)	75	70.89	355	350	5	1	0	356	233596	NA	Streptomyces	Streptomyces sp.	sp_mash_022	Streptomyces sp. (sp_mash_022)
NBC_00647	Streptomyces	sp.	CP109040	SAMN30553167	chromosome	linear	npgm-contigger NBC_00647	1	0	0	10660720	10660720	22x	12348	243654961	6314800	244	9388	8920	6, 6, 6 (5S, 16S, 23S)	74	70.65	355	349	6	1	0	356	432562	NA	Streptomyces	Streptomyces sp.	sp_mash_022	Streptomyces sp. (sp_mash_022)
NBC_00648	Streptomyces	sp.	CP109038,CP109039	SAMN30553168	chromosome	linear	flye-contigger NBC_00648	2	1	0	8450570	8673992	76x	6456	666480520	6783389	167	7721	7450	7, 7, 7 (5S, 16S, 23S)	69	71.24	355	355	0	1	0	356	NA	NA	Streptomyces	Streptomyces sp.	sp_mash_020	Streptomyces sp. (sp_mash_020)
NBC_00649	Streptomyces	sp.	CP109037	SAMN30553169	chromosome	linear	npgm-contigger NBC_00649	1	0	0	10292842	10292842	35x	6939	369191095	6155031	7	9379	8929	7, 7, 7 (5S, 16S, 23S)	69	70.39	355	351	4	1	0	356	124052	NA	Streptomyces	Streptomyces sp003403055		Streptomyces sp003403055
NBC_00651	Streptomyces	longwoodensis	CP109034,CP109035,CP109036	SAMN24016265	chromosome	linear	npgm-contigger NBC_00651	3	2	0	8140478	8544832	27x	23486	228841343	1453938	646	7513	7255	6, 6, 6 (5S, 16S, 23S)	66	72.97	355	354	1	0	1	356	180757	25	Streptomyces	Streptomyces longwoodensis		Streptomyces longwoodensis
NBC_00654	Streptomyces	sp.	JAPEOB010000001,JAPEOB010000002,JAPEOB010000003,JAPEOB010000004,JAPEOB010000005,JAPEOB010000006,JAPEOB010000007,JAPEOB010000008,JAPEOB010000009,JAPEOB010000010,JAPEOB010000011,JAPEOB010000012,JAPEOB010000013,JAPEOB010000014,JAPEOB010000015	SAMN30553170	near-complete	linear	flye-contigger NBC_00654	15	0	0	4709008	9623848	33x	4868	371179270	3257720	1330	8520	8069	6, 6, 6 (5S, 16S, 23S)	68	70.65	354	351	3	1	1	356	NA	NA	Streptomyces	Streptomyces sp.	sp_mash_079	Streptomyces sp. (sp_mash_079)
NBC_00656	Streptomyces	sp.	CP109033	SAMN24016266	chromosome	linear	npgm-contigger NBC_00656	1	0	0	9575572	9575572	174x	19928	1741125096	8382392	94	8222	7973	7, 7, 7 (5S, 16S, 23S)	69	70.73	355	354	1	1	0	356	113967	NA	Streptomyces	Streptomyces sp.	sp_mash_017	Streptomyces sp. (sp_mash_017)
NBC_00658	Streptomyces	sp.	CP109032	SAMN30553171	chromosome	linear	npgm-contigger NBC_00658	1	0	0	10852492	10852492	31x	11507	338332359	5888795	2320	9681	9387	6, 6, 6 (5S, 16S, 23S)	71	69.78	355	351	4	1	0	356	39306	NA	Streptomyces	Streptomyces sp.	sp_mash_005	Streptomyces sp. (sp_mash_005)
NBC_00659	Streptomyces	sp.	CP109031	SAMN24016267	chromosome	linear	npgm-contigger NBC_00659	1	0	0	9661321	9661321	35x	6194	352640158	2930503	374	8492	8105	7, 7, 7 (5S, 16S, 23S)	77	70.81	355	350	5	1	0	356	155295	NA	Streptomyces	Streptomyces sp.	sp_mash_019	Streptomyces sp. (sp_mash_019)
NBC_00661	Streptomyces	pseudovenezuelae	CP109030	SAMN30553172	chromosome	linear	flye-contigger NBC_00661	1	0	0	10195533	10195533	82x	10940	856525991	6555738	154	9167	8844	6, 6, 6 (5S, 16S, 23S)	68	70.92	355	352	3	1	0	356	9800	NA	Streptomyces	Streptomyces pseudovenezuelae		Streptomyces pseudovenezuelae
NBC_00662	Kribbella	sp.	CP109029	SAMN30553173	chromosome	circular	flye-contigger NBC_00662	1	0	0	8231124	8231124	26x	10671	221172064	7259355	5	8060	7958	2, 2, 2 (5S, 16S, 23S)	56	68.29	356	348	8	0	0	356	NA	NA	Kribbella	Kribbella sp.	sp_mash_206	Kribbella sp. (sp_mash_206)
NBC_00663	Streptomyces	sp.	CP109027,CP109028	SAMN30553174	chromosome	linear	flye-contigger NBC_00663	2	1	0	9859624	9992462	22x	13181	237221534	6146526	166	9031	8742	6, 6, 6 (5S, 16S, 23S)	70	70.69	355	351	4	1	0	356	17443	NA	Streptomyces	Streptomyces sp.	sp_mash_049	Streptomyces sp. (sp_mash_049)
NBC_00664	Streptomyces	sp.	CP109025,CP109026	SAMN30553175	chromosome	linear	flye-contigger NBC_00664	2	1	0	7134783	7628471	85x	8640	664673637	6936809	2110	6958	6677	7, 7, 7 (5S, 16S, 23S)	67	71.95	355	352	3	1	0	356	NA	NA	Streptomyces	Streptomyces sp.	sp_mash_030	Streptomyces sp. (sp_mash_030)
NBC_00666	Streptomyces	pseudovenezuelae	CP109024	SAMN30553176	chromosome	linear	flye-contigger NBC_00666	1	0	0	10029205	10029205	92x	10133	945137888	6473485	67	8934	8648	6, 6, 6 (5S, 16S, 23S)	68	70.96	355	353	2	1	0	356	27347	NA	Streptomyces	Streptomyces pseudovenezuelae		Streptomyces pseudovenezuelae
NBC_00667	Streptomyces	sp.	CP109022,CP109023	SAMN30553177	chromosome	linear	flye-contigger NBC_00667	2	1	0	7132883	7574921	65x	11279	506015763	6324536	1500	6902	6625	7, 7, 7 (5S, 16S, 23S)	67	71.96	355	352	3	1	0	356	386	NA	Streptomyces	Streptomyces sp.	sp_mash_030	Streptomyces sp. (sp_mash_030)
NBC_00668	Streptomyces	melanogenes	CP109019,CP109020,CP109021	SAMN24016268	chromosome	linear	flye-contigger NBC_00668	3	2	0	8267928	8466399	67x	5861	588338539	2759234	300	7553	7327	7, 7, 7 (5S, 16S, 23S)	71	71.48	355	354	1	1	0	356	NA	NA	Streptomyces	Streptomyces melanogenes		Streptomyces melanogenes
NBC_00669	Streptomyces	sp.	CP109018	SAMN30553178	chromosome	linear	flye-contigger NBC_00669	1	0	0	9601491	9601491	127x	8625	1255957890	7370529	979	8085	7805	6, 6, 6 (5S, 16S, 23S)	70	72.70	355	350	5	1	0	356	NA	NA	Streptomyces	Streptomyces sp.	sp_mash_053	Streptomyces sp. (sp_mash_053)
NBC_00670	Streptomyces	sp.	CP109017	SAMN30553179	chromosome	linear	flye-contigger NBC_00670	1	0	0	7583196	7583196	59x	5439	464397393	5399908	844	6695	6495	6, 6, 6 (5S, 16S, 23S)	67	72.48	354	354	0	1	1	356	NA	NA	Streptomyces	Streptomyces sp000725625		Streptomyces sp000725625
NBC_00683	Streptomyces	sp.	CP109013	SAMN24016269	chromosome	linear	flye-contigger NBC_00683	1	0	0	8519659	8519659	59x	18618	520227190	4348004	13	7437	7217	6, 6, 6 (5S, 16S, 23S)	70	70.27	355	353	2	1	0	356	19065	NA	Streptomyces	Streptomyces sp.	sp_mash_056	Streptomyces sp. (sp_mash_056)
NBC_00685	Streptomyces	canus	CP109012	SAMN30553184	chromosome	linear	npgm-contigger NBC_00685	1	0	0	11276871	11276871	55x	12813	630064324	3348473	492	10269	9823	6, 6, 6 (5S, 16S, 23S)	73	70.19	355	351	4	1	0	356	207134	NA	Streptomyces	Streptomyces canus		Streptomyces canus
NBC_00686	Streptomyces	pseudovenezuelae	CP109011	SAMN30553185	chromosome	linear	flye-contigger NBC_00686	1	0	0	10012265	10012265	124x	13437	1276685372	3439762	178	8925	8596	6, 6, 6 (5S, 16S, 23S)	69	70.94	355	353	2	1	0	356	17070	NA	Streptomyces	Streptomyces pseudovenezuelae		Streptomyces pseudovenezuelae
NBC_00687	Streptomyces	sp.	JAPEOD010000001,JAPEOD010000002,JAPEOD010000003,JAPEOD010000004	SAMN30553186	near-complete	linear	flye-contigger NBC_00687	4	0	0	9072401	9672994	114x	12216	1156552953	15493405	201	8617	8341	6, 6, 6 (5S, 16S, 23S)	75	71.16	355	350	5	1	0	356	NA	NA	Streptomyces	Streptomyces sp002078175		Streptomyces sp002078175
NBC_00690	Streptomyces	sp.	CP109009,CP109010	SAMN30553187	chromosome	linear	npgm-contigger NBC_00690	2	1	0	8833314	9169300	98x	14177	930234681	5958615	116	7821	7538	6, 6, 6 (5S, 16S, 23S)	66	68.56	354	350	4	1	1	356	NA	NA	Streptomyces	Streptomyces sp.	sp_mash_233	Streptomyces sp. (sp_mash_233)
NBC_00691	Streptomyces	sp.	CP109007,CP109008	SAMN24016270	chromosome	linear	flye-contigger NBC_00691	2	1	0	8302280	8336306	51x	11755	441560890	3537920	282	7494	7231	7, 7, 7 (5S, 16S, 23S)	70	72.04	355	350	5	1	0	356	NA	NA	Streptomyces	Streptomyces sp.	sp_mash_210	Streptomyces sp. (sp_mash_210)
NBC_00696	Streptomyces	sp.	CP109004	SAMN24016271	chromosome	linear	npgm-contigger NBC_00696	1	0	0	11090730	11090730	36x	20938	410826490	4026648	1106	9823	9522	6, 6, 6 (5S, 16S, 23S)	73	70.32	355	353	2	1	0	356	286912	NA	Streptomyces	Streptomyces sp016893485		Streptomyces sp016893485
NBC_00701	Streptomyces	virginiae	CP109003	SAMN24016272	chromosome	linear	npgm-contigger NBC_00701	1	0	0	8776050	8776050	45x	20126	401376669	2741963	494	8091	7765	7, 7, 7 (5S, 16S, 23S)	76	71.64	355	351	4	1	0	356	114828	NA	Streptomyces	Streptomyces virginiae_A		Streptomyces virginiae_A
NBC_00704	Streptomyces	sp.	CP109000,CP109001,CP109002	SAMN30553190	chromosome	linear	flye-contigger NBC_00704	3	2	0	8037745	8225529	53x	7517	452049440	7369430	4016	7187	6892	6, 6, 6 (5S, 16S, 23S)	68	72.45	354	353	1	2	0	356	NA	NA	Streptomyces	Streptomyces sp.	sp_mash_175	Streptomyces sp. (sp_mash_175)
NBC_00708	Streptomyces	sp.	CP108997,CP108998,CP108999	SAMN30553191	chromosome	linear	flye-contigger NBC_00708	3	2	0	7301835	7654464	36x	12217	289123974	5914586	108	6828	6642	6, 6, 6 (5S, 16S, 23S)	69	71.85	354	352	2	1	1	356	3816	NA	Streptomyces	Streptomyces sp008042035		Streptomyces sp008042035
NBC_00709	Kribbella	sp.	CP108996	SAMN30553192	chromosome	circular	flye-contigger NBC_00709	1	0	0	8913447	8913447	36x	13979	333734746	6066503	3	8663	8548	2, 2, 2 (5S, 16S, 23S)	55	68.37	356	345	11	0	0	356	NA	NA	Kribbella	Kribbella sp.	sp_mash_177	Kribbella sp. (sp_mash_177)
NBC_00710	Streptomyces	canus	CP108995	SAMN30553193	chromosome	linear	npgm-contigger NBC_00710	1	0	0	10812875	10812875	20x	12766	234749015	6435766	178	9891	9492	6, 6, 6 (5S, 16S, 23S)	73	70.27	355	351	4	1	0	356	32313	NA	Streptomyces	Streptomyces canus		Streptomyces canus
NBC_00711	Streptomyces	luteogriseus	CP108994	SAMN24016273	chromosome	linear	npgm-contigger NBC_00711	1	0	0	9165939	9165939	37x	3215	369850381	3099042	235	8300	7902	6, 6, 6 (5S, 16S, 23S)	70	71.04	356	353	3	0	0	356	52556	NA	Streptomyces	Streptomyces luteogriseus		Streptomyces luteogriseus
NBC_00712	Streptomyces	luteogriseus	CP108993	SAMN30553194	chromosome	linear	npgm-contigger NBC_00712	1	0	0	9165964	9165964	71x	9453	677180884	6373173	276	8299	7901	6, 6, 6 (5S, 16S, 23S)	70	71.04	356	353	3	0	0	356	52555	NA	Streptomyces	Streptomyces luteogriseus		Streptomyces luteogriseus
NBC_00713	Streptomyces	pseudovenezuelae	CP108992	SAMN30553195	chromosome	linear	flye-contigger NBC_00713	1	0	0	9858584	9858584	63x	9602	630066498	6497777	158	8788	8488	6, 6, 6 (5S, 16S, 23S)	68	70.99	355	352	3	1	0	356	9798	NA	Streptomyces	Streptomyces pseudovenezuelae		Streptomyces pseudovenezuelae
NBC_00715	Streptomyces	sp.	CP108990,CP108991	SAMN30553196	chromosome	linear	npgm-contigger NBC_00715	2	1	0	9532931	9698432	99x	13532	1025153458	3350097	257	8438	8186	6, 6, 6 (5S, 16S, 23S)	74	71.24	354	349	5	2	0	356	219498	50	Streptomyces	Streptomyces sp002078175		Streptomyces sp002078175
NBC_00722	Streptomyces	lydicus	CP108989	SAMN30553197	chromosome	linear	npgm-contigger NBC_00722	1	0	0	8362496	8362496	40x	6840	354808243	8091561	656	7440	7153	7, 7, 7 (5S, 16S, 23S)	67	71.96	355	352	3	1	0	356	42913	NA	Streptomyces	Streptomyces lydicus		Streptomyces lydicus
NBC_00723	Streptomyces	sp.	CP108987,CP108988	SAMN24016274	chromosome	linear	npgm-contigger NBC_00723	2	1	0	9871954	10285797	64x	9574	670546311	1807943	815	9221	8826	6, 6, 6 (5S, 16S, 23S)	77	71.07	354	352	2	2	0	356	158082	NA	Streptomyces	Streptomyces sp001298545		Streptomyces sp001298545
NBC_00724	Streptomyces	sp.	CP108985,CP108986	SAMN30553198	chromosome	linear	npgm-contigger NBC_00724	2	1	0	9307314	9524224	98x	13280	934962612	3297525	267	8602	8155	6, 6, 6 (5S, 16S, 23S)	71	69.51	355	350	5	1	0	356	221108	NA	Streptomyces	Streptomyces sp.	sp_mash_001	Streptomyces sp. (sp_mash_001)
NBC_00726	Streptomyces	sp.	CP108983,CP108984	SAMN24016275	chromosome	linear	flye-contigger NBC_00726	2	1	0	6652437	6875124	18x	17632	132990711	1788110	19	6114	5904	6, 6, 6 (5S, 16S, 23S)	68	71.81	354	350	4	1	1	356	891	NA	Streptomyces	Streptomyces sp001905735		Streptomyces sp001905735
NBC_00727	Streptomyces	sp.	CP108981,CP108982	SAMN24016276	chromosome	linear	flye-contigger NBC_00727	2	1	0	7071489	7280754	21x	15233	161462032	8483950	470	6563	6285	6, 6, 6 (5S, 16S, 23S)	69	71.57	354	354	0	1	1	356	9633	NA	Streptomyces	Streptomyces sp.	sp_mash_204	Streptomyces sp. (sp_mash_204)
NBC_00728	Streptomyces	sp.	CP108980	SAMN24016277	chromosome	linear	flye-contigger NBC_00728	1	0	0	9651205	9651205	47x	17449	472361287	4677854	231	8309	7924	7, 7, 7 (5S, 16S, 23S)	77	70.87	355	349	6	1	0	356	4136	NA	Streptomyces	Streptomyces sp.	sp_mash_073	Streptomyces sp. (sp_mash_073)
NBC_00731	Streptomyces	longwoodensis	CP108978,CP108979	SAMN24016278	chromosome	linear	npgm-contigger NBC_00731	2	1	0	8550865	8585791	203x	11416	1685262589	1878695	333	7453	7214	6, 6, 6 (5S, 16S, 23S)	65	72.85	355	354	1	0	1	356	401085	NA	Streptomyces	Streptomyces longwoodensis		Streptomyces longwoodensis
NBC_00734	Streptomyces	platensis	CP108974,CP108975	SAMN24016279	chromosome	linear	flye-contigger NBC_00734	2	1	0	8870427	8963402	102x	20171	933217095	3152549	62	7898	7512	7, 7, 7 (5S, 16S, 23S)	69	70.95	355	352	3	1	0	356	NA	NA	Streptomyces	Streptomyces platensis		Streptomyces platensis
NBC_00735	Streptomyces	longwoodensis	CP108971,CP108972,CP108973	SAMN24016280	chromosome	linear	npgm-contigger NBC_00735	3	2	0	8073982	8145377	120x	13247	973600075	1302976	776	7127	6907	6, 6, 6 (5S, 16S, 23S)	65	73.14	355	354	1	0	1	356	180712	NA	Streptomyces	Streptomyces longwoodensis		Streptomyces longwoodensis
NBC_00775	Streptomyces	sp.	CP108938	SAMN30553223	chromosome	linear	npgm-contigger NBC_00775	1	0	0	11096612	11096612	84x	12157	915578081	5956054	447	9945	9490	6, 6, 6 (5S, 16S, 23S)	75	70.12	354	345	9	2	0	356	50618	NA	Streptomyces	Streptomyces sp.	sp_mash_013	Streptomyces sp. (sp_mash_013)
NBC_00781	Kocuria	rhizophila	CP108927	SAMN30553227	chromosome	circular	flye-contigger NBC_00781	1	0	0	2773374	2773374	296x	16682	829212067	5111575	6	2454	2357	3, 3, 3 (5S, 16S, 23S)	47	71.02	348	348	0	1	7	356	NA	NA	Kocuria	Kocuria rhizophila_A		Kocuria rhizophila_A
NBC_00805	Streptomyces	jietaisiensis	CP108895	SAMN30553242	chromosome	linear	flye-contigger NBC_00805	1	0	0	7415499	7415499	135x	10295	1010130491	5457478	3716	6520	6312	6, 6, 6 (5S, 16S, 23S)	68	72.79	354	354	0	1	1	356	29260	NA	Streptomyces	Streptomyces griseoaurantiacus		Streptomyces griseoaurantiacus
NBC_00806	Micromonospora	zamorensis	CP108894	SAMN30553243	chromosome	circular	flye-contigger NBC_00806	1	0	0	7086483	7086483	151x	16981	1084604553	6684148	117	6521	6345	3, 3, 3 (5S, 16S, 23S)	84	71.18	351	347	4	1	4	356	NA	NA	Micromonospora	Micromonospora zamorensis		Micromonospora zamorensis
NBC_00820	Streptomyces	sp.	CP108882	SAMN30553250	chromosome	linear	npgm-contigger NBC_00820	1	0	0	8106388	8106388	64x	12057	524342602	5991581	651	7239	6878	7, 7, 7 (5S, 16S, 23S)	80	71.41	355	352	3	1	0	356	120115	NA	Streptomyces	Streptomyces sp.	sp_mash_195	Streptomyces sp. (sp_mash_195)
NBC_00821	Micromonospora	sp.	CP108880,CP108881	SAMN30553251	chromosome	circular	flye-contigger NBC_00821	2	1	0	7198112	7275213	154x	16249	1150273437	8386128	1742	6680	6551	3, 3, 3 (5S, 16S, 23S)	51	71.00	352	344	8	1	3	356	NA	NA	Micromonospora	Micromonospora sp018070325		Micromonospora sp018070325
NBC_00822	Streptomyces	sp.	CP108878,CP108879	SAMN30553252	chromosome	linear	flye-contigger NBC_00822	2	1	0	9685060	10229834	197x	14168	2034365549	11594621	1020	9193	8717	6, 6, 6 (5S, 16S, 23S)	69	70.51	355	351	4	1	0	356	NA	NA	Streptomyces	Streptomyces sp003846175		Streptomyces sp003846175
NBC_00825	Streptomyces	sp.	CP108876,CP108877	SAMN30553253	chromosome	linear	flye-contigger NBC_00825	2	1	0	9682462	10229135	77x	12775	804747983	7735035	438	9198	8726	6, 6, 6 (5S, 16S, 23S)	69	70.51	354	350	4	1	1	356	NA	NA	Streptomyces	Streptomyces sp003846175		Streptomyces sp003846175
NBC_00826	Streptomyces	sp.	CP108873,CP108874,CP108875	SAMN30553254	chromosome	linear	npgm-contigger NBC_00826	3	2	0	9691732	11127092	110x	22666	1207977968	7062692	283	10091	9492	6, 6, 6 (5S, 16S, 23S)	69	70.32	355	351	4	1	0	356	NA	NA	Streptomyces	Streptomyces sp003846175		Streptomyces sp003846175
NBC_00827	Streptomyces	sp.	CP108872	SAMN24016281	chromosome	linear	flye-contigger NBC_00827	1	0	0	9465861	9465861	29x	7990	284178522	2044883	2699	8562	8231	6, 6, 6 (5S, 16S, 23S)	67	69.88	355	353	2	1	0	356	NA	NA	Streptomyces	Streptomyces sp.	sp_mash_005	Streptomyces sp. (sp_mash_005)
NBC_00828	Streptomyces	sp.	CP130727	SAMN24016282	chromosome	linear	npgm-contigger NBC_00828	1	0	0	10521522	10521522	119x	16293	643152539	1729732	667	9485	9129	6, 6, 6 (5S, 16S, 23S)	66	69.87	355	352	3	1	0	356	122473	50	Streptomyces	Streptomyces sp.	sp_mash_005	Streptomyces sp. (sp_mash_005)
NBC_00829	Streptomyces	sp.	CP108867,CP108868,CP108869	SAMN24016283	chromosome	linear	npgm-contigger NBC_00829	3	2	0	8850733	9312804	17x	18170	161122022	4230087	167	8376	7833	6, 6, 6 (5S, 16S, 23S)	74	69.69	355	353	2	1	0	356	122405	NA	Streptomyces	Streptomyces sp.	sp_mash_224	Streptomyces sp. (sp_mash_224)
NBC_00830	Streptomyces	sp.	CP108866	SAMN30553255	near-complete	linear	npgm-contigger NBC_00830	1	0	0	9797426	9797426	20x	30916	210214104	8370246	4	9316	8315	6, 6, 6 (5S, 16S, 23S)	72	69.31	355	353	2	1	0	356	NA	25	Streptomyces	Streptomyces sp.	sp_mash_107	Streptomyces sp. (sp_mash_107)
NBC_00831	Streptomyces	virginiae	CP108864,CP108865	SAMN24016284	chromosome	linear	flye-contigger NBC_00831	2	1	0	8878587	9235713	16x	24236	166987831	5870985	102	8507	8132	7, 7, 7 (5S, 16S, 23S)	76	71.47	355	352	3	1	0	356	NA	50	Streptomyces	Streptomyces virginiae_A		Streptomyces virginiae_A
NBC_00832	Streptomyces	avidinii	CP108863	SAMN24016285	chromosome	linear	npgm-contigger NBC_00832	1	0	0	9032248	9032248	25x	15128	233291187	2918308	509	8234	7911	7, 7, 7 (5S, 16S, 23S)	71	71.78	355	353	2	1	0	356	195190	NA	Streptomyces	Streptomyces avidinii		Streptomyces avidinii
NBC_00835	Streptomyces	cyaneofuscatus	CP108861,CP108862	SAMN24016286	chromosome	linear	flye-contigger NBC_00835	2	1	0	8236804	8505222	46x	22726	422141456	7010873	270	7671	7415	6, 6, 6 (5S, 16S, 23S)	67	71.36	355	352	3	1	0	356	37203	NA	Streptomyces	Streptomyces cyaneofuscatus		Streptomyces cyaneofuscatus
NBC_00836	Streptomyces	antimycoticus	CP108858,CP108859,CP108860	SAMN24016287	chromosome	linear	npgm-contigger NBC_00836	3	1	1	11272033	11514545	56x	15097	662091513	1560250	647	10085	9406	6, 6, 6 (5S, 16S, 23S)	64	70.68	355	348	7	1	0	356	63191	NA	Streptomyces	Streptomyces antimycoticus		Streptomyces antimycoticus
NBC_00838	Streptomyces	sp.	CP108857	SAMN24016288	chromosome	linear	flye-contigger NBC_00838	1	0	0	8580597	8580597	38x	12350	344843597	5595865	279	7363	7130	6, 6, 6 (5S, 16S, 23S)	67	70.90	355	355	0	1	0	356	3408	NA	Streptomyces	Streptomyces sp.	sp_mash_120	Streptomyces sp. (sp_mash_120)
NBC_00839	Streptomyces	antimycoticus	CP108856	SAMN24016289	chromosome	linear	npgm-contigger NBC_00839	1	0	0	10880213	10880213	49x	23228	543022540	8057837	144	9556	8931	6, 6, 6 (5S, 16S, 23S)	65	70.84	355	349	6	1	0	356	79917	NA	Streptomyces	Streptomyces antimycoticus		Streptomyces antimycoticus
NBC_00841	Streptomyces	sp.	CP108853,CP108854,CP108855	SAMN30553256	near-complete	linear	npgm-contigger NBC_00841	3	2	0	9842396	11554491	15x	40552	180109666	6968507	317	10533	9627	6, 6, 6 (5S, 16S, 23S)	73	69.50	355	352	3	1	0	356	NA	12	Streptomyces	Streptomyces sp.	sp_mash_026	Streptomyces sp. (sp_mash_026)
NBC_00842	Streptomyces	sp.	CP108850,CP108851,CP108852	SAMN30553257	chromosome	linear	npgm-contigger NBC_00842	3	2	0	9394497	9686107	156x	17657	1482573665	8445776	176	9105	8138	6, 6, 6 (5S, 16S, 23S)	67	69.43	355	353	2	1	0	356	428615	NA	Streptomyces	Streptomyces sp.	sp_mash_052	Streptomyces sp. (sp_mash_052)
NBC_00843	Streptomyces	niveus	CP108849	SAMN24016290	chromosome	linear	flye-contigger NBC_00843	1	0	0	8502813	8502813	48x	14369	414611122	3684017	172	7647	7387	6, 6, 6 (5S, 16S, 23S)	66	70.66	355	355	0	1	0	356	NA	NA	Streptomyces	Streptomyces niveus		Streptomyces niveus
NBC_00845	Kitasatospora	purpeofusca	CP109061	SAMN30553258	chromosome	linear	flye-contigger NBC_00845	1	0	0	9074194	9074194	68x	15482	633668654	6226640	1212	7860	7524	11, 11, 11 (5S, 16S, 23S)	74	73.28	355	350	5	1	0	356	NA	NA	Kitasatospora	Kitasatospora purpeofusca		Kitasatospora purpeofusca
NBC_00846	Streptomyces	sp.	CP108846,CP108847,CP108848	SAMN30553259	chromosome	linear	flye-contigger NBC_00846	3	2	0	8228393	8832824	69x	20401	625618687	6328473	358	8050	7372	6, 6, 6 (5S, 16S, 23S)	70	69.71	355	353	2	1	0	356	5350	NA	Streptomyces	Streptomyces sp.	sp_mash_006	Streptomyces sp. (sp_mash_006)
NBC_00847	Streptomyces	sp.	JAPEOJ010000001,JAPEOJ010000002,JAPEOJ010000003,JAPEOJ010000004,JAPEOJ010000005	SAMN30553260	near-complete	linear	flye-contigger NBC_00847	5	0	0	5563629	9151141	175x	11772	1629438097	7640897	123	8545	8015	6, 6, 6 (5S, 16S, 23S)	67	70.15	354	351	3	1	1	356	NA	NA	Streptomyces	Streptomyces sp.	sp_mash_002	Streptomyces sp. (sp_mash_002)
NBC_00850	Nocardioides	sp.	CP108845	SAMN30553261	chromosome	circular	flye-contigger NBC_00850	1	0	0	6150782	6150782	62x	10225	391378120	6656804	18	5954	5846	2, 2, 2 (5S, 16S, 23S)	49	69.14	355	352	3	1	0	356	NA	NA	Nocardioides	Nocardioides sp.	sp_mash_058	Nocardioides sp. (sp_mash_058)
NBC_00851	Streptomyces	chartreusis	CP108840,CP108841,CP108842,CP108843,CP108844	SAMN30553262	chromosome	linear	flye-contigger NBC_00851	5	4	0	9210269	11175329	25x	6758	302481065	8015753	11	9840	9447	6, 6, 6 (5S, 16S, 23S)	77	70.51	355	351	4	1	0	356	NA	NA	Streptomyces	Streptomyces chartreusis		Streptomyces chartreusis
NBC_00853	Streptomyces	sp.	CP108837,CP108838,CP108839	SAMN24016291	chromosome	linear	flye-contigger NBC_00853	3	1	1	7977575	8982810	30x	21712	276067743	2908107	330	8284	7900	7, 7, 7 (5S, 16S, 23S)	71	71.28	355	352	3	1	0	356	NA	NA	Streptomyces	Streptomyces sp.	sp_mash_012	Streptomyces sp. (sp_mash_012)
NBC_00855	Micromonospora	sp.	CP108833,CP108834,CP108835,CP108836	SAMN30553263	chromosome	circular	flye-contigger NBC_00855	4	1	2	7572351	7707991	26x	9098	230827367	7366191	124	7203	7038	3, 3, 3 (5S, 16S, 23S)	55	70.99	350	336	14	3	3	356	NA	NA	Micromonospora	Micromonospora vinacea		Micromonospora vinacea
NBC_00856	Streptomyces	phaeochromogenes	CP108832	SAMN30553264	chromosome	linear	npgm-contigger NBC_00856	1	0	0	11885673	11885673	18x	22153	226159037	11394893	100	10260	9879	6, 6, 6 (5S, 16S, 23S)	70	70.09	355	349	6	1	0	356	65227	NA	Streptomyces	Streptomyces phaeochromogenes		Streptomyces phaeochromogenes
NBC_00857	Streptomyces	sp.	CP108829,CP108830,CP108831	SAMN30553265	chromosome	linear	flye-contigger NBC_00857	3	1	1	8011685	8093981	73x	12586	615349017	6853813	2466	7110	6619	6, 6, 6 (5S, 16S, 23S)	67	69.81	355	354	1	1	0	356	7989	NA	Streptomyces	Streptomyces sp.	sp_mash_099	Streptomyces sp. (sp_mash_099)
NBC_00858	Micromonospora	sp.	CP108828	SAMN30553266	chromosome	circular	flye-contigger NBC_00858	1	0	0	7748626	7748626	166x	9220	1308932819	7102826	1204	7194	6969	3, 3, 3 (5S, 16S, 23S)	78	71.40	353	348	5	0	3	356	NA	NA	Micromonospora	Micromonospora sp.	sp_mash_065	Micromonospora sp. (sp_mash_065)
NBC_00859	Streptomyces	sp.	CP108826,CP108827	SAMN24016292	chromosome	linear	npgm-contigger NBC_00859	2	1	0	8001606	8015150	39x	19632	329118219	2918798	74	7043	6780	6, 6, 6 (5S, 16S, 23S)	65	70.01	354	350	4	1	1	356	106929	NA	Streptomyces	Streptomyces sp.	sp_mash_199	Streptomyces sp. (sp_mash_199)
NBC_00860	Micromonospora	sp.	CP108825	SAMN30553267	chromosome	circular	flye-contigger NBC_00860	1	0	0	7475168	7475168	120x	7600	934441544	7897740	132	6945	6805	3, 3, 3 (5S, 16S, 23S)	55	71.08	351	344	7	2	3	356	NA	NA	Micromonospora	Micromonospora vinacea		Micromonospora vinacea
NBC_00863	Kocuria	rhizophila	CP108824	SAMN30553268	chromosome	circular	flye-contigger NBC_00863	1	0	0	2783905	2783905	65x	11259	188809807	5709905	17	2480	2387	3, 3, 3 (5S, 16S, 23S)	46	70.54	347	347	0	1	8	356	NA	NA	Kocuria	Kocuria rhizophila		Kocuria rhizophila
NBC_00865	Streptomyces	chartreusis	CP108820,CP108821,CP108822,CP108823	SAMN30553269	chromosome	linear	npgm-contigger NBC_00865	4	3	0	10071390	11132879	72x	15376	817730042	8987549	84	9741	9356	6, 6, 6 (5S, 16S, 23S)	77	70.55	355	350	5	1	0	356	7973	NA	Streptomyces	Streptomyces chartreusis		Streptomyces chartreusis
NBC_00866	Streptomyces	canus	CP108818,CP108819	SAMN30553270	chromosome	linear	flye-contigger NBC_00866	2	1	0	10632801	10650143	99x	12766	1083584055	5906905	287	9779	9271	6, 6, 6 (5S, 16S, 23S)	72	70.17	355	353	2	1	0	356	27924	NA	Streptomyces	Streptomyces canus		Streptomyces canus
NBC_00867	[Kitasatospora]	papulosa	CP108817	SAMN24016293	chromosome	linear	flye-contigger NBC_00867	1	0	0	7891710	7891710	71x	14675	572607826	2989837	178	7105	6851	6, 6, 6 (5S, 16S, 23S)	69	70.92	355	355	0	1	0	356	55	NA	Streptomyces	Streptomyces papulosus		Streptomyces papulosus
NBC_00868	Streptomyces	sp.	CP108814,CP108815,CP108816	SAMN24016294	chromosome	linear	flye-contigger NBC_00868	3	2	0	8951979	9531298	34x	31157	322507433	2757240	601	8888	8412	7, 7, 7 (5S, 16S, 23S)	76	71.29	355	354	1	1	0	356	1015	25	Streptomyces	Streptomyces sp.	sp_mash_024	Streptomyces sp. (sp_mash_024)
NBC_00869	Streptomyces	sp.	CP108812,CP108813	SAMN24016295	chromosome	linear	flye-contigger NBC_00869	2	1	0	7568462	7775113	68x	14340	548694432	4801870	2594	6923	6725	6, 6, 6 (5S, 16S, 23S)	69	71.75	354	353	1	1	1	356	19821	NA	Streptomyces	Streptomyces sp900105515		Streptomyces sp900105515
NBC_00870	Streptomyces	sp.	CP108810,CP108811	SAMN24016296	chromosome	linear	flye-contigger NBC_00870	2	1	0	7566831	7773484	84x	17933	669323187	2921955	108	6923	6726	6, 6, 6 (5S, 16S, 23S)	69	71.76	354	353	1	1	1	356	NA	NA	Streptomyces	Streptomyces sp900105515		Streptomyces sp900105515
NBC_00871	Streptomyces	canus	CP108808,CP108809	SAMN30553271	chromosome	linear	flye-contigger NBC_00871	2	0	1	10740985	10828530	59x	16592	666315700	7302364	6	9881	9379	6, 6, 6 (5S, 16S, 23S)	68	70.20	355	350	5	1	0	356	NA	NA	Streptomyces	Streptomyces canus		Streptomyces canus
NBC_00872	Streptomyces	sp.	CP108806,CP108807	SAMN24016297	chromosome	linear	flye-contigger NBC_00872	2	1	0	8966801	9064491	32x	8686	307580194	4053003	119	7681	7328	6, 6, 6 (5S, 16S, 23S)	68	70.28	355	353	2	1	0	356	5712	NA	Streptomyces	Streptomyces sp.	sp_mash_101	Streptomyces sp. (sp_mash_101)
NBC_00873	Streptomyces	sp.	CP108803,CP108804,CP108805	SAMN30553272	chromosome	linear	npgm-contigger NBC_00873	3	2	0	9406006	9733076	21x	11666	203924982	7660415	1350	9106	8167	6, 6, 6 (5S, 16S, 23S)	67	69.45	355	353	2	1	0	356	428426	NA	Streptomyces	Streptomyces sp.	sp_mash_052	Streptomyces sp. (sp_mash_052)
NBC_00874	Kocuria	rhizophila	CP108802	SAMN30553273	chromosome	circular	flye-contigger NBC_00874	1	0	0	2776916	2776916	82x	15256	237858614	6313213	11	2469	2382	3, 3, 3 (5S, 16S, 23S)	46	70.55	347	347	0	1	8	356	NA	NA	Kocuria	Kocuria rhizophila		Kocuria rhizophila
NBC_00876	Streptomyces	sp.	CP108800,CP108801	SAMN30553274	chromosome	linear	npgm-contigger NBC_00876	2	1	0	8497307	8636389	48x	16137	422754501	8463532	390	7550	7251	7, 6, 6 (5S, 16S, 23S)	71	70.71	355	355	0	1	0	356	353	NA	Streptomyces	Streptomyces sp.	sp_mash_236	Streptomyces sp. (sp_mash_236)
NBC_00878	Streptomyces	sp.	JAPEOK010000001,JAPEOK010000002,JAPEOK010000003,JAPEOK010000004,JAPEOK010000005,JAPEOK010000006	SAMN30553275	near-complete	linear	flye-contigger NBC_00878	6	0	0	10221775	11124787	34x	3309	401574183	2919575	255	9654	9217	6, 6, 6 (5S, 16S, 23S)	66	69.98	355	350	5	1	0	356	NA	NA	Streptomyces	Streptomyces sp.	sp_mash_089	Streptomyces sp. (sp_mash_089)
NBC_00879	Streptomyces	sp.	CP108799	SAMN30553276	chromosome	linear	flye-contigger NBC_00879	1	0	0	8556030	8556030	34x	14154	303321535	6741843	9	7715	7379	6, 6, 6 (5S, 16S, 23S)	74	69.67	355	355	0	1	0	356	21331	NA	Streptomyces	Streptomyces sp.	sp_mash_011	Streptomyces sp. (sp_mash_011)
NBC_00881	Nocardia	sp.	CP108798	SAMN30553277	chromosome	circular	flye-contigger NBC_00881	1	0	0	8416270	8416270	74x	16826	625854698	7006794	6	7130	6854	3, 3, 3 (5S, 16S, 23S)	50	66.40	356	353	3	0	0	356	NA	NA	Nocardia	Nocardia sp.	sp_mash_165	Nocardia sp. (sp_mash_165)
NBC_00882	Streptomyces	sp.	CP108797	SAMN30553278	chromosome	linear	npgm-contigger NBC_00882	1	0	0	10957798	10957798	98x	16506	1061020189	7444420	186	9988	9454	6, 6, 6 (5S, 16S, 23S)	67	70.11	355	353	2	1	0	356	127817	NA	Streptomyces	Streptomyces sp.	sp_mash_219	Streptomyces sp. (sp_mash_219)
NBC_00885	Streptomyces	sp.	CP108796	SAMN30553279	chromosome	linear	flye-contigger NBC_00885	1	0	0	8737832	8737832	232x	7403	2072374418	6961688	32	7956	7617	6, 6, 6 (5S, 16S, 23S)	72	69.59	354	353	1	2	0	356	NA	NA	Streptomyces	Streptomyces sp.	sp_mash_011	Streptomyces sp. (sp_mash_011)
NBC_00886	Streptomyces	sp.	CP108792,CP108793,CP108794,CP108795	SAMN30553280	chromosome	linear	npgm-contigger NBC_00886	4	0	3	10994939	11025482	68x	11300	763280920	8082114	115	10125	9449	6, 6, 6 (5S, 16S, 23S)	68	69.65	355	351	4	1	0	356	104260	NA	Streptomyces	Streptomyces sp.	sp_mash_166	Streptomyces sp. (sp_mash_166)
NBC_00887	Streptomyces	sp.	CP108788,CP108789,CP108790,CP108791	SAMN30553281	chromosome	linear	npgm-contigger NBC_00887	4	3	0	10004517	10314838	183x	17294	1500691570	8138902	255	9416	8856	8, 8, 8 (5S, 16S, 23S)	78	69.92	355	260	95	1	0	356	2267151	NA	Streptomyces	Streptomyces sp.	sp_mash_056	Streptomyces sp. (sp_mash_056)
NBC_00888	Embleya	sp.	CP108784,CP108785,CP108786,CP108787	SAMN30553282	chromosome	linear	flye-contigger NBC_00888	4	3	0	8051820	14072637	28x	26107	418411916	7098506	180	12126	11551	4, 4, 4 (5S, 16S, 23S)	70	71.08	354	344	10	2	0	356	NA	50	Embleya	Embleya sp.	sp_mash_106	Embleya sp. (sp_mash_106)
NBC_00889	Kribbella	sp.	CP108783	SAMN30553283	chromosome	circular	flye-contigger NBC_00889	1	0	0	9143554	9143554	60x	8461	567017237	8288423	94	8992	8841	2, 2, 2 (5S, 16S, 23S)	62	68.31	356	347	9	0	0	356	NA	NA	Kribbella	Kribbella sp.	sp_mash_123	Kribbella sp. (sp_mash_123)
NBC_00890	Streptomyces	sp.	CP108781,CP108782	SAMN24016298	chromosome	linear	flye-contigger NBC_00890	2	1	0	7568393	7775044	36x	19456	289453965	1858169	126	6923	6728	6, 6, 6 (5S, 16S, 23S)	69	71.75	354	353	1	1	1	356	19809	NA	Streptomyces	Streptomyces sp900105515		Streptomyces sp900105515
NBC_00891	Streptomyces	sp.	CP108779,CP108780	SAMN30553284	chromosome	linear	flye-contigger NBC_00891	2	1	0	7568400	7775030	99x	10869	777705844	6738959	278	6922	6728	6, 6, 6 (5S, 16S, 23S)	69	71.75	354	353	1	1	1	356	19787	NA	Streptomyces	Streptomyces sp900105515		Streptomyces sp900105515
NBC_00892	Streptomyces	sp.	JAPEOL010000001,JAPEOL010000002,JAPEOL010000003,JAPEOL010000004,JAPEOL010000005,JAPEOL010000006,JAPEOL010000007,JAPEOL010000008,JAPEOL010000009,JAPEOL010000010	SAMN30553285	near-complete	linear	flye-contigger NBC_00892	10	0	0	8430783	10604195	108x	17622	1168576845	4641282	232	9608	9057	6, 6, 6 (5S, 16S, 23S)	69	70.40	355	351	4	1	0	356	NA	NA	Streptomyces	Streptomyces sp003846175		Streptomyces sp003846175
NBC_00893	Streptomyces	sp.	JAPEOM010000001,JAPEOM010000002,JAPEOM010000003,JAPEOM010000004	SAMN30553286	near-complete	linear	flye-contigger NBC_00893	4	0	0	7888364	10155528	117x	20417	1209306969	8129939	100	8982	8476	6, 6, 6 (5S, 16S, 23S)	67	70.46	355	349	6	1	0	356	NA	NA	Streptomyces	Streptomyces sp003846175		Streptomyces sp003846175
NBC_00896	Embleya	sp.	CP108776,CP108777,CP108778	SAMN30553287	chromosome	linear	flye-contigger NBC_00896	3	2	0	7405279	10863893	33x	23005	392074615	5253809	34252	9735	9222	4, 4, 4 (5S, 16S, 23S)	59	70.99	355	346	9	1	0	356	NA	50	Embleya	Embleya sp.	sp_mash_154	Embleya sp. (sp_mash_154)
NBC_00898	Micromonospora	sp.	CP108775	SAMN30553288	chromosome	circular	flye-contigger NBC_00898	1	0	0	7338496	7338496	72x	11290	548968475	4983929	64264	7070	6761	3, 3, 3 (5S, 16S, 23S)	62	72.32	351	346	5	2	3	356	NA	NA	Micromonospora	Micromonospora sp.	sp_mash_229	Micromonospora sp. (sp_mash_229)
NBC_00899	Streptomyces	sp.	CP108773,CP108774	SAMN30553289	chromosome	linear	npgm-contigger NBC_00899	2	0	1	11771747	11777151	98x	15257	931159145	8261986	20	10301	9868	9, 9, 9 (5S, 16S, 23S)	79	72.10	354	257	97	1	1	356	2529629	NA	Streptomyces	Streptomyces sp.	sp_mash_145	Streptomyces sp. (sp_mash_145)
NBC_00906	Streptomyces	sp.	JAPEON010000001,JAPEON010000002,JAPEON010000003,JAPEON010000004,JAPEON010000005,JAPEON010000006,JAPEON010000007	SAMN24016299	near-complete	linear	flye-contigger NBC_00906	7	0	0	8514231	10207659	60x	15895	622545639	1726330	312	9159	8672	6, 6, 6 (5S, 16S, 23S)	69	70.48	355	351	4	1	0	356	NA	NA	Streptomyces	Streptomyces sp003846175		Streptomyces sp003846175
NBC_00909	Streptomyces	goshikiensis	CP108768,CP108769,CP108770,CP108771,CP108772	SAMN24016300	chromosome	linear	flye-contigger NBC_00909	5	4	0	7956497	8923407	44x	15324	403006804	1387846	638	8117	7751	7, 7, 7 (5S, 16S, 23S)	74	72.01	354	348	6	2	0	356	NA	50	Streptomyces	Streptomyces goshikiensis		Streptomyces goshikiensis
NBC_00932	Streptomyces	sp.	CP108765	SAMN24016302	chromosome	linear	flye-contigger NBC_00932	1	0	0	8477959	8477959	41x	16965	358183697	5620082	114	7569	7268	6, 6, 6 (5S, 16S, 23S)	64	70.24	355	353	2	1	0	356	16342	NA	Streptomyces	Streptomyces sp.	sp_mash_008	Streptomyces sp. (sp_mash_008)
NBC_00963	Streptomyces	sp.	CP108745,CP108746	SAMN24016314	chromosome	linear	flye-contigger NBC_00963	2	1	0	8299271	8580158	93x	19961	814466912	8921969	5	7598	7306	6, 6, 6 (5S, 16S, 23S)	67	70.19	355	354	1	1	0	356	20913	NA	Streptomyces	Streptomyces sp.	sp_mash_008	Streptomyces sp. (sp_mash_008)
NBC_00972	Streptomyces	halstedii	CP108743	SAMN24016316	chromosome	linear	flye-contigger NBC_00972	1	0	0	7237177	7237177	68x	16466	502750041	5904830	68	6312	6063	6, 6, 6 (5S, 16S, 23S)	66	71.98	355	354	1	1	0	356	10182	NA	Streptomyces	Streptomyces halstedii		Streptomyces halstedii
NBC_00974	Streptomyces	sp.	CP108741,CP108742	SAMN24016317	chromosome	linear	npgm-contigger NBC_00974	2	0	1	8608746	8618721	78x	19632	705295941	1646482	1311	7788	7401	8, 8, 8 (5S, 16S, 23S)	75	71.50	355	352	3	1	0	356	109112	NA	Streptomyces	Streptomyces sp.	sp_mash_223	Streptomyces sp. (sp_mash_223)
NBC_00975	Streptomyces	tubercidicus	CP108737,CP108738,CP108739,CP108740	SAMN24016318	chromosome	linear	flye-contigger NBC_00975	4	1	2	8628007	8767216	41x	18381	371130111	1388509	675	7748	7334	7, 7, 7 (5S, 16S, 23S)	66	70.64	355	352	3	1	0	356	NA	NA	Streptomyces	Streptomyces tubercidicus		Streptomyces tubercidicus
NBC_00984	Streptomyces	sp.	CP108734,CP108735,CP108736	SAMN24016319	chromosome	linear	npgm-contigger NBC_00984	3	2	0	8863243	9964306	39x	23241	401746552	4108499	59	9057	8460	6, 6, 6 (5S, 16S, 23S)	68	70.28	354	350	4	2	0	356	9217	50	Streptomyces	Streptomyces sp.	sp_mash_039	Streptomyces sp. (sp_mash_039)
NBC_00986	Streptomyces	sp.	CP108733	SAMN24016321	chromosome	linear	npgm-contigger NBC_00986	1	0	0	11750813	11750813	228x	19582	2689440128	3771157	570	10549	10211	6, 6, 6 (5S, 16S, 23S)	74	69.98	355	353	2	1	0	356	162319	NA	Streptomyces	Streptomyces sp000716605		Streptomyces sp000716605
NBC_00987	Streptomyces	sp.	CP108731,CP108732	SAMN24016322	chromosome	linear	flye-contigger NBC_00987	2	1	0	9694777	10297410	49x	22460	521137652	4280322	111	9206	8653	6, 6, 6 (5S, 16S, 23S)	69	70.46	355	351	4	1	0	356	8357	NA	Streptomyces	Streptomyces sp003846175		Streptomyces sp003846175
NBC_00988	Streptomyces	sp.	CP108730	SAMN24016323	chromosome	linear	flye-contigger NBC_00988	1	0	0	12375414	12375414	27x	24417	352773257	3462125	106	11062	10688	6, 6, 6 (5S, 16S, 23S)	71	69.87	355	351	4	1	0	356	NA	NA	Streptomyces	Streptomyces sp.	sp_mash_016	Streptomyces sp. (sp_mash_016)
NBC_00989	Streptomyces	sp.	CP108728,CP108729	SAMN24016324	chromosome	linear	npgm-contigger NBC_00989	2	1	0	11950319	12214516	25x	13347	327051187	4047034	147	11102	10683	6, 6, 6 (5S, 16S, 23S)	75	70.05	355	349	6	1	0	356	217977	NA	Streptomyces	Streptomyces sp.	sp_mash_171	Streptomyces sp. (sp_mash_171)
NBC_00990	Streptomyces	anulatus	CP108726,CP108727	SAMN24016325	chromosome	linear	flye-contigger NBC_00990	2	1	0	9076472	9104665	58x	14982	579752713	2659379	468	7830	7595	6, 6, 6 (5S, 16S, 23S)	67	71.45	355	354	1	1	0	356	15544	NA	Streptomyces	Streptomyces anulatus		Streptomyces anulatus
NBC_00994	Streptomyces	canus	JAPEOP010000001,JAPEOP010000002,JAPEOP010000003,JAPEOP010000004	SAMN24016329	near-complete	linear	flye-contigger NBC_00994	4	0	0	11744127	11845801	49x	4019	628288998	1874528	602	10810	10239	6, 6, 6 (5S, 16S, 23S)	73	70.16	354	351	3	2	0	356	NA	50	Streptomyces	Streptomyces canus		Streptomyces canus
NBC_00995	Streptomyces	sp.	CP108724,CP108725	SAMN24016330	chromosome	linear	npgm-contigger NBC_00995	2	0	1	8201818	8212167	17x	6011	173980679	3884962	7081	7316	6996	7, 7, 7 (5S, 16S, 23S)	72	71.06	355	355	0	1	0	356	158271	50	Streptomyces	Streptomyces sp.	sp_mash_172	Streptomyces sp. (sp_mash_172)
NBC_00996	Streptomyces	sp.	CP108723	SAMN24016331	chromosome	linear	flye-contigger NBC_00996	1	0	0	10750390	10750390	62x	18564	676292090	4170397	141	9973	9033	6, 6, 6 (5S, 16S, 23S)	71	69.79	355	349	6	1	0	356	22928	NA	Streptomyces	Streptomyces sp.	sp_mash_179	Streptomyces sp. (sp_mash_179)
NBC_00998	Streptomyces	sp.	CP108720,CP108721,CP108722	SAMN24016333	chromosome	linear	flye-contigger NBC_00998	3	1	1	8190284	8696460	67x	5324	608331026	4123367	218	7956	7582	7, 7, 7 (5S, 16S, 23S)	76	71.70	355	350	5	1	0	356	NA	NA	Streptomyces	Streptomyces sp.	sp_mash_007	Streptomyces sp. (sp_mash_007)
NBC_00999	Streptomyces	platensis	CP108718,CP108719	SAMN30553291	chromosome	linear	flye-contigger NBC_00999	2	1	0	8474648	8540072	41x	6842	378346893	11712900	84	7511	7196	7, 7, 7 (5S, 16S, 23S)	67	71.07	355	350	5	1	0	356	3207	NA	Streptomyces	Streptomyces platensis		Streptomyces platensis
NBC_01001	Streptomyces	sp.	CP108711,CP108712,CP108713,CP108714,CP108715,CP108716,CP108717	SAMN24016334	chromosome	linear	flye-contigger NBC_01001	7	4	2	7941964	9417957	20x	9691	196193206	3552717	1585	8746	8269	7, 7, 7 (5S, 16S, 23S)	74	71.37	355	350	5	1	0	356	NA	34	Streptomyces	Streptomyces sp.	sp_mash_007	Streptomyces sp. (sp_mash_007)
NBC_01002	Streptomyces	canus	CP108709,CP108710	SAMN24016335	chromosome	linear	npgm-contigger NBC_01002	2	1	0	11769262	12157638	20x	38457	257250652	4512615	135	11237	10623	6, 6, 6 (5S, 16S, 23S)	69	70.09	355	351	4	1	0	356	39016	12	Streptomyces	Streptomyces canus		Streptomyces canus
NBC_01003	Streptomyces	sp.	CP108707,CP108708	SAMN24016336	chromosome	linear	npgm-contigger NBC_01003	2	1	0	10319649	10538690	15x	19133	176315772	5725834	439	9755	9137	7, 7, 7 (5S, 16S, 23S)	73	70.17	355	353	2	1	0	356	2928	NA	Streptomyces	Streptomyces sp002803065		Streptomyces sp002803065
NBC_01004	Streptomyces	globisporus	CP109059,CP109060	SAMN24016337	chromosome	linear	flye-contigger NBC_01004	2	1	0	7662562	7957062	80x	23284	648305715	7983561	151	7178	6909	6, 6, 6 (5S, 16S, 23S)	67	71.43	355	352	3	1	0	356	3709	NA	Streptomyces	Streptomyces globisporus		Streptomyces globisporus
NBC_01005	Streptomyces	sp.	CP108703,CP108704,CP108705,CP108706	SAMN24016338	chromosome	linear	flye-contigger NBC_01005	4	3	0	9433372	10117067	84x	16749	881471665	2642917	149	9168	8655	6, 6, 6 (5S, 16S, 23S)	70	70.51	355	349	6	1	0	356	5525	NA	Streptomyces	Streptomyces sp003846175		Streptomyces sp003846175
NBC_01006	Streptomyces	sp.	CP108700,CP108701,CP108702	SAMN24016339	chromosome	linear	flye-contigger NBC_01006	3	2	0	8687168	9390360	16x	15657	158057588	5550662	2126	8541	8165	7, 7, 7 (5S, 16S, 23S)	75	71.53	354	350	4	1	1	356	3941	NA	Streptomyces	Streptomyces sp000717915		Streptomyces sp000717915
NBC_01007	Streptomyces	sp.	CP108696,CP108697,CP108698,CP108699	SAMN30553292	near-complete	linear	npgm-contigger NBC_01007	4	1	2	10669088	10849948	20x	18752	283963253	6651740	1894	9408	8895	7, 7, 7 (5S, 16S, 23S)	72	70.43	355	349	6	1	0	356	NA	50	Streptomyces	Streptomyces sp.	sp_mash_110	Streptomyces sp. (sp_mash_110)
NBC_01009	Nocardia	sp.	CP108695	SAMN30553293	chromosome	circular	flye-contigger NBC_01009	1	0	0	8613784	8613784	16x	15979	144324264	7176816	6	7740	7483	3, 3, 3 (5S, 16S, 23S)	56	66.01	356	354	2	0	0	356	NA	NA	Nocardia	Nocardia sp.	sp_mash_048	Nocardia sp. (sp_mash_048)
NBC_01010	Streptomyces	anulatus	CP108692,CP108693,CP108694	SAMN24016340	chromosome	linear	npgm-contigger NBC_01010	3	2	0	8509935	8857495	55x	24892	492779387	3425994	128	7740	7512	6, 6, 6 (5S, 16S, 23S)	70	71.59	355	355	0	1	0	356	97	50	Streptomyces	Streptomyces anulatus		Streptomyces anulatus
NBC_01011	Streptomyces	phaeochromogenes	CP108690,CP108691	SAMN24016341	chromosome	linear	flye-contigger NBC_01011	2	1	0	12239699	12306107	34x	8841	430422374	5858061	12	10758	10343	6, 6, 6 (5S, 16S, 23S)	73	70.02	355	350	5	1	0	356	6909	NA	Streptomyces	Streptomyces phaeochromogenes		Streptomyces phaeochromogenes
NBC_01012	Streptomyces	sp.	CP108688,CP108689	SAMN24016342	chromosome	linear	flye-contigger NBC_01012	2	1	0	7722973	7856715	149x	16809	1167803087	8366976	15	7019	6777	6, 6, 6 (5S, 16S, 23S)	68	70.54	355	355	0	1	0	356	10127	NA	Streptomyces	Streptomyces sp.	sp_mash_069	Streptomyces sp. (sp_mash_069)
NBC_01013	Streptomyces	sp.	CP108687	SAMN24016343	chromosome	linear	flye-contigger NBC_01013	1	0	0	8453265	8453265	123x	20575	1054792888	7043476	129	7283	7026	7, 7, 7 (5S, 16S, 23S)	74	70.55	354	354	0	1	1	356	27991	NA	Streptomyces	Streptomyces sp.	sp_mash_126	Streptomyces sp. (sp_mash_126)
NBC_01014	Streptomyces	sp.	CP108685,CP108686	SAMN24016344	chromosome	linear	flye-contigger NBC_01014	2	1	0	7838624	7989472	74x	21272	606378037	6178199	60	7112	6828	6, 6, 6 (5S, 16S, 23S)	67	70.12	355	354	1	1	0	356	12873	NA	Streptomyces	Streptomyces sp.	sp_mash_014	Streptomyces sp. (sp_mash_014)
NBC_01015	Streptomyces	decoyicus	CP108684	SAMN24016345	chromosome	linear	flye-contigger NBC_01015	1	0	0	9230757	9230757	20x	19252	190133823	3568842	270	8161	7792	7, 7, 7 (5S, 16S, 23S)	66	70.83	355	351	4	1	0	356	22132	NA	Streptomyces	Streptomyces decoyicus		Streptomyces decoyicus
NBC_01016	Streptomyces	sp.	JAPEOQ010000001,JAPEOQ010000002	SAMN24016346	near-complete	linear	flye-contigger NBC_01016	2	0	0	5896507	10023041	96x	14892	1051020449	3272528	308	9081	8828	7, 7, 7 (5S, 16S, 23S)	69	70.51	354	351	3	2	0	356	NA	NA	Streptomyces	Streptomyces sp.	sp_mash_003	Streptomyces sp. (sp_mash_003)
NBC_01017	Streptomyces	sp.	CP108683	SAMN24016347	chromosome	linear	npgm-contigger NBC_01017	1	0	0	11375640	11375640	38x	19819	408460874	7101581	146	10393	9752	6, 6, 6 (5S, 16S, 23S)	72	69.94	355	350	5	1	0	356	976841	NA	Streptomyces	Streptomyces sp.	sp_mash_018	Streptomyces sp. (sp_mash_018)
NBC_01018	Streptomyces	fimicarius	CP108682	SAMN24016348	chromosome	linear	flye-contigger NBC_01018	1	0	0	8537117	8537117	80x	18421	706746056	7971761	235	7640	7427	6, 6, 6 (5S, 16S, 23S)	68	71.57	355	354	1	1	0	356	8982	NA	Streptomyces	Streptomyces fimicarius		Streptomyces fimicarius
NBC_01020	Streptomyces	sp.	CP108681	SAMN24016349	chromosome	linear	flye-contigger NBC_01020	1	0	0	8361885	8361885	117x	19565	993484154	3890112	111	7441	7146	6, 6, 6 (5S, 16S, 23S)	64	70.25	355	353	2	1	0	356	12530	NA	Streptomyces	Streptomyces sp.	sp_mash_008	Streptomyces sp. (sp_mash_008)
NBC_01021	Streptomyces	prunicolor	CP108676	SAMN24016350	chromosome	linear	npgm-contigger NBC_01021	1	0	0	10948847	10948847	41x	17887	455740349	3507807	623	9884	9591	6, 6, 6 (5S, 16S, 23S)	70	69.84	355	349	6	1	0	356	65571	NA	Streptomyces	Streptomyces prunicolor		Streptomyces prunicolor
NBC_01022	Streptomyces	sp.	CP108674,CP108675	SAMN24016351	near-complete	linear	npgm-contigger NBC_01022	2	1	0	10110422	10339220	13x	17789	134438743	4172854	523	9150	8848	7, 7, 7 (5S, 16S, 23S)	71	70.25	355	354	1	1	0	356	NA	70	Streptomyces	Streptomyces sp.	sp_mash_045	Streptomyces sp. (sp_mash_045)
NBC_01023	Streptomyces	sp.	CP108671,CP108672,CP108673	SAMN24016352	chromosome	linear	npgm-contigger NBC_01023	3	2	0	8218161	8552865	51x	13735	446858207	3005577	69	7686	7380	6, 6, 6 (5S, 16S, 23S)	65	70.22	355	355	0	1	0	356	7290	NA	Streptomyces	Streptomyces sp.	sp_mash_029	Streptomyces sp. (sp_mash_029)
NBC_01069	Streptomyces	anulatus	CP108670	SAMN24016379	chromosome	linear	flye-contigger NBC_01069	1	0	0	8984110	8984110	54x	20768	500974784	6171958	138	7833	7589	6, 6, 6 (5S, 16S, 23S)	68	71.45	354	354	0	2	0	356	24531	NA	Streptomyces	Streptomyces anulatus		Streptomyces anulatus
NBC_01077	Streptomyces	sp.	CP108669	SAMN24016380	chromosome	linear	npgm-contigger NBC_01077	1	0	0	10031225	10031225	34x	21656	337631469	3444472	151	8999	8380	7, 7, 7 (5S, 16S, 23S)	77	70.80	354	350	4	2	0	356	714051	NA	Streptomyces	Streptomyces sp.	sp_mash_196	Streptomyces sp. (sp_mash_196)
NBC_01078	Streptomyces	globisporus	CP108664,CP108665,CP108666,CP108667,CP108668	SAMN24016381	chromosome	linear	flye-contigger NBC_01078	5	4	0	7981951	9240663	49x	39599	463895324	4699953	282	8458	8019	6, 6, 6 (5S, 16S, 23S)	70	71.11	355	350	5	1	0	356	14929	50	Streptomyces	Streptomyces globisporus		Streptomyces globisporus
NBC_01080	Streptomyces	anulatus	CP108661,CP108662,CP108663	SAMN24016382	chromosome	linear	flye-contigger NBC_01080	3	1	1	8826137	9025764	51x	22427	487364021	4644516	121	7964	7696	6, 6, 6 (5S, 16S, 23S)	69	71.36	355	354	1	1	0	356	19931	NA	Streptomyces	Streptomyces anulatus		Streptomyces anulatus
NBC_01089	Streptomyces	sp.	CP108660	SAMN24016383	chromosome	linear	npgm-contigger NBC_01089	1	0	0	8277755	8277755	45x	20297	388458571	4860272	126	7429	7179	6, 6, 6 (5S, 16S, 23S)	65	70.67	355	354	1	1	0	356	205581	NA	Streptomyces	Streptomyces sp010548145		Streptomyces sp010548145
NBC_01092	Streptomyces	sp.	CP108659	SAMN24016384	chromosome	linear	npgm-contigger NBC_01092	1	0	0	11096016	11096016	20x	15815	230906114	5158258	3	9884	9425	6, 6, 6 (5S, 16S, 23S)	75	70.50	355	352	3	1	0	356	50480	NA	Streptomyces	Streptomyces sp008042075		Streptomyces sp008042075
NBC_01102	Streptomyces	sp.	CP108654,CP108655,CP108656,CP108657,CP108658	SAMN24016385	chromosome	linear	npgm-contigger NBC_01102	5	4	0	8399153	8638601	13x	16094	142511969	4499353	335	7860	7393	6, 6, 6 (5S, 16S, 23S)	78	70.69	355	354	1	1	0	356	112928	70	Streptomyces	Streptomyces sp.	sp_mash_064	Streptomyces sp. (sp_mash_064)
NBC_01103	Streptomyces	gougerotii	CP108653	SAMN24016386	chromosome	linear	flye-contigger NBC_01103	1	0	0	6721603	6721603	55x	14365	393149403	6357180	44	5665	5402	7, 7, 7 (5S, 16S, 23S)	66	73.52	355	354	1	1	0	356	17865	NA	Streptomyces	Streptomyces diastaticus		Streptomyces diastaticus
NBC_01104	Streptomyces	sp.	CP108652	SAMN24016387	chromosome	linear	flye-contigger NBC_01104	1	0	0	9073094	9073094	22x	34148	209399664	6491923	1438	7917	7692	6, 6, 6 (5S, 16S, 23S)	71	71.26	355	354	1	1	0	356	NA	50	Streptomyces	Streptomyces sp.	sp_mash_021	Streptomyces sp. (sp_mash_021)
NBC_01106	Streptomyces	anulatus	CP108651	SAMN24016388	chromosome	linear	flye-contigger NBC_01106	1	0	0	8912513	8912513	39x	19358	350270708	5581484	217	7709	7462	6, 6, 6 (5S, 16S, 23S)	67	71.53	355	355	0	1	0	356	4533	NA	Streptomyces	Streptomyces anulatus		Streptomyces anulatus
NBC_01108	Streptomyces	sp.	CP108649,CP108650	SAMN24016389	chromosome	linear	npgm-contigger NBC_01108	2	1	0	8594558	8696121	53x	30480	478046583	6261682	79	7901	7250	6, 6, 6 (5S, 16S, 23S)	72	69.83	354	352	2	2	0	356	70221	50	Streptomyces	Streptomyces sp.	sp_mash_006	Streptomyces sp. (sp_mash_006)
NBC_01110	Streptomyces	albidoflavus	CP108647,CP108648	SAMN24016390	chromosome	linear	flye-contigger NBC_01110	2	1	0	7134393	7215712	136x	20766	1004855641	4820752	259	6244	6051	7, 7, 7 (5S, 16S, 23S)	67	73.36	355	352	3	1	0	356	2735	NA	Streptomyces	Streptomyces albidoflavus		Streptomyces albidoflavus
NBC_01116	Streptomyces	sp.	CP108644,CP108645,CP108646	SAMN24016391	chromosome	linear	npgm-contigger NBC_01116	3	1	1	8621271	8744813	39x	17178	363389468	4840769	608	7575	7330	6, 6, 6 (5S, 16S, 23S)	67	71.82	355	354	1	1	0	356	31185	NA	Streptomyces	Streptomyces sp.	sp_mash_244	Streptomyces sp. (sp_mash_244)
NBC_01124	Streptomyces	sp.	CP108643	SAMN24016392	chromosome	linear	npgm-contigger NBC_01124	1	0	0	8295141	8295141	20x	13574	189989177	5678755	131	7386	7191	6, 6, 6 (5S, 16S, 23S)	67	72.00	355	352	3	1	0	356	194260	50	Streptomyces	Streptomyces sp000772045		Streptomyces sp000772045
NBC_01127	Streptomyces	erythrochromogenes	CP108642	SAMN24016393	chromosome	linear	npgm-contigger NBC_01127	1	0	0	9103358	9103358	24x	24866	223246460	4912402	7887	8306	8035	7, 7, 7 (5S, 16S, 23S)	73	72.25	354	351	3	1	1	356	351674	NA	Streptomyces	Streptomyces erythrochromogenes		Streptomyces erythrochromogenes
NBC_01134	Streptomyces	anulatus	CP108640,CP108641	SAMN24016394	chromosome	linear	npgm-contigger NBC_01134	2	1	0	9476833	9596317	180x	23619	1769532932	5465622	84	8434	8158	6, 6, 6 (5S, 16S, 23S)	67	71.27	354	353	1	2	0	356	108330	NA	Streptomyces	Streptomyces anulatus		Streptomyces anulatus
NBC_01135	Streptomyces	uncialis	CP108638,CP108639	SAMN24016395	chromosome	linear	flye-contigger NBC_01135	2	1	0	8813451	8910399	15x	18133	137139990	4360533	182	7460	7181	6, 6, 6 (5S, 16S, 23S)	66	72.10	355	352	3	1	0	356	26780	NA	Streptomyces	Streptomyces uncialis		Streptomyces uncialis
NBC_01136	Streptomyces	sp.	CP108632,CP108633,CP108634,CP108635,CP108636,CP108637	SAMN24016396	chromosome	linear	npgm-contigger NBC_01136	6	5	0	10210006	11385859	36x	11872	418867527	8065222	334	10499	9639	7, 7, 7 (5S, 16S, 23S)	80	70.02	354	351	3	1	1	356	268299	NA	Streptomyces	Streptomyces sp.	sp_mash_063	Streptomyces sp. (sp_mash_063)
NBC_01137	Streptomyces	xanthophaeus	CP108627,CP108628,CP108629,CP108630,CP108631	SAMN24016397	chromosome	linear	flye-contigger NBC_01137	5	4	0	8421525	9005859	45x	9368	432269074	3328443	1127	8211	7873	7, 7, 7 (5S, 16S, 23S)	75	72.03	355	350	5	1	0	356	NA	NA	Streptomyces	Streptomyces xanthophaeus		Streptomyces xanthophaeus
NBC_01139	Streptomyces	rubiginosohelvolus	CP108625,CP108626	SAMN24016398	chromosome	linear	npgm-contigger NBC_01139	2	1	0	7705305	7738856	40x	5496	326007573	3874864	14133	7026	6825	6, 6, 6 (5S, 16S, 23S)	68	71.62	354	352	2	2	0	356	48941	NA	Streptomyces	Streptomyces rubiginosohelvolus		Streptomyces rubiginosohelvolus
NBC_01142	Streptomyces	sp.	JAPEOR010000001,JAPEOR010000002,JAPEOR010000003,JAPEOR010000004,JAPEOR010000005,JAPEOR010000006,JAPEOR010000007,JAPEOR010000008,JAPEOR010000009,JAPEOR010000010,JAPEOR010000011,JAPEOR010000012,JAPEOR010000013,JAPEOR010000014,JAPEOR010000015	SAMN30553294	near-complete	linear	flye-contigger NBC_01142	15	0	0	3859122	10104557	42x	3801	436848509	6777322	47	9341	8807	6, 5, 6 (5S, 16S, 23S)	80	69.72	354	351	3	2	0	356	NA	NA	Streptomyces	Streptomyces sp.	sp_mash_074	Streptomyces sp. (sp_mash_074)
NBC_01147	Streptomyces	xanthophaeus	CP108621,CP108622,CP108623,CP108624	SAMN24016399	chromosome	linear	flye-contigger NBC_01147	4	3	0	8438603	8755960	96x	16819	866995678	2705638	769	7967	7633	7, 7, 7 (5S, 16S, 23S)	73	72.04	355	351	4	1	0	356	7675	NA	Streptomyces	Streptomyces xanthophaeus		Streptomyces xanthophaeus
NBC_01157	Streptomyces	avidinii	CP108616,CP108617,CP108618,CP108619,CP108620	SAMN24016400	chromosome	linear	npgm-contigger NBC_01157	5	4	0	8925254	9716673	27x	17883	266682514	5136538	730	8942	8595	7, 7, 7 (5S, 16S, 23S)	74	71.56	355	354	1	1	0	356	153829	NA	Streptomyces	Streptomyces avidinii		Streptomyces avidinii
NBC_01166	Streptomyces	sp.	CP108613,CP108614,CP108615	SAMN24016401	chromosome	linear	flye-contigger NBC_01166	3	2	0	8761985	9133556	62x	21947	581006491	5676624	232	8287	7905	6, 6, 6 (5S, 16S, 23S)	70	70.55	355	352	3	1	0	356	5553	NA	Streptomyces	Streptomyces sp.	sp_mash_192	Streptomyces sp. (sp_mash_192)
NBC_01167	Streptomyces	sp.	CP108612	SAMN24016402	chromosome	linear	flye-contigger NBC_01167	1	0	0	8297195	8297195	76x	14097	658651569	7482771	202	7429	7176	6, 6, 6 (5S, 16S, 23S)	71	70.47	355	352	3	1	0	356	NA	NA	Streptomyces	Streptomyces sp.	sp_mash_033	Streptomyces sp. (sp_mash_033)
NBC_01168	Streptomyces	microflavus	CP108611	SAMN24016403	chromosome	linear	npgm-contigger NBC_01168	1	0	0	8830571	8830571	22x	23169	207422124	6276057	22	7819	7579	6, 6, 6 (5S, 16S, 23S)	67	71.18	355	350	5	1	0	356	127304	NA	Streptomyces	Streptomyces microflavus		Streptomyces microflavus
NBC_01170	Streptomyces	albidoflavus	CP108610	SAMN24016404	chromosome	linear	flye-contigger NBC_01170	1	0	0	7083045	7083045	54x	21155	393910327	5091448	288	6197	5997	7, 7, 7 (5S, 16S, 23S)	67	73.38	355	352	3	1	0	356	255	NA	Streptomyces	Streptomyces albidoflavus		Streptomyces albidoflavus
NBC_01171	Streptomyces	sp.	CP108609	SAMN24016405	chromosome	linear	flye-contigger NBC_01171	1	0	0	6584968	6584968	42x	25354	283230862	5805355	109	6112	5899	6, 6, 6 (5S, 16S, 23S)	67	71.61	354	354	0	2	0	356	14532	NA	Streptomyces	Streptomyces sp.	sp_mash_157	Streptomyces sp. (sp_mash_157)
NBC_01174	Streptomyces	sp.	CP108605,CP108606,CP108607,CP108608	SAMN24016406	chromosome	linear	npgm-contigger NBC_01174	4	3	0	8570581	9007485	20x	17689	191925633	5027137	61	8253	7851	6, 6, 6 (5S, 16S, 23S)	68	71.15	355	353	2	1	0	356	738702	50	Streptomyces	Streptomyces sp002711365		Streptomyces sp002711365
NBC_01175	Streptomyces	sp.	CP108602,CP108603,CP108604	SAMN24016407	chromosome	linear	flye-contigger NBC_01175	3	1	1	7864500	7978860	125x	19759	1020047005	5820305	74	7288	6949	6, 6, 6 (5S, 16S, 23S)	68	71.26	355	354	1	1	0	356	26248	NA	Streptomyces	Streptomyces sp002711365		Streptomyces sp002711365
NBC_01176	Streptomyces	sp.	CP108600,CP108601	SAMN24016408	chromosome	linear	npgm-contigger NBC_01176	2	1	0	10111754	10614154	94x	13476	1003013881	15146284	34	9124	8715	6, 6, 6 (5S, 16S, 23S)	76	71.09	355	352	3	1	0	356	321435	NA	Streptomyces	Streptomyces sp.	sp_mash_036	Streptomyces sp. (sp_mash_036)
NBC_01177	Streptomyces	sp.	CP108595,CP108596,CP108597,CP108598,CP108599	SAMN24016409	chromosome	linear	flye-contigger NBC_01177	5	1	3	7977991	8053908	80x	4466	662825341	12974316	4	7416	7077	6, 6, 6 (5S, 16S, 23S)	69	71.21	355	354	1	1	0	356	NA	NA	Streptomyces	Streptomyces sp002711365		Streptomyces sp002711365
NBC_01178	Streptomyces	sp.	CP108592,CP108593,CP108594	SAMN24016410	chromosome	linear	flye-contigger NBC_01178	3	2	0	6801306	6968086	79x	20332	568312352	4974019	124	6066	5873	6, 6, 6 (5S, 16S, 23S)	66	72.75	355	355	0	1	0	356	170	NA	Streptomyces	Streptomyces sp001905905		Streptomyces sp001905905
NBC_01180	Streptomyces	sp.	CP108591	SAMN24016411	chromosome	linear	flye-contigger NBC_01180	1	0	0	7662149	7662149	42x	20571	333617079	8650169	9	6996	6686	6, 6, 6 (5S, 16S, 23S)	64	70.07	355	355	0	1	0	356	NA	NA	Streptomyces	Streptomyces sp.	sp_mash_071	Streptomyces sp. (sp_mash_071)
NBC_01183	Streptomyces	phaeochromogenes	CP108589,CP108590	SAMN24016412	chromosome	linear	npgm-contigger NBC_01183	2	1	0	12118633	12204320	11x	15387	148659340	5724102	159	10641	10227	6, 6, 6 (5S, 16S, 23S)	69	70.03	355	349	6	1	0	356	65899	NA	Streptomyces	Streptomyces phaeochromogenes		Streptomyces phaeochromogenes
NBC_01184	Streptomyces	microflavus	CP108588	SAMN24016413	chromosome	linear	flye-contigger NBC_01184	1	0	0	8340736	8340736	38x	24594	322914021	6460772	78	7437	7214	6, 6, 6 (5S, 16S, 23S)	67	71.32	355	350	5	1	0	356	11501	50	Streptomyces	Streptomyces microflavus		Streptomyces microflavus
NBC_01185	Streptomyces	sp.	CP108587	SAMN24016414	chromosome	linear	npgm-contigger NBC_01185	1	0	0	8411192	8411192	30x	3563	262891429	6854322	184	7518	7246	6, 6, 6 (5S, 16S, 23S)	75	71.30	355	353	2	1	0	356	23911	NA	Streptomyces	Streptomyces sp.	sp_mash_032	Streptomyces sp. (sp_mash_032)
NBC_01186	Streptomyces	sp.	CP108585,CP108586	SAMN24016415	chromosome	linear	flye-contigger NBC_01186	2	1	0	8907583	9174813	132x	15124	1230856190	6068202	150	8147	7719	6, 6, 6 (5S, 16S, 23S)	60	71.08	355	351	4	1	0	356	22914	NA	Streptomyces	Streptomyces sp.	sp_mash_023	Streptomyces sp. (sp_mash_023)
NBC_01187	Streptomyces	sp.	CP108582,CP108583,CP108584	SAMN24016416	chromosome	linear	npgm-contigger NBC_01187	3	2	0	8912834	9461828	126x	16288	1195040123	7462745	180	8461	8007	6, 6, 6 (5S, 16S, 23S)	60	71.02	355	351	4	1	0	356	22960	NA	Streptomyces	Streptomyces sp.	sp_mash_023	Streptomyces sp. (sp_mash_023)
NBC_01189	Microbispora	sp.	CP108581	SAMN24016417	chromosome	circular	flye-contigger NBC_01189	1	0	0	7371534	7371534	54x	12331	411333549	14163718	5	6521	6319	5, 5, 5 (5S, 16S, 23S)	56	71.44	355	348	7	1	0	356	NA	NA	Microbispora	Microbispora amethystogenes		Microbispora amethystogenes
NBC_01190	Streptomyces	sp.	CP108580	SAMN24016418	chromosome	linear	flye-contigger NBC_01190	1	0	0	8150292	8150292	40x	10663	341677298	4330968	2732	6820	6515	6, 6, 6 (5S, 16S, 23S)	61	71.72	355	352	3	1	0	356	NA	NA	Streptomyces	Streptomyces sp.	sp_mash_140	Streptomyces sp. (sp_mash_140)
NBC_01191	Streptomyces	goshikiensis	CP108577,CP108578,CP108579	SAMN24016419	chromosome	linear	npgm-contigger NBC_01191	3	2	0	7984255	8756223	23x	15338	208836652	9032699	23	7917	7538	7, 7, 7 (5S, 16S, 23S)	72	72.10	354	348	6	2	0	356	143077	NA	Streptomyces	Streptomyces goshikiensis		Streptomyces goshikiensis
NBC_01194	Streptomyces	microflavus	CP108575,CP108576	SAMN24016420	chromosome	linear	npgm-contigger NBC_01194	2	1	0	8546813	8956073	86x	15986	781698731	9946805	67	7943	7684	6, 6, 6 (5S, 16S, 23S)	69	71.17	355	352	3	1	0	356	76925	NA	Streptomyces	Streptomyces microflavus		Streptomyces microflavus
NBC_01195	Streptomyces	erythrochromogenes	CP108573,CP108574	SAMN24016421	chromosome	linear	npgm-contigger NBC_01195	2	1	0	8750824	8805515	61x	16112	544426790	7485903	528	8051	7764	7, 7, 7 (5S, 16S, 23S)	74	72.28	354	353	1	1	1	356	214928	NA	Streptomyces	Streptomyces erythrochromogenes		Streptomyces erythrochromogenes
NBC_01196	Streptomyces	anulatus	CP108571,CP108572	SAMN24016422	chromosome	linear	flye-contigger NBC_01196	2	1	0	8653151	8752978	29x	17686	269471418	6483677	170	7693	7478	6, 6, 6 (5S, 16S, 23S)	71	71.72	355	355	0	1	0	356	6050	NA	Streptomyces	Streptomyces anulatus		Streptomyces anulatus
NBC_01197	Streptomyces	sp.	CP108569,CP108570	SAMN24016423	chromosome	linear	npgm-contigger NBC_01197	2	1	0	7627830	7708294	43x	16300	357460193	14370645	3660	7052	6737	6, 6, 6 (5S, 16S, 23S)	67	69.98	355	355	0	1	0	356	73205	NA	Streptomyces	Streptomyces sp.	sp_mash_071	Streptomyces sp. (sp_mash_071)
NBC_01198	Streptomyces	sp.	CP108568	SAMN24016424	chromosome	linear	flye-contigger NBC_01198	1	0	0	7916046	7916046	25x	17102	208095451	8710670	34	7071	6742	6, 6, 6 (5S, 16S, 23S)	65	72.14	354	352	2	1	1	356	31281	NA	Streptomyces	Streptomyces sp.	sp_mash_232	Streptomyces sp. (sp_mash_232)
NBC_01199	Micromonospora	ureilytica	CP108567	SAMN24016425	chromosome	circular	flye-contigger NBC_01199	1	0	0	7366692	7366692	20x	16427	157450002	4100641	136	6773	6622	3, 3, 3 (5S, 16S, 23S)	68	70.88	351	345	6	2	3	356	NA	NA	Micromonospora	Micromonospora ureilytica		Micromonospora ureilytica
NBC_01201	Streptomyces	sp.	CP108565,CP108566	SAMN24016426	chromosome	linear	flye-contigger NBC_01201	2	1	0	8249142	8676936	44x	13324	396880060	13416160	20	7808	7490	6, 6, 6 (5S, 16S, 23S)	71	70.64	355	355	0	1	0	356	NA	NA	Streptomyces	Streptomyces sp008042155		Streptomyces sp008042155
NBC_01202	Kitasatospora	purpeofusca	CP108562,CP108563,CP108564	SAMN24016427	chromosome	linear	flye-contigger NBC_01202	3	2	0	9809889	10064253	26x	12372	272622704	13599518	60	8825	8481	12, 12, 12 (5S, 16S, 23S)	75	73.21	355	352	3	1	0	356	NA	NA	Kitasatospora	Kitasatospora purpeofusca		Kitasatospora purpeofusca
NBC_01203	Kitasatospora	purpeofusca	CP108561	SAMN24016428	chromosome	linear	flye-contigger NBC_01203	1	0	0	9762028	9762028	45x	15392	451407178	12034812	31	8467	8136	12, 12, 12 (5S, 16S, 23S)	74	73.29	355	353	2	1	0	356	NA	NA	Kitasatospora	Kitasatospora purpeofusca		Kitasatospora purpeofusca
NBC_01205	Streptomyces	sp.	CP108557,CP108558,CP108559,CP108560	SAMN24016429	chromosome	circular	flye-contigger NBC_01205	4	3	0	8618493	9485036	15x	19791	155076137	11925260	304	8745	8245	7, 7, 7 (5S, 16S, 23S)	75	71.52	355	350	5	1	0	356	NA	50	Streptomyces	Streptomyces sp.	sp_mash_010	Streptomyces sp. (sp_mash_010)
NBC_01207	Streptomyces	sp.	CP108554,CP108555,CP108556	SAMN24016430	chromosome	linear	npgm-contigger NBC_01207	3	2	0	10443073	10807193	17x	23247	196517628	5144449	177	9973	9485	7, 7, 7 (5S, 16S, 23S)	76	71.19	355	351	4	1	0	356	43824	50	Streptomyces	Streptomyces sp.	sp_mash_012	Streptomyces sp. (sp_mash_012)
NBC_01208	Streptomyces	sp.	CP108551,CP108552,CP108553	SAMN24016431	chromosome	linear	flye-contigger NBC_01208	3	2	0	8182248	8432930	57x	11570	491595338	5549057	19	7506	7251	6, 6, 6 (5S, 16S, 23S)	70	70.70	355	355	0	1	0	356	NA	NA	Streptomyces	Streptomyces sp008042155		Streptomyces sp008042155
NBC_01210	Streptomyces	sp.	CP108549,CP108550	SAMN24016432	chromosome	linear	npgm-contigger NBC_01210	2	1	0	9076647	9208508	59x	10209	554507831	13512025	208	8340	7807	6, 6, 6 (5S, 16S, 23S)	73	69.30	355	353	2	1	0	356	58042	NA	Streptomyces	Streptomyces sp.	sp_mash_190	Streptomyces sp. (sp_mash_190)
NBC_01211	Streptomyces	globisporus	CP108546,CP108547,CP108548	SAMN24016433	chromosome	linear	flye-contigger NBC_01211	3	2	0	7585586	7862506	104x	19548	839964609	8120680	25	7074	6821	6, 6, 6 (5S, 16S, 23S)	67	71.52	355	352	3	1	0	356	292	NA	Streptomyces	Streptomyces globisporus		Streptomyces globisporus
NBC_01212	Streptomyces	sp.	CP108545	SAMN24016434	chromosome	linear	npgm-contigger NBC_01212	1	0	0	8231656	8231656	37x	8106	327854514	12990608	113	7313	7058	6, 6, 6 (5S, 16S, 23S)	78	70.73	355	355	0	1	0	356	37159	NA	Streptomyces	Streptomyces sp008042155		Streptomyces sp008042155
NBC_01213	Streptomyces	sp.	CP108541,CP108542,CP108543,CP108544	SAMN24016435	chromosome	linear	npgm-contigger NBC_01213	4	2	1	8165836	8456627	38x	6099	337880394	14130171	136	7510	7253	6, 6, 6 (5S, 16S, 23S)	70	70.70	355	355	0	1	0	356	39694	NA	Streptomyces	Streptomyces sp008042155		Streptomyces sp008042155
NBC_01214	Streptomyces	sp.	JAPEOS010000001,JAPEOS010000002,JAPEOS010000003,JAPEOS010000004,JAPEOS010000005,JAPEOS010000006	SAMN24016436	near-complete	linear	flye-contigger NBC_01214	6	0	0	5243295	10071932	56x	5177	592673008	4034338	80	9398	8932	8, 7, 7 (5S, 16S, 23S)	72	71.46	355	352	3	1	0	356	NA	NA	Streptomyces	Streptomyces sp.	sp_mash_012	Streptomyces sp. (sp_mash_012)
NBC_01215	Streptomyces	xinghaiensis	CP108540	SAMN24016437	chromosome	linear	flye-contigger NBC_01215	1	0	0	6900143	6900143	45x	12150	322645998	7172753	100	5838	5600	6, 6, 6 (5S, 16S, 23S)	66	73.21	355	353	2	1	0	356	11569	NA	Streptomyces	Streptomyces xinghaiensis		Streptomyces xinghaiensis
NBC_01216	Streptomyces	sp.	CP108677,CP108678,CP108679,CP108680	SAMN24016438	chromosome	linear	flye-contigger NBC_01216	4	3	0	7127401	7718607	50x	28591	398708980	6398620	96	7083	6760	7, 7, 7 (5S, 16S, 23S)	72	71.54	354	353	1	2	0	356	NA	50	Streptomyces	Streptomyces sp.	sp_mash_169	Streptomyces sp. (sp_mash_169)
NBC_01217	Streptomyces	sp.	CP108538,CP108539	SAMN24016439	chromosome	linear	npgm-contigger NBC_01217	2	1	0	8890693	9034013	16x	18167	165197297	13553717	116	8052	7555	6, 6, 6 (5S, 16S, 23S)	71	69.82	355	352	3	1	0	356	129356	50	Streptomyces	Streptomyces sp.	sp_mash_212	Streptomyces sp. (sp_mash_212)
NBC_01218	Streptomyces	sp.	CP108536,CP108537	SAMN24016440	chromosome	linear	npgm-contigger NBC_01218	2	1	0	7116718	7171588	92x	8644	678090941	14680802	34	6182	5960	7, 7, 7 (5S, 16S, 23S)	67	72.11	355	355	0	1	0	356	92861	NA	Streptomyces	Streptomyces sp.	sp_mash_047	Streptomyces sp. (sp_mash_047)
NBC_01220	Streptomyces	sp.	CP108531,CP108532,CP108533,CP108534,CP108535	SAMN24016441	chromosome	linear	npgm-contigger NBC_01220	5	3	1	9155022	9611794	94x	2823	974160731	13313238	147	8505	8176	8, 7, 7 (5S, 16S, 23S)	72	70.63	354	353	1	1	1	356	NA	NA	Streptomyces	Streptomyces sp.	sp_mash_017	Streptomyces sp. (sp_mash_017)
NBC_01221	Streptomyces	sp.	JAPEOT010000001,JAPEOT010000002,JAPEOT010000003,JAPEOT010000004,JAPEOT010000005,JAPEOT010000006,JAPEOT010000007	SAMN24016442	near-complete	linear	flye-contigger NBC_01221	7	0	0	8774888	9510082	61x	4230	607818645	14717117	4	8708	8000	6, 6, 6 (5S, 16S, 23S)	74	69.73	353	350	3	2	1	356	NA	NA	Streptomyces	Streptomyces sp.	sp_mash_006	Streptomyces sp. (sp_mash_006)
NBC_01224	Streptomyces	sp.	CP108529,CP108530	SAMN24016443	chromosome	linear	npgm-contigger NBC_01224	2	1	0	9662892	10014434	23x	29424	240200814	9385083	2	9197	8400	7, 7, 7 (5S, 16S, 23S)	70	69.42	354	352	2	2	0	356	14828	50	Streptomyces	Streptomyces sp.	sp_mash_111	Streptomyces sp. (sp_mash_111)
NBC_01227	Kocuria	rhizophila	CP108528	SAMN24016444	chromosome	circular	flye-contigger NBC_01227	1	0	0	2735685	2735685	41x	14359	117737404	7616859	2	2425	2348	3, 3, 3 (5S, 16S, 23S)	46	70.56	347	347	0	1	8	356	NA	NA	Kocuria	Kocuria rhizophila		Kocuria rhizophila
NBC_01228	Streptomyces	zaomyceticus	CP108524,CP108525,CP108526,CP108527	SAMN24016445	chromosome	linear	npgm-contigger NBC_01228	4	3	0	9358130	9766476	71x	19948	699445620	4136881	5874	8825	8479	7, 7, 7 (5S, 16S, 23S)	74	71.63	354	349	5	2	0	356	192473	NA	Streptomyces	Streptomyces zaomyceticus		Streptomyces zaomyceticus
NBC_01230	Streptomyces	sp.	CP108522,CP108523	SAMN24016446	chromosome	linear	flye-contigger NBC_01230	2	1	0	9518240	10201169	52x	20810	548903147	8713249	46	9241	8710	6, 6, 6 (5S, 16S, 23S)	76	69.43	355	352	3	1	0	356	66300	NA	Streptomyces	Streptomyces sp900116325		Streptomyces sp900116325
NBC_01231	Streptomyces	sp.	CP108521	SAMN24016447	chromosome	linear	npgm-contigger NBC_01231	1	0	0	11338389	11338389	55x	14952	662615278	4522717	99	10172	9602	6, 6, 6 (5S, 16S, 23S)	69	70.11	355	352	3	1	0	356	76925	NA	Streptomyces	Streptomyces sp.	sp_mash_066	Streptomyces sp. (sp_mash_066)
NBC_01232	Streptomyces	sp.	CP108518,CP108519,CP108520	SAMN24016448	chromosome	linear	npgm-contigger NBC_01232	3	2	0	8660092	8834773	21x	19727	196255066	7532202	273	8133	7849	7, 7, 7 (5S, 16S, 23S)	73	71.78	355	354	1	1	0	356	160641	50	Streptomyces	Streptomyces sp.	sp_mash_059	Streptomyces sp. (sp_mash_059)
NBC_01233	Streptomyces	sp.	CP108514,CP108515,CP108516,CP108517	SAMN24016449	chromosome	linear	npgm-contigger NBC_01233	4	3	0	10187596	10336409	28x	44991	287596009	5405129	71	9537	8940	7, 7, 7 (5S, 16S, 23S)	71	71.32	355	351	4	1	0	356	175388	50	Streptomyces	Streptomyces sp.	sp_mash_025	Streptomyces sp. (sp_mash_025)
NBC_01235	Streptomyces	sp.	CP108513	SAMN24016450	chromosome	linear	flye-contigger NBC_01235	1	0	0	11090044	11090044	25x	18983	288224836	9810504	85	9901	9242	6, 6, 6 (5S, 16S, 23S)	75	70.75	355	353	2	1	0	356	23353	NA	Streptomyces	Streptomyces sp.	sp_mash_182	Streptomyces sp. (sp_mash_182)
NBC_01236	Streptomyces	sp.	CP108512	SAMN24016451	chromosome	linear	flye-contigger NBC_01236	1	0	0	11360030	11360030	23x	10939	275764437	7532307	29	10322	9805	6, 6, 6 (5S, 16S, 23S)	73	69.98	355	347	8	1	0	356	NA	NA	Streptomyces	Streptomyces sp.	sp_mash_013	Streptomyces sp. (sp_mash_013)
NBC_01237	Streptomyces	sp.	CP108508,CP108509,CP108510,CP108511	SAMN24016452	near-complete	linear	npgm-contigger NBC_01237	4	3	0	8231337	10190356	16x	14868	189656740	10759085	264	8973	8602	6, 6, 6 (5S, 16S, 23S)	72	70.64	355	353	2	1	0	356	NA	25	Streptomyces	Streptomyces sp001905125		Streptomyces sp001905125
NBC_01238	Streptomyces	sp.	CP130722,CP130723,CP130724,CP130725,CP130726	SAMN24016453	chromosome	linear	npgm-contigger NBC_01238	5	4	0	8632228	9010789	123x	14325	562371442	9876978	26	8219	7599	6, 6, 6 (5S, 16S, 23S)	70	69.78	355	352	3	1	0	356	115445	50	Streptomyces	Streptomyces sp.	sp_mash_006	Streptomyces sp. (sp_mash_006)
NBC_01239	Streptomyces	sp.	JAPEOU010000001,JAPEOU010000002,JAPEOU010000003,JAPEOU010000004	SAMN24016454	near-complete	linear	flye-contigger NBC_01239	4	0	0	8853133	10649760	42x	22228	475550726	11526817	49	9598	9311	6, 6, 6 (5S, 16S, 23S)	78	70.36	355	351	4	1	0	356	NA	NA	Streptomyces	Streptomyces sp016893485		Streptomyces sp016893485
NBC_01240	Streptomyces	sp.	CP108497,CP108498,CP108499,CP108500	SAMN24016455	chromosome	linear	npgm-contigger NBC_01240	4	3	0	8674336	9069560	18x	24437	165461509	4372683	37	8272	7602	6, 6, 6 (5S, 16S, 23S)	71	69.78	354	351	3	2	0	356	91148	NA	Streptomyces	Streptomyces sp.	sp_mash_006	Streptomyces sp. (sp_mash_006)
NBC_01241	Streptomyces	sp.	CP108494,CP108495,CP108496	SAMN24016456	chromosome	linear	npgm-contigger NBC_01241	3	1	1	8856951	8979200	42x	21670	385305776	9309685	281	8167	7514	6, 6, 6 (5S, 16S, 23S)	72	69.73	354	352	2	2	0	356	89668	NA	Streptomyces	Streptomyces sp.	sp_mash_006	Streptomyces sp. (sp_mash_006)
NBC_01242	Streptomyces	sp.	JAPEOV010000001,JAPEOV010000002,JAPEOV010000003,JAPEOV010000004,JAPEOV010000005,JAPEOV010000006,JAPEOV010000007,JAPEOV010000008,JAPEOV010000009,JAPEOV010000010	SAMN24016457	near-complete	linear	flye-contigger NBC_01242	10	0	0	7983696	8861347	35x	19150	318985089	7839157	2	8067	7419	6, 6, 6 (5S, 16S, 23S)	72	69.82	354	352	2	2	0	356	NA	NA	Streptomyces	Streptomyces sp.	sp_mash_006	Streptomyces sp. (sp_mash_006)
NBC_01243	Streptomyces	sp.	CP108491,CP108492,CP108493	SAMN24016458	chromosome	linear	flye-contigger NBC_01243	3	2	0	9294343	10321034	89x	21685	942684686	7681675	123	9208	8608	6, 6, 6 (5S, 16S, 23S)	69	70.48	355	350	5	1	0	356	NA	NA	Streptomyces	Streptomyces sp003846175		Streptomyces sp003846175
NBC_01244	Streptomyces	sp.	CP108488,CP108489,CP108490	SAMN24016459	chromosome	linear	flye-contigger NBC_01244	3	2	0	9513468	10001243	33x	11937	340806017	7963075	456	8939	8573	7, 7, 7 (5S, 16S, 23S)	77	71.48	355	349	6	1	0	356	278	NA	Streptomyces	Streptomyces sp.	sp_mash_141	Streptomyces sp. (sp_mash_141)
NBC_01245	Kribbella	sp.	CP108487	SAMN24016460	chromosome	circular	flye-contigger NBC_01245	1	0	0	8679014	8679014	36x	18803	318784131	6628650	16	8001	7881	3, 3, 3 (5S, 16S, 23S)	54	67.24	356	350	6	0	0	356	NA	NA	Kribbella	Kribbella sp.	sp_mash_207	Kribbella sp. (sp_mash_207)
NBC_01246	Kitasatospora	sp.	CP108484,CP108485,CP108486	SAMN24016461	chromosome	linear	flye-contigger NBC_01246	3	2	0	8763211	8933706	84x	28529	789603663	7109770	3002	7589	7307	10, 10, 10 (5S, 16S, 23S)	73	73.65	354	352	2	1	1	356	NA	NA	Kitasatospora	Kitasatospora sp.	sp_mash_160	Kitasatospora sp. (sp_mash_160)
NBC_01247	Kitasatospora	herbaricolor	CP108482,CP108483	SAMN24016462	chromosome	linear	npgm-contigger NBC_01247	2	1	0	9649141	9713312	19x	20789	193105585	8575193	2728	8270	7911	9, 9, 9 (5S, 16S, 23S)	74	73.48	354	353	1	0	2	356	NA	NA	Kitasatospora	Kitasatospora herbaricolor		Kitasatospora herbaricolor
NBC_01248	Streptomyces	mirabilis	CP108477,CP108478,CP108479,CP108480,CP108481	SAMN24016463	chromosome	linear	npgm-contigger NBC_01248	5	2	2	11781953	12827510	123x	14302	1589699632	9582622	19	11736	10959	6, 6, 6 (5S, 16S, 23S)	79	70.03	354	348	6	2	0	356	138524	NA	Streptomyces	Streptomyces mirabilis		Streptomyces mirabilis
NBC_01250	Kitasatospora	sp.	CP108476	SAMN24016464	chromosome	linear	flye-contigger NBC_01250	1	0	0	9001608	9001608	38x	13428	351848260	7572191	101	7620	7313	10, 10, 10 (5S, 16S, 23S)	81	72.79	353	349	4	2	1	356	NA	NA	Kitasatospora	Kitasatospora sp.	sp_mash_062	Kitasatospora sp. (sp_mash_062)
NBC_01255	Streptomyces	sp.	CP108474,CP108475	SAMN24016465	chromosome	linear	flye-contigger NBC_01255	2	1	0	8433082	8571085	75x	21484	660662904	5118678	104	7745	7487	7, 7, 7 (5S, 16S, 23S)	70	71.73	355	353	2	1	0	356	NA	NA	Streptomyces	Streptomyces sp.	sp_mash_127	Streptomyces sp. (sp_mash_127)
NBC_01256	Streptomyces	caniferus	CP108473	SAMN24016466	chromosome	linear	flye-contigger NBC_01256	1	0	0	8867118	8867118	32x	10181	300808548	7099263	239	7768	7449	7, 7, 7 (5S, 16S, 23S)	68	71.38	355	351	4	1	0	356	11721	NA	Streptomyces	Streptomyces caniferus		Streptomyces caniferus
NBC_01257	Streptomyces	sp.	CP108472	SAMN24016467	near-complete	linear	flye-contigger NBC_01257	1	0	0	9191772	9191772	71x	24023	655503736	4521894	21	8017	7793	6, 6, 6 (5S, 16S, 23S)	72	71.21	355	354	1	1	0	356	NA	NA	Streptomyces	Streptomyces sp.	sp_mash_021	Streptomyces sp. (sp_mash_021)
NBC_01259	Streptomyces	sp.	CP108467,CP108468,CP108469,CP108470,CP108471	SAMN24016468	chromosome	linear	flye-contigger NBC_01259	5	3	1	8573239	8973972	51x	17349	464430014	6795419	161	7987	7697	6, 6, 6 (5S, 16S, 23S)	70	70.88	355	351	4	1	0	356	NA	NA	Streptomyces	Streptomyces sp001905365		Streptomyces sp001905365
NBC_01260	Streptomyces	sp.	CP108464,CP108465,CP108466	SAMN24016469	chromosome	linear	npgm-contigger NBC_01260	3	2	0	9124354	9279395	31x	26031	285275673	9347633	30	8298	7774	6, 6, 6 (5S, 16S, 23S)	72	70.49	355	351	4	1	0	356	198408	NA	Streptomyces	Streptomyces laculatispora		Streptomyces laculatispora
NBC_01261	Streptomyces	sp.	CP108463	SAMN24016470	chromosome	linear	npgm-contigger NBC_01261	1	0	0	11585837	11585837	25x	22222	305143317	7719403	83	10273	9906	6, 6, 6 (5S, 16S, 23S)	71	70.01	355	352	3	1	0	356	91012	NA	Streptomyces	Streptomyces sp.	sp_mash_016	Streptomyces sp. (sp_mash_016)
NBC_01262	Streptomyces	sp.	CP108462	SAMN24016471	chromosome	linear	npgm-contigger NBC_01262	1	0	0	9736065	9736065	44x	27215	432379610	8062283	50	8984	8649	6, 6, 6 (5S, 16S, 23S)	69	70.75	354	353	1	2	0	356	44480	50	Streptomyces	Streptomyces sp.	sp_mash_151	Streptomyces sp. (sp_mash_151)
NBC_01263	Kitasatospora	purpeofusca	JAPEOW010000001,JAPEOW010000002,JAPEOW010000003	SAMN24016472	near-complete	linear	flye-contigger NBC_01263	3	0	0	3544856	8856443	46x	15261	425478794	8503546	550	7675	7384	12, 12, 12 (5S, 16S, 23S)	74	73.28	355	354	1	1	0	356	NA	NA	Kitasatospora	Kitasatospora purpeofusca		Kitasatospora purpeofusca
NBC_01264	Streptomyces	sp.	JAPEOX010000001,JAPEOX010000002,JAPEOX010000003,JAPEOX010000004,JAPEOX010000005,JAPEOX010000006,JAPEOX010000007,JAPEOX010000008,JAPEOX010000009,JAPEOX010000010	SAMN24016473	near-complete	linear	flye-contigger NBC_01264	10	0	0	7011397	10673219	50x	20021	556206755	10079506	296	10006	9388	7, 7, 7 (5S, 16S, 23S)	80	71.34	355	349	6	1	0	356	NA	NA	Streptomyces	Streptomyces sp.	sp_mash_080	Streptomyces sp. (sp_mash_080)
NBC_01265	Kitasatospora	herbaricolor	CP108460,CP108461	SAMN24016474	chromosome	linear	npgm-contigger NBC_01265	2	1	0	9672253	9736445	38x	20500	359925524	9133178	770	8200	7854	9, 9, 9 (5S, 16S, 23S)	74	73.48	355	354	1	0	1	356	NA	NA	Kitasatospora	Kitasatospora herbaricolor		Kitasatospora herbaricolor
NBC_01266	Kitasatospora	sp.	CP108458,CP108459	SAMN24016475	chromosome	linear	flye-contigger NBC_01266	2	1	0	8425813	8569703	75x	24251	658969832	4879893	281	7331	7058	9, 9, 9 (5S, 16S, 23S)	71	72.30	354	350	4	2	0	356	NA	NA	Kitasatospora	Kitasatospora sp.	sp_mash_118	Kitasatospora sp. (sp_mash_118)
NBC_01267	Streptomyces	sp.	CP108455,CP108456,CP108457	SAMN24016476	chromosome	linear	flye-contigger NBC_01267	3	2	0	7861081	8069363	52x	19328	430076041	7552854	65	7193	6902	6, 6, 6 (5S, 16S, 23S)	69	70.12	355	354	1	1	0	356	NA	NA	Streptomyces	Streptomyces sp.	sp_mash_014	Streptomyces sp. (sp_mash_014)
NBC_01268	Streptomyces	sp.	CP108454	SAMN24016477	chromosome	linear	flye-contigger NBC_01268	1	0	0	8505003	8505003	37x	20855	323658838	7250966	2	7615	7351	7, 7, 7 (5S, 16S, 23S)	71	72.62	354	352	2	2	0	356	NA	NA	Streptomyces	Streptomyces sp.	sp_mash_105	Streptomyces sp. (sp_mash_105)
NBC_01269	[Kitasatospora]	papulosa	CP108452,CP108453	SAMN24016478	chromosome	linear	flye-contigger NBC_01269	2	1	0	7413447	7532608	102x	26562	780900442	6647205	93	6654	6435	6, 6, 6 (5S, 16S, 23S)	68	71.04	355	355	0	1	0	356	44953	NA	Streptomyces	Streptomyces papulosus		Streptomyces papulosus
NBC_01270	Streptomyces	albidoflavus	CP108451	SAMN24016479	chromosome	linear	flye-contigger NBC_01270	1	0	0	7015337	7015337	8x	20326	65034931	4816492	3416	6107	5930	7, 7, 7 (5S, 16S, 23S)	68	73.39	355	352	3	1	0	356	5840	NA	Streptomyces	Streptomyces albidoflavus		Streptomyces albidoflavus
NBC_01271	Streptomyces	albidoflavus	CP108450	SAMN24016480	chromosome	linear	flye-contigger NBC_01271	1	0	0	6978313	6978313	43x	14276	313312646	7451144	270	6065	5888	7, 7, 7 (5S, 16S, 23S)	68	73.40	355	353	2	1	0	356	2384	NA	Streptomyces	Streptomyces albidoflavus		Streptomyces albidoflavus
NBC_01273	Streptomyces	antibioticus	JAPEOY010000001,JAPEOY010000002,JAPEOY010000003,JAPEOY010000004,JAPEOY010000005,JAPEOY010000006,JAPEOY010000007,JAPEOY010000008,JAPEOY010000009,JAPEOY010000010,JAPEOY010000011	SAMN24016481	near-complete	linear	flye-contigger NBC_01273	11	0	0	4143092	7978920	17x	4023	147768258	6748135	139	7078	6880	6, 6, 6 (5S, 16S, 23S)	69	71.94	354	352	2	2	0	356	NA	NA	Streptomyces	Streptomyces antibioticus_B		Streptomyces antibioticus_B
NBC_01274	Streptomyces	albidoflavus	CP108447,CP108448,CP108449	SAMN24016482	chromosome	linear	flye-contigger NBC_01274	3	0	2	7177495	7193926	35x	15174	261480787	5617147	169	6272	6075	7, 7, 7 (5S, 16S, 23S)	67	73.31	355	352	3	1	0	356	2779	NA	Streptomyces	Streptomyces albidoflavus		Streptomyces albidoflavus
NBC_01275	Streptomyces	sp.	JAPEOZ010000001,JAPEOZ010000002,JAPEOZ010000003,JAPEOZ010000004,JAPEOZ010000005,JAPEOZ010000006,JAPEOZ010000007,JAPEOZ010000008,JAPEOZ010000009	SAMN24016483	near-complete	linear	flye-contigger NBC_01275	9	0	0	10413473	10432551	42x	19252	574171823	5259714	108	9181	8726	6, 6, 6 (5S, 16S, 23S)	75	71.17	355	353	2	1	0	356	NA	NA	Streptomyces	Streptomyces sp.	sp_mash_085	Streptomyces sp. (sp_mash_085)
NBC_01276	Streptomyces	sp.	CP108442,CP108443,CP108444,CP108445,CP108446	SAMN24016484	chromosome	linear	flye-contigger NBC_01276	5	3	1	8225516	9369175	42x	16968	409562734	4705630	83	8399	8048	7, 7, 7 (5S, 16S, 23S)	79	72.62	355	348	7	1	0	356	NA	NA	Streptomyces	Streptomyces sp.	sp_mash_158	Streptomyces sp. (sp_mash_158)
NBC_01278	Streptomyces	sp.	CP108439,CP108440,CP108441	SAMN24016485	chromosome	linear	flye-contigger NBC_01278	3	2	0	8759357	9725030	63x	13642	632827263	5021287	50	8928	8444	7, 7, 7 (5S, 16S, 23S)	74	71.48	354	350	4	1	1	356	7217	NA	Streptomyces	Streptomyces sp.	sp_mash_010	Streptomyces sp. (sp_mash_010)
NBC_01280	Streptomyces	sp.	CP108438	SAMN24016486	chromosome	linear	npgm-contigger NBC_01280	1	0	0	10211813	10211813	17x	8415	203096305	4980889	974	9238	8790	7, 7, 7 (5S, 16S, 23S)	69	70.42	355	351	4	1	0	356	107479	70	Streptomyces	Streptomyces sp003403055		Streptomyces sp003403055
NBC_01281	Streptomyces	sp.	CP108435,CP108436,CP108437	SAMN24016487	chromosome	linear	npgm-contigger NBC_01281	3	2	0	9452090	9885581	38x	18935	401263848	4632591	184	8603	8334	6, 6, 6 (5S, 16S, 23S)	76	71.22	355	350	5	1	0	356	128682	NA	Streptomyces	Streptomyces sp002078175		Streptomyces sp002078175
NBC_01283	Streptomyces	sp.	CP108430,CP108431,CP108432,CP108433,CP108434	SAMN24016488	chromosome	linear	npgm-contigger NBC_01283	5	0	4	9425041	9594106	11x	10335	125763003	3960446	58	8638	8334	6, 6, 6 (5S, 16S, 23S)	70	70.27	354	351	3	2	0	356	201498	NA	Streptomyces	Streptomyces sp.	sp_mash_134	Streptomyces sp. (sp_mash_134)
NBC_01285	Streptomyces	sp.	JAPEPA010000001,JAPEPA010000002,JAPEPA010000003,JAPEPA010000004,JAPEPA010000005	SAMN24016489	near-complete	linear	flye-contigger NBC_01285	5	0	0	8112915	8412510	35x	7406	335859658	6024389	35	7582	7140	6, 6, 6 (5S, 16S, 23S)	73	70.47	355	351	4	1	0	356	NA	70	Streptomyces	Streptomyces laculatispora		Streptomyces laculatispora
NBC_01286	Amycolatopsis	sp.	CP108428,CP108429	SAMN24016490	chromosome	circular	flye-contigger NBC_01286	2	1	0	10622967	10662691	50x	20335	551799627	6687522	6	9655	9492	4, 4, 4 (5S, 16S, 23S)	50	71.51	356	351	5	0	0	356	NA	NA	Amycolatopsis	Amycolatopsis sp.	sp_mash_034	Amycolatopsis sp. (sp_mash_034)
NBC_01287	Kitasatospora	sp.	JAPEPB010000001,JAPEPB010000002,JAPEPB010000003,JAPEPB010000004	SAMN24016491	near-complete	linear	flye-contigger NBC_01287	4	0	0	8515066	9487181	62x	23448	625545705	4502617	218	8396	8106	9, 9, 9 (5S, 16S, 23S)	75	72.78	355	355	0	1	0	356	NA	NA	Kitasatospora	Kitasatospora sp.	sp_mash_077	Kitasatospora sp. (sp_mash_077)
NBC_01288	Streptomyces	sp.	CP108427	SAMN24016492	chromosome	linear	flye-contigger NBC_01288	1	0	0	10558057	10558057	28x	19572	315104178	5985714	13	9512	9239	6, 6, 6 (5S, 16S, 23S)	70	70.02	355	353	2	1	0	356	31297	NA	Streptomyces	Streptomyces sp.	sp_mash_016	Streptomyces sp. (sp_mash_016)
NBC_01289	Micromonospora	zamorensis	CP108426	SAMN24016493	chromosome	circular	flye-contigger NBC_01289	1	0	0	7335492	7335492	90x	22953	682002891	6375732	1098	6725	6553	3, 3, 3 (5S, 16S, 23S)	77	71.16	351	347	4	1	4	356	NA	NA	Micromonospora	Micromonospora zamorensis		Micromonospora zamorensis
NBC_01290	Micromonospora	maris	CP108425	SAMN24016494	chromosome	circular	flye-contigger NBC_01290	1	0	0	6668972	6668972	33x	24422	225951674	6927697	4	6007	5863	3, 3, 3 (5S, 16S, 23S)	50	70.85	348	345	3	3	5	356	NA	NA	Micromonospora	Micromonospora gifhornensis		Micromonospora gifhornensis
NBC_01294	Streptomyces	sp.	CP108423,CP108424	SAMN24016495	near-complete	linear	npgm-contigger NBC_01294	2	1	0	8226482	8513219	87x	22821	718258957	5391452	14158	7704	7313	7, 7, 7 (5S, 16S, 23S)	70	71.79	355	352	3	1	0	356	NA	NA	Streptomyces	Streptomyces sp.	sp_mash_057	Streptomyces sp. (sp_mash_057)
NBC_01295	[Kitasatospora]	papulosa	CP108422	SAMN24016496	chromosome	linear	flye-contigger NBC_01295	1	0	0	7559771	7559771	15x	25104	123743417	4883683	5	6706	6472	6, 6, 6 (5S, 16S, 23S)	68	71.05	355	355	0	1	0	356	28429	NA	Streptomyces	Streptomyces papulosus		Streptomyces papulosus
NBC_01296	Streptomyces	sp.	CP130720,CP130721	SAMN24016497	chromosome	linear	npgm-contigger NBC_01296	2	1	0	8855236	9383688	37x	20125	179843831	7571137	149	8507	8100	7, 7, 7 (5S, 16S, 23S)	71	71.69	356	350	6	0	0	356	58990	50	Streptomyces	Streptomyces sp.	sp_mash_007	Streptomyces sp. (sp_mash_007)
NBC_01297	Streptomyces	tubercidicus	CP108419	SAMN24016498	chromosome	linear	npgm-contigger NBC_01297	1	0	0	8552987	8552987	29x	19265	263860324	6718327	120	7488	7091	7, 7, 7 (5S, 16S, 23S)	66	70.70	355	352	3	1	0	356	60705	NA	Streptomyces	Streptomyces tubercidicus		Streptomyces tubercidicus
NBC_01298	Streptomyces	sp.	CP108414,CP108415,CP108416,CP108417,CP108418	SAMN24016499	chromosome	linear	flye-contigger NBC_01298	5	4	0	9032271	9695021	55x	21930	557066731	6732937	276	8834	8517	8, 7, 7 (5S, 16S, 23S)	75	71.67	355	352	3	1	0	356	NA	NA	Streptomyces	Streptomyces sp.	sp_mash_093	Streptomyces sp. (sp_mash_093)
NBC_01299	Streptomyces	celluloflavus	CP108413	SAMN24016500	chromosome	linear	npgm-contigger NBC_01299	1	0	0	9247450	9247450	83x	12224	767199966	5020860	82	7894	7557	7, 7, 7 (5S, 16S, 23S)	70	71.57	355	351	4	1	0	356	243178	NA	Streptomyces	Streptomyces celluloflavus		Streptomyces celluloflavus
NBC_01300	Kitasatospora	sp.	CP108408,CP108409,CP108410,CP108411,CP108412	SAMN24016501	chromosome	linear	npgm-contigger NBC_01300	5	3	1	7759265	9442829	22x	11540	222640495	4682076	48	8218	7949	12, 12, 12 (5S, 16S, 23S)	74	73.01	354	350	4	1	1	356	NA	NA	Kitasatospora	Kitasatospora sp001625365		Kitasatospora sp001625365
NBC_01302	Kitasatospora	sp.	CP108404,CP108405,CP108406,CP108407	SAMN24016502	chromosome	linear	npgm-contigger NBC_01302	4	3	0	9102910	9359098	29x	18999	291093267	4433843	142	8199	7847	10, 10, 10 (5S, 16S, 23S)	84	72.72	353	349	4	2	1	356	NA	50	Kitasatospora	Kitasatospora sp.	sp_mash_062	Kitasatospora sp. (sp_mash_062)
NBC_01304	Streptomyces	sp.	CP109055,CP109056,CP109057,CP109058	SAMN24016503	chromosome	linear	npgm-contigger NBC_01304	4	3	0	10658997	10989260	23x	15693	279767980	5283600	105	9872	9587	6, 6, 6 (5S, 16S, 23S)	71	70.11	355	350	5	1	0	356	59644	NA	Streptomyces	Streptomyces sp.	sp_mash_188	Streptomyces sp. (sp_mash_188)
NBC_01306	Streptomyces	sp.	JAPEPC010000001,JAPEPC010000002,JAPEPC010000003,JAPEPC010000004	SAMN24016504	near-complete	linear	flye-contigger NBC_01306	4	0	0	7495744	8383299	52x	21486	457098506	5121895	66	7466	7171	6, 6, 6 (5S, 16S, 23S)	67	70.23	355	354	1	1	0	356	NA	NA	Streptomyces	Streptomyces sp.	sp_mash_008	Streptomyces sp. (sp_mash_008)
NBC_01307	Amycolatopsis	sp.	CP108403	SAMN24016505	chromosome	circular	flye-contigger NBC_01307	1	0	0	11059676	11059676	71x	17861	813680456	5935033	59	10004	9833	4, 4, 4 (5S, 16S, 23S)	50	71.38	356	351	5	0	0	356	NA	NA	Amycolatopsis	Amycolatopsis sp.	sp_mash_034	Amycolatopsis sp. (sp_mash_034)
NBC_01309	Streptomycetaceae		CP108400,CP108401,CP108402	SAMN24016506	chromosome	linear	flye-contigger NBC_01309	3	2	0	10437558	10903266	14x	12657	165385128	5157592	174	9603	9318	4, 4, 4 (5S, 16S, 23S)	60	71.72	355	347	8	1	0	356	NA	NA	N/A	N/A		N/A
NBC_01310	Streptomyces	sp.	CP108396,CP108397,CP108398,CP108399	SAMN24016507	chromosome	linear	npgm-contigger NBC_01310	4	3	0	8933524	9120024	45x	13874	417378498	4481838	835	8475	8070	7, 7, 7 (5S, 16S, 23S)	73	71.76	355	350	5	1	0	356	222752	NA	Streptomyces	Streptomyces sp.	sp_mash_057	Streptomyces sp. (sp_mash_057)
NBC_01311	Streptomyces	virginiae	JAPEPD010000001,JAPEPD010000002,JAPEPD010000003,JAPEPD010000004,JAPEPD010000005,JAPEPD010000006,JAPEPD010000007,JAPEPD010000008,JAPEPD010000009,JAPEPD010000010,JAPEPD010000011,JAPEPD010000012,JAPEPD010000013,JAPEPD010000014,JAPEPD010000015,JAPEPD010000016	SAMN30553295	near-complete	linear	flye-contigger NBC_01311	16	0	0	2167608	9109135	9x	9330	94310280	4490690	483	8403	8060	7, 7, 7 (5S, 16S, 23S)	73	71.63	354	351	3	1	1	356	NA	NA	Streptomyces	Streptomyces virginiae_A		Streptomyces virginiae_A
NBC_01314	Streptomyces	sp.	CP108394,CP108395	SAMN24016508	near-complete	linear	npgm-contigger NBC_01314	2	0	1	11327816	11345428	31x	12009	373234419	4787726	228	10062	9472	6, 6, 6 (5S, 16S, 23S)	73	70.40	355	349	6	1	0	356	NA	NA	Streptomyces	Streptomyces sp.	sp_mash_113	Streptomyces sp. (sp_mash_113)
NBC_01317	Streptomyces	sp.	CP108393	SAMN24016509	chromosome	linear	npgm-contigger NBC_01317	1	0	0	8066947	8066947	32x	10428	276375111	6438797	75	6953	6687	6, 6, 6 (5S, 16S, 23S)	66	71.17	354	346	8	1	1	356	55337	NA	Streptomyces	Streptomyces sp.	sp_mash_235	Streptomyces sp. (sp_mash_235)
NBC_01318	Streptomyces	sp.	CP108392	SAMN24016510	chromosome	linear	npgm-contigger NBC_01318	1	0	0	9805183	9805183	28x	8853	295615586	3992966	3	8907	8351	6, 6, 6 (5S, 16S, 23S)	73	69.44	355	348	7	1	0	356	294148	NA	Streptomyces	Streptomyces sp.	sp_mash_001	Streptomyces sp. (sp_mash_001)
NBC_01320	Streptomyces	sp.	CP108390,CP108391	SAMN24016511	chromosome	linear	npgm-contigger NBC_01320	2	1	0	11940402	12556891	21x	20529	275305262	5760496	52	11578	10437	6, 6, 6 (5S, 16S, 23S)	76	69.37	355	350	5	1	0	356	540859	NA	Streptomyces	Streptomyces sp.	sp_mash_026	Streptomyces sp. (sp_mash_026)
NBC_01321	Streptomyces	sp.	CP108388,CP108389	SAMN24016512	chromosome	linear	flye-contigger NBC_01321	2	1	0	8066451	8221523	20x	34642	176119671	3810230	290	7466	6899	6, 6, 6 (5S, 16S, 23S)	70	69.89	354	352	2	2	0	356	NA	25	Streptomyces	Streptomyces sp.	sp_mash_006	Streptomyces sp. (sp_mash_006)
NBC_01324	Streptomyces	sp.	CP108385,CP108386,CP108387	SAMN24016513	chromosome	linear	flye-contigger NBC_01324	3	2	0	8003226	8379700	27x	15784	236580404	4363275	893	7569	7303	6, 6, 6 (5S, 16S, 23S)	69	70.97	355	351	4	1	0	356	NA	NA	Streptomyces	Streptomyces sp001905365		Streptomyces sp001905365
NBC_01325	Streptomyces	subrutilus	CP109051,CP109052,CP109053,CP109054	SAMN24016514	chromosome	linear	flye-contigger NBC_01325	4	3	0	7646701	7823131	125x	17149	991392531	4909554	134	7028	6811	8, 7, 7 (5S, 16S, 23S)	68	73.27	355	352	3	1	0	356	NA	NA	Streptomyces	Streptomyces subrutilus		Streptomyces subrutilus
NBC_01327	Nocardia	sp.	CP108383,CP108384	SAMN24016515	chromosome	circular	flye-contigger NBC_01327	2	1	0	9083790	9376595	124x	14085	1195076837	5290599	6	8594	8428	4, 4, 4 (5S, 16S, 23S)	65	66.54	356	349	7	0	0	356	NA	NA	Nocardia	Nocardia sp.	sp_mash_228	Nocardia sp. (sp_mash_228)
NBC_01328	Streptomyces	phaeochromogenes	CP108382	SAMN24016516	chromosome	linear	flye-contigger NBC_01328	1	0	0	11713170	11713170	22x	19584	266028486	5112835	334	10179	9905	6, 6, 6 (5S, 16S, 23S)	71	70.13	355	351	4	1	0	356	16824	NA	Streptomyces	Streptomyces phaeochromogenes		Streptomyces phaeochromogenes
NBC_01329	Nocardia	sp.	CP108381	SAMN24016517	chromosome	circular	flye-contigger NBC_01329	1	0	0	6420957	6420957	60x	19628	395149245	4393468	4	5824	5644	2, 2, 2 (5S, 16S, 23S)	48	67.08	355	355	0	0	1	356	NA	NA	Nocardia	Nocardia sp.	sp_mash_194	Nocardia sp. (sp_mash_194)
NBC_01331	Streptomyces	albidoflavus	CP108379,CP108380	SAMN24016518	chromosome	linear	flye-contigger NBC_01331	2	1	0	7078426	7288318	46x	15615	356603470	5016336	300	6397	6191	7, 7, 7 (5S, 16S, 23S)	67	73.26	355	352	3	1	0	356	372	NA	Streptomyces	Streptomyces albidoflavus		Streptomyces albidoflavus
NBC_01332	Streptomyces	murinus	CP108378	SAMN24016519	chromosome	linear	npgm-contigger NBC_01332	1	0	0	8550177	8550177	13x	8511	129827360	3892180	715	7547	7318	7, 7, 7 (5S, 16S, 23S)	78	71.73	355	353	2	1	0	356	33225	NA	Streptomyces	Streptomyces murinus		Streptomyces murinus
NBC_01333	Streptomyces	anulatus	CP108376,CP108377	SAMN24016520	chromosome	linear	flye-contigger NBC_01333	2	1	0	8784835	8874522	55x	20641	498459673	3940597	278	7856	7592	6, 6, 6 (5S, 16S, 23S)	69	71.39	355	355	0	1	0	356	15866	NA	Streptomyces	Streptomyces anulatus		Streptomyces anulatus
NBC_01334	Streptomyces	sp.	CP130718,CP130719	SAMN24016521	chromosome	linear	npgm-contigger NBC_01334	2	1	0	10047871	10608739	31x	15553	174614860	4182819	40	9419	8988	6, 6, 6 (5S, 16S, 23S)	75	71.04	355	354	1	1	0	356	137879	50	Streptomyces	Streptomyces sp001298545		Streptomyces sp001298545
NBC_01335	Streptomyces	sp.	CP108370,CP108371,CP108372,CP108373	SAMN24016522	chromosome	linear	flye-contigger NBC_01335	4	3	0	8204033	8361142	20x	10420	186043259	4456438	122	7083	6839	7, 7, 7 (5S, 16S, 23S)	70	71.79	355	350	5	1	0	356	NA	25	Streptomyces	Streptomyces sp.	sp_mash_215	Streptomyces sp. (sp_mash_215)
NBC_01336	Streptomyces	sp.	CP108369	SAMN24016523	chromosome	linear	npgm-contigger NBC_01336	1	0	0	9576147	9576147	47x	5665	475678161	4117678	4659	8271	7991	7, 7, 7 (5S, 16S, 23S)	72	70.70	355	354	1	1	0	356	23758	NA	Streptomyces	Streptomyces sp.	sp_mash_017	Streptomyces sp. (sp_mash_017)
NBC_01337	Streptomyces	platensis	CP108368	SAMN24016524	chromosome	linear	flye-contigger NBC_01337	1	0	0	8811944	8811944	22x	12644	200290186	3966652	17	7718	7379	7, 7, 7 (5S, 16S, 23S)	67	71.00	355	352	3	1	0	356	23340	NA	Streptomyces	Streptomyces platensis		Streptomyces platensis
NBC_01338	Streptomyces	cyaneofuscatus	CP108367	SAMN24016525	chromosome	linear	npgm-contigger NBC_01338	1	0	0	8429929	8429929	167x	13861	1416097317	4965971	1043	7431	7205	6, 6, 6 (5S, 16S, 23S)	68	71.55	355	350	5	1	0	356	123430	NA	Streptomyces	Streptomyces cyaneofuscatus		Streptomyces cyaneofuscatus
NBC_01340	Streptomyces	sp.	CP108365,CP108366	SAMN24016526	chromosome	linear	npgm-contigger NBC_01340	2	1	0	10308083	12015560	27x	18797	326151446	4341054	900	11095	10126	7, 7, 7 (5S, 16S, 23S)	75	69.83	354	348	6	2	0	356	405775	NA	Streptomyces	Streptomyces sp.	sp_mash_004	Streptomyces sp. (sp_mash_004)
NBC_01341	Streptomyces	sp.	CP108364	SAMN24016527	chromosome	linear	flye-contigger NBC_01341	1	0	0	7411387	7411387	51x	13625	388767765	4498621	660	6508	6201	6, 6, 6 (5S, 16S, 23S)	68	70.55	355	352	3	1	0	356	15176	NA	Streptomyces	Streptomyces sp.	sp_mash_119	Streptomyces sp. (sp_mash_119)
NBC_01343	Streptomyces	sp.	CP108362,CP108363	SAMN24016528	chromosome	linear	flye-contigger NBC_01343	2	1	0	8297176	8981933	15x	11793	149477794	4873835	21426	8093	7699	7, 7, 7 (5S, 16S, 23S)	73	72.07	355	352	3	1	0	356	14418	NA	Streptomyces	Streptomyces sp000720145		Streptomyces sp000720145
NBC_01344	[Kitasatospora]	papulosa	CP108361	SAMN24016529	chromosome	linear	flye-contigger NBC_01344	1	0	0	7648620	7648620	115x	14837	902297787	4136097	148	6715	6500	6, 6, 6 (5S, 16S, 23S)	68	71.10	355	355	0	1	0	356	4208	NA	Streptomyces	Streptomyces papulosus		Streptomyces papulosus
NBC_01345	Streptomyces	griseus	JAPEPE010000001,JAPEPE010000002,JAPEPE010000003	SAMN24016530	near-complete	linear	flye-contigger NBC_01345	3	0	0	7149729	8198468	9x	10996	91678239	4473231	6765	7227	6998	6, 6, 6 (5S, 16S, 23S)	70	71.81	355	354	1	1	0	356	NA	NA	Streptomyces	Streptomyces fimicarius		Streptomyces fimicarius
NBC_01346	Streptomyces	microflavus	CP108360	SAMN24016531	chromosome	linear	flye-contigger NBC_01346	1	0	0	8434431	8434431	115x	21404	1001028007	4079267	4604	7567	7346	6, 6, 6 (5S, 16S, 23S)	69	71.27	355	352	3	1	0	356	56872	NA	Streptomyces	Streptomyces microflavus		Streptomyces microflavus
NBC_01347	[Kitasatospora]	papulosa	CP108359	SAMN24016532	chromosome	linear	flye-contigger NBC_01347	1	0	0	7680165	7680165	68x	16460	535199899	4434540	1213	6818	6574	6, 6, 6 (5S, 16S, 23S)	69	70.94	355	354	1	1	0	356	100	NA	Streptomyces	Streptomyces papulosus		Streptomyces papulosus
NBC_01351	Streptomyces	sp.	CP108356,CP108357,CP108358	SAMN24016533	chromosome	linear	npgm-contigger NBC_01351	3	2	0	8455151	8902773	56x	15398	511678992	4590634	5712	8269	7889	7, 7, 7 (5S, 16S, 23S)	78	71.52	355	354	1	1	0	356	24069	NA	Streptomyces	Streptomyces sp.	sp_mash_143	Streptomyces sp. (sp_mash_143)
NBC_01352	Streptomyces	sp.	CP108354,CP108355	SAMN24016534	chromosome	linear	flye-contigger NBC_01352	2	1	0	11274169	11315690	54x	15026	629063346	4030976	52	10448	9950	6, 6, 6 (5S, 16S, 23S)	72	70.53	355	352	3	1	0	356	41492	NA	Streptomyces	Streptomyces sp.	sp_mash_027	Streptomyces sp. (sp_mash_027)
NBC_01353	Streptomyces	sp.	CP108352,CP108353	SAMN24016535	chromosome	linear	flye-contigger NBC_01353	2	1	0	8472668	8565674	111x	17270	980145303	5005148	2078	7994	7617	6, 6, 6 (5S, 16S, 23S)	69	70.86	355	355	0	1	0	356	NA	NA	Streptomyces	Streptomyces sp.	sp_mash_142	Streptomyces sp. (sp_mash_142)
NBC_01355	[Kitasatospora]	papulosa	CP108351	SAMN24016536	chromosome	linear	flye-contigger NBC_01355	1	0	0	7734989	7734989	29x	8285	236550585	4904842	396	6887	6627	6, 6, 6 (5S, 16S, 23S)	68	70.95	355	354	1	1	0	356	NA	NA	Streptomyces	Streptomyces papulosus		Streptomyces papulosus
NBC_01356	Streptomyces	sp.	CP108350	SAMN24016537	chromosome	linear	npgm-contigger NBC_01356	1	0	0	10293779	10293779	76x	12237	784977440	5211838	4548	9182	8901	6, 6, 6 (5S, 16S, 23S)	74	69.85	355	352	3	1	0	356	164565	NA	Streptomyces	Streptomyces sp.	sp_mash_005	Streptomyces sp. (sp_mash_005)
NBC_01358	Streptomyces	sp.	CP108349	SAMN24016538	chromosome	linear	flye-contigger NBC_01358	1	0	0	9442996	9442996	43x	8119	420616135	4637706	746	8230	7937	7, 7, 7 (5S, 16S, 23S)	71	70.70	355	354	1	1	0	356	NA	50	Streptomyces	Streptomyces sp.	sp_mash_017	Streptomyces sp. (sp_mash_017)
NBC_01359	Streptomyces	decoyicus	CP108347,CP108348	SAMN24016539	chromosome	linear	flye-contigger NBC_01359	2	1	0	9038935	9274166	65x	16495	621796276	5955820	208	8146	7813	8, 7, 7 (5S, 16S, 23S)	66	70.87	355	350	5	1	0	356	6332	NA	Streptomyces	Streptomyces decoyicus		Streptomyces decoyicus
NBC_01360	Streptomyces	canus	CP108346	SAMN24016540	chromosome	linear	npgm-contigger NBC_01360	1	0	0	11497089	11497089	32x	15935	385198723	5522322	457	10506	10036	6, 6, 6 (5S, 16S, 23S)	74	70.19	355	351	4	1	0	356	178579	NA	Streptomyces	Streptomyces canus		Streptomyces canus
NBC_01361	Streptomyces	sp.	CP109589,CP109590,CP109591	SAMN24016541	chromosome	linear	npgm-contigger NBC_01361	3	2	0	10720672	11328791	94x	16553	1097616979	4570903	829	10372	9772	7, 7, 7 (5S, 16S, 23S)	69	70.08	355	352	3	1	0	356	3036	NA	Streptomyces	Streptomyces sp002803065		Streptomyces sp002803065
NBC_01362	Streptomyces	sp.	CP109586,CP109587,CP109588	SAMN24016542	chromosome	linear	flye-contigger NBC_01362	3	2	0	9346444	9970855	59x	16165	605808188	5533670	850	9008	8509	6, 6, 6 (5S, 16S, 23S)	71	70.55	354	348	6	2	0	356	9023	NA	Streptomyces	Streptomyces sp003846175		Streptomyces sp003846175
NBC_01363	Streptomyces	sp.	JAPEPF010000001,JAPEPF010000002,JAPEPF010000003	SAMN24016543	near-complete	linear	flye-contigger NBC_01363	3	0	0	6134957	9010302	33x	17204	343676244	4395419	1503	8114	7592	6, 6, 6 (5S, 16S, 23S)	70	70.34	353	350	3	2	1	356	NA	70	Streptomyces	Streptomyces sp.	sp_mash_039	Streptomyces sp. (sp_mash_039)
NBC_01365	Streptomyces	uncialis	CP109583,CP109584,CP109585	SAMN24016544	chromosome	linear	flye-contigger NBC_01365	3	2	0	9117749	9258615	74x	17696	715546914	4743286	14145	7813	7524	6, 6, 6 (5S, 16S, 23S)	68	71.96	355	353	2	1	0	356	21990	NA	Streptomyces	Streptomyces uncialis		Streptomyces uncialis
NBC_01366	Streptomyces	griseoaurantiacus	CP109581,CP109582	SAMN24016545	chromosome	linear	npgm-contigger NBC_01366	2	0	1	7654876	7659973	28x	9815	223786948	4484679	4359	6695	6461	6, 6, 6 (5S, 16S, 23S)	67	72.66	353	353	0	2	1	356	70722	NA	Streptomyces	Streptomyces griseoaurantiacus		Streptomyces griseoaurantiacus
NBC_01367	Streptomyces	sp.	CP109580	SAMN24016546	chromosome	linear	npgm-contigger NBC_01367	1	0	0	10119162	10119162	41x	17425	428993939	5213735	1363	9242	8837	7, 7, 7 (5S, 16S, 23S)	74	71.43	355	353	2	1	0	356	182207	NA	Streptomyces	Streptomyces sp.	sp_mash_012	Streptomyces sp. (sp_mash_012)
NBC_01369	Streptomyces	sp.	CP109575,CP109576,CP109577,CP109578,CP109579	SAMN24016547	chromosome	linear	npgm-contigger NBC_01369	5	4	0	9584063	10678102	45x	19211	489483346	5160725	343	9654	9103	6, 6, 6 (5S, 16S, 23S)	68	70.36	355	351	4	1	0	356	NA	NA	Streptomyces	Streptomyces sp003846175		Streptomyces sp003846175
NBC_01370	Streptomyces	canus	CP109574	SAMN24016548	chromosome	linear	flye-contigger NBC_01370	1	0	0	10683296	10683296	22x	18648	243913358	5714832	373	9760	9329	6, 6, 6 (5S, 16S, 23S)	68	70.20	355	352	3	1	0	356	16917	NA	Streptomyces	Streptomyces canus		Streptomyces canus
NBC_01372	Streptomyces	anthocyanicus	CP109571,CP109572,CP109573	SAMN24016549	chromosome	linear	flye-contigger NBC_01372	3	2	0	8344052	9076858	18x	16797	178983413	4672864	777	8053	7761	6, 6, 6 (5S, 16S, 23S)	66	71.99	355	351	4	1	0	356	23488	NA	Streptomyces	Streptomyces anthocyanicus		Streptomyces anthocyanicus
NBC_01373	Streptomyces	sp.	JAPEPG010000001,JAPEPG010000002,JAPEPG010000003,JAPEPG010000004,JAPEPG010000005	SAMN24016550	near-complete	linear	flye-contigger NBC_01373	5	0	0	8368000	11509233	41x	17806	492560381	4147112	462	10696	10202	6, 6, 6 (5S, 16S, 23S)	73	70.50	355	352	3	1	0	356	NA	NA	Streptomyces	Streptomyces sp.	sp_mash_027	Streptomyces sp. (sp_mash_027)
NBC_01374	Streptomyces	albidoflavus	CP109570	SAMN24016551	chromosome	linear	flye-contigger NBC_01374	1	0	0	7285611	7285611	227x	14728	1679751770	5024796	211	6346	6153	7, 7, 7 (5S, 16S, 23S)	67	73.26	355	352	3	1	0	356	288	NA	Streptomyces	Streptomyces albidoflavus		Streptomyces albidoflavus
NBC_01377	Nocardia	sp.	CP109566,CP109567,CP109568,CP109569	SAMN24016552	chromosome	circular	flye-contigger NBC_01377	4	3	0	8870139	9632804	40x	14683	401767853	5419436	2	8722	8367	3, 3, 3 (5S, 16S, 23S)	57	66.97	356	352	4	0	0	356	NA	NA	Nocardia	Nocardia sp.	sp_mash_112	Nocardia sp. (sp_mash_112)
NBC_01378	Streptomyces	sp.	CP109565	SAMN24016553	chromosome	linear	npgm-contigger NBC_01378	1	0	0	10541167	10541167	22x	17401	255051132	5261747	10	9802	9148	7, 7, 7 (5S, 16S, 23S)	71	70.17	355	350	5	1	0	356	67771	NA	Streptomyces	Streptomyces sp003403055		Streptomyces sp003403055
NBC_01379	Streptomyces	uncialis	JAPEPH010000001,JAPEPH010000002,JAPEPH010000003,JAPEPH010000004	SAMN24016554	near-complete	linear	flye-contigger NBC_01379	4	0	0	4839825	9193344	42x	22294	436139654	5746326	152	7720	7438	6, 6, 6 (5S, 16S, 23S)	68	71.97	355	352	3	1	0	356	NA	NA	Streptomyces	Streptomyces uncialis		Streptomyces uncialis
NBC_01381	Streptomyces	sp.	JAPEPI010000001,JAPEPI010000002,JAPEPI010000003,JAPEPI010000004,JAPEPI010000005,JAPEPI010000006,JAPEPI010000007,JAPEPI010000008	SAMN24016555	near-complete	linear	flye-contigger NBC_01381	8	0	0	4662735	9866105	14x	8822	148430948	3760672	7	9014	8656	6, 6, 6 (5S, 16S, 23S)	70	70.22	354	354	0	1	1	356	NA	NA	Streptomyces	Streptomyces sp.	sp_mash_076	Streptomyces sp. (sp_mash_076)
NBC_01383	Streptomyces	sp.	CP109561,CP109562,CP109563,CP109564	SAMN24016556	chromosome	linear	flye-contigger NBC_01383	4	3	0	8882248	9076161	49x	14704	468597041	5290758	31	8184	7727	6, 6, 6 (5S, 16S, 23S)	72	70.55	355	352	3	1	0	356	5027	NA	Streptomyces	Streptomyces laculatispora		Streptomyces laculatispora
NBC_01384	Streptomyces	sp.	CP109559,CP109560	SAMN24016557	chromosome	linear	npgm-contigger NBC_01384	2	1	0	10362366	11543172	21x	18133	253767534	4380746	184	10614	9728	7, 7, 7 (5S, 16S, 23S)	81	69.98	355	352	3	1	0	356	268280	NA	Streptomyces	Streptomyces sp.	sp_mash_063	Streptomyces sp. (sp_mash_063)
NBC_01386	Streptomyces	sp.	CP109558	SAMN24016558	chromosome	linear	npgm-contigger NBC_01386	1	0	0	11327439	11327439	16x	17535	193168537	3904926	73	10511	9833	7, 7, 7 (5S, 16S, 23S)	71	69.96	355	350	5	1	0	356	132974	NA	Streptomyces	Streptomyces sp003403055		Streptomyces sp003403055
NBC_01387	Streptomyces	sp.	CP109556,CP109557	SAMN24016559	chromosome	linear	flye-contigger NBC_01387	2	1	0	7936992	8086610	48x	14870	403198559	4355446	83	7158	6864	6, 6, 6 (5S, 16S, 23S)	66	70.12	355	354	1	1	0	356	NA	NA	Streptomyces	Streptomyces sp.	sp_mash_014	Streptomyces sp. (sp_mash_014)
NBC_01388	Nocardia	sp.	CP109553,CP109554,CP109555	SAMN24016560	chromosome	circular	flye-contigger NBC_01388	3	2	0	8856540	8957172	44x	15564	428515961	5365895	2	8451	8223	4, 4, 4 (5S, 16S, 23S)	60	66.36	356	348	8	0	0	356	NA	NA	Nocardia	Nocardia sp.	sp_mash_091	Nocardia sp. (sp_mash_091)
NBC_01389	Microbispora	sp.	CP109552	SAMN24016561	chromosome	circular	flye-contigger NBC_01389	1	0	0	7460551	7460551	51x	12754	388593241	5703162	6	6565	6359	5, 5, 5 (5S, 16S, 23S)	57	71.46	355	348	7	1	0	356	NA	NA	Microbispora	Microbispora amethystogenes		Microbispora amethystogenes
NBC_01390	Streptomyces	sp.	CP109551	SAMN24016562	chromosome	linear	flye-contigger NBC_01390	1	0	0	11308271	11308271	20x	14760	244776434	4258831	53	10066	9660	6, 6, 6 (5S, 16S, 23S)	74	69.78	354	352	2	2	0	356	NA	NA	Streptomyces	Streptomyces sp.	sp_mash_220	Streptomyces sp. (sp_mash_220)
NBC_01391	Streptomyces	microflavus	CP109550	SAMN24016563	chromosome	linear	flye-contigger NBC_01391	1	0	0	8034003	8034003	25x	21081	207905394	5173805	139	7138	6957	6, 6, 6 (5S, 16S, 23S)	68	71.44	355	351	4	1	0	356	14224	NA	Streptomyces	Streptomyces microflavus		Streptomyces microflavus
NBC_01392	Micromonospora	sp.	CP109549	SAMN24016564	chromosome	circular	flye-contigger NBC_01392	1	0	0	7064414	7064414	54x	17012	392089363	5171183	2	6209	6057	3, 3, 3 (5S, 16S, 23S)	52	73.23	351	346	5	2	3	356	NA	NA	Micromonospora	Micromonospora sp003027925		Micromonospora sp003027925
NBC_01393	Streptomyces	sp.	CP109546,CP109547,CP109548	SAMN24016565	chromosome	linear	npgm-contigger NBC_01393	3	0	2	10228639	10244479	24x	12396	255352530	4470092	249	9065	8592	8, 8, 8 (5S, 16S, 23S)	79	70.62	355	352	3	1	0	356	252657	NA	Streptomyces	Streptomyces sp.	sp_mash_019	Streptomyces sp. (sp_mash_019)
NBC_01396	Streptomyces	sp.	CP109545	SAMN24016566	chromosome	linear	npgm-contigger NBC_01396	1	0	0	10133960	10133960	128x	13405	1323211898	4790713	176	9342	8863	6, 6, 6 (5S, 16S, 23S)	69	70.29	354	352	2	1	1	356	94266	NA	Streptomyces	Streptomyces sp.	sp_mash_002	Streptomyces sp. (sp_mash_002)
NBC_01397	Streptomyces	sp.	CP109538,CP109539,CP109540,CP109541,CP109542,CP109543,CP109544	SAMN24016567	near-complete	linear	npgm-contigger NBC_01397	7	0	6	9840777	10045558	14x	29894	144551156	3750715	160	9079	8611	7, 7, 7 (5S, 16S, 23S)	69	70.40	355	351	4	1	0	356	NA	25	Streptomyces	Streptomyces sp003403055		Streptomyces sp003403055
NBC_01401	Streptomyces	sp.	CP109535,CP109536,CP109537	SAMN24016568	chromosome	linear	npgm-contigger NBC_01401	3	1	1	8080713	8182608	92x	13659	768783996	6097654	149	7388	7117	6, 6, 6 (5S, 16S, 23S)	70	70.52	354	353	1	2	0	356	77657	NA	Streptomyces	Streptomyces sp.	sp_mash_069	Streptomyces sp. (sp_mash_069)
NBC_01403	Sphaerisporangium	sp.	CP109534	SAMN24016569	chromosome	circular	flye-contigger NBC_01403	1	0	0	10037836	10037836	12x	17883	127119805	5155483	394	8972	8737	5, 5, 5 (5S, 16S, 23S)	62	70.22	356	347	9	0	0	356	NA	NA	Sphaerisporangium	Sphaerisporangium sp.	sp_mash_104	Sphaerisporangium sp. (sp_mash_104)
NBC_01405	Micromonospora	sp.	CP109532,CP109533	SAMN24016570	chromosome	circular	flye-contigger NBC_01405	2	1	0	7269126	7286859	23x	18851	174114873	5484054	13	6232	6021	4, 4, 4 (5S, 16S, 23S)	52	72.67	351	347	4	1	4	356	NA	NA	Micromonospora	Micromonospora sp.	sp_mash_227	Micromonospora sp. (sp_mash_227)
NBC_01408	Streptomyces	sp.	JAPEPJ010000001,JAPEPJ010000002,JAPEPJ010000003,JAPEPJ010000004,JAPEPJ010000005,JAPEPJ010000006,JAPEPJ010000007,JAPEPJ010000008,JAPEPJ010000009,JAPEPJ010000010,JAPEPJ010000011,JAPEPJ010000012	SAMN24016571	near-complete	linear	flye-contigger NBC_01408	12	0	0	4965974	7304532	20x	9341	158856645	4696599	304	6444	6194	7, 7, 7 (5S, 16S, 23S)	72	71.98	355	351	4	1	0	356	NA	NA	Streptomyces	Streptomyces sp.	sp_mash_088	Streptomyces sp. (sp_mash_088)
NBC_01409	Streptomyces	phaeochromogenes	CP109531	SAMN24016572	chromosome	linear	flye-contigger NBC_01409	1	0	0	11619802	11619802	63x	19555	755802165	5880201	88	10021	9733	6, 6, 6 (5S, 16S, 23S)	70	70.16	355	350	5	1	0	356	17026	NA	Streptomyces	Streptomyces phaeochromogenes		Streptomyces phaeochromogenes
NBC_01410	Streptomyces	sp.	CP109530	SAMN24016573	chromosome	linear	npgm-contigger NBC_01410	1	0	0	8339859	8339859	25x	20977	223542353	5893153	19782	7570	7246	6, 6, 6 (5S, 16S, 23S)	67	69.77	355	353	2	1	0	356	100415	NA	Streptomyces	Streptomyces sp.	sp_mash_011	Streptomyces sp. (sp_mash_011)
NBC_01411	Streptomyces	sp.	CP109529	SAMN24016574	chromosome	linear	flye-contigger NBC_01411	1	0	0	8601356	8601356	27x	14954	245823866	5557101	121	7609	7320	6, 6, 6 (5S, 16S, 23S)	64	70.17	355	354	1	1	0	356	NA	NA	Streptomyces	Streptomyces sp.	sp_mash_008	Streptomyces sp. (sp_mash_008)
NBC_01412	Micromonospora	sp.	CP109528	SAMN24016575	chromosome	circular	flye-contigger NBC_01412	1	0	0	8106527	8106527	19x	9605	160038501	6045177	21	6934	6628	4, 4, 4 (5S, 16S, 23S)	52	72.58	352	347	5	2	2	356	NA	NA	Micromonospora	Micromonospora rubida		Micromonospora rubida
NBC_01413	Nocardia	salmonicida	CP109527	SAMN24016576	chromosome	circular	flye-contigger NBC_01413	1	0	0	7450637	7450637	79x	19226	599562347	5863070	7	6952	6823	5, 5, 5 (5S, 16S, 23S)	53	67.19	356	353	3	0	0	356	NA	NA	Nocardia	Nocardia salmonicida		Nocardia salmonicida
NBC_01414	Streptomyces	anulatus	CP109522,CP109523,CP109524,CP109525,CP109526	SAMN30553296	chromosome	linear	flye-contigger NBC_01414	5	4	0	8573618	8926075	41x	23764	387486310	5896417	51	8072	7776	6, 6, 6 (5S, 16S, 23S)	71	71.43	355	354	1	1	0	356	3065	NA	Streptomyces	Streptomyces anulatus		Streptomyces anulatus
NBC_01416	Kitasatospora	purpeofusca	JAPEPK010000001,JAPEPK010000002,JAPEPK010000003	SAMN24016577	near-complete	linear	flye-contigger NBC_01416	3	0	0	9592751	9791171	39x	22448	398997214	5339386	157	8417	8107	12, 12, 12 (5S, 16S, 23S)	80	73.20	354	352	2	1	1	356	NA	NA	Kitasatospora	Kitasatospora purpeofusca		Kitasatospora purpeofusca
NBC_01417	Streptomyces	anulatus	CP109518,CP109519,CP109520,CP109521	SAMN24016578	chromosome	linear	npgm-contigger NBC_01417	4	3	0	8728677	9176897	135x	15145	1299086085	4792066	85	8216	7926	6, 6, 6 (5S, 16S, 23S)	69	71.36	355	355	0	1	0	356	81	NA	Streptomyces	Streptomyces anulatus		Streptomyces anulatus
NBC_01418	Streptomyces	anulatus	CP109517	SAMN24016579	chromosome	linear	flye-contigger NBC_01418	1	0	0	8718487	8718487	34x	21994	311273588	5839843	36	7597	7365	6, 6, 6 (5S, 16S, 23S)	68	71.44	355	355	0	1	0	356	38475	NA	Streptomyces	Streptomyces anulatus		Streptomyces anulatus
NBC_01419	Streptomyces	anulatus	CP109515,CP109516	SAMN24016580	chromosome	linear	flye-contigger NBC_01419	2	1	0	9038323	9129229	20x	15257	196194609	4579732	251	7988	7744	6, 6, 6 (5S, 16S, 23S)	67	71.47	355	355	0	1	0	356	NA	NA	Streptomyces	Streptomyces anulatus		Streptomyces anulatus
NBC_01420	Streptomyces	sp.	CP109513,CP109514	SAMN24016581	chromosome	linear	flye-contigger NBC_01420	2	1	0	7664997	7870382	202x	15306	1645961563	5423329	8	7064	6870	6, 6, 6 (5S, 16S, 23S)	70	71.78	354	353	1	1	1	356	21341	NA	Streptomyces	Streptomyces sp900105515		Streptomyces sp900105515
NBC_01421	Streptomyces	anulatus	CP109511,CP109512	SAMN24016582	chromosome	linear	flye-contigger NBC_01421	2	1	0	9017348	9054251	33x	27546	311583698	6239904	145	7995	7730	6, 6, 6 (5S, 16S, 23S)	68	71.34	355	355	0	1	0	356	NA	50	Streptomyces	Streptomyces anulatus		Streptomyces anulatus
NBC_01422	Streptomyces	sp.	CP109508,CP109509,CP109510	SAMN24016583	chromosome	linear	flye-contigger NBC_01422	3	2	0	7750119	7998430	22x	12154	192144785	6171212	40	7349	7058	6, 6, 6 (5S, 16S, 23S)	69	71.24	355	354	1	1	0	356	14694	NA	Streptomyces	Streptomyces sp002711365		Streptomyces sp002711365
NBC_01423	Streptomyces	sp.	CP109506,CP109507	SAMN24016584	chromosome	linear	flye-contigger NBC_01423	2	1	0	7602278	7801618	36x	21284	297272361	5625794	203	6961	6762	6, 6, 6 (5S, 16S, 23S)	69	71.72	354	353	1	1	1	356	21178	NA	Streptomyces	Streptomyces sp900105515		Streptomyces sp900105515
NBC_01424	Streptomyces	microflavus	JAPEPL010000001,JAPEPL010000002,JAPEPL010000003,JAPEPL010000004,JAPEPL010000005,JAPEPL010000006	SAMN24016585	near-complete	linear	flye-contigger NBC_01424	6	0	0	8154986	8510727	61x	13280	549676990	4813043	2	7580	7341	6, 6, 6 (5S, 16S, 23S)	69	71.27	354	349	5	2	0	356	NA	NA	Streptomyces	Streptomyces microflavus		Streptomyces microflavus
NBC_01426	Streptomyces	sp.	CP109500,CP109501,CP109502,CP109503,CP109504,CP109505	SAMN30553297	chromosome	linear	npgm-contigger NBC_01426	6	5	0	7659321	9564772	50x	15565	477373689	3724383	350	8708	8343	7, 7, 7 (5S, 16S, 23S)	78	71.59	354	350	4	2	0	356	67284	NA	Streptomyces	Streptomyces sp001279725		Streptomyces sp001279725
NBC_01428	Streptomyces	sp.	CP109499	SAMN24016586	chromosome	linear	npgm-contigger NBC_01428	1	0	0	9077533	9077533	59x	18768	550233127	3388007	667	7873	7676	6, 6, 6 (5S, 16S, 23S)	72	71.47	355	352	3	1	0	356	129976	NA	Streptomyces	Streptomyces sp002078175		Streptomyces sp002078175
NBC_01429	Streptomyces	sp.	CP109599	SAMN24016587	chromosome	linear	flye-contigger NBC_01429	1	0	0	8078361	8078361	229x	17771	1881310828	4081241	261	7082	6770	6, 6, 6 (5S, 16S, 23S)	69	71.27	354	353	1	1	1	356	5101	NA	Streptomyces	Streptomyces sp.	sp_mash_146	Streptomyces sp. (sp_mash_146)
NBC_01431	Streptomyces	sp.	CP109496,CP109497,CP109498	SAMN24016588	chromosome	linear	flye-contigger NBC_01431	3	2	0	8180708	8976559	37x	25425	348401748	4511362	128	8227	7795	8, 8, 8 (5S, 16S, 23S)	69	70.42	355	353	2	1	0	356	13824	50	Streptomyces	Streptomyces sp.	sp_mash_161	Streptomyces sp. (sp_mash_161)
NBC_01432	Streptomyces	niveus	CP109495	SAMN24016589	chromosome	linear	flye-contigger NBC_01432	1	0	0	8756431	8756431	120x	13192	1066191803	6049884	145	7886	7585	6, 6, 6 (5S, 16S, 23S)	66	70.64	355	355	0	1	0	356	630	NA	Streptomyces	Streptomyces niveus		Streptomyces niveus
NBC_01433	Streptomyces	sp.	JAPEPM010000001,JAPEPM010000002,JAPEPM010000003,JAPEPM010000004,JAPEPM010000005,JAPEPM010000006,JAPEPM010000007,JAPEPM010000008,JAPEPM010000009,JAPEPM010000010	SAMN24016590	near-complete	linear	flye-contigger NBC_01433	10	0	0	6188991	10404662	117x	20106	1295182089	4413015	56	9367	8979	6, 6, 6 (5S, 16S, 23S)	72	70.40	355	351	4	1	0	356	NA	NA	Streptomyces	Streptomyces sp001905125		Streptomyces sp001905125
NBC_01435	Streptomyces	sp.	CP109492,CP109493,CP109494	SAMN24016591	chromosome	linear	npgm-contigger NBC_01435	3	2	0	8074063	9203650	118x	16846	1087429587	3760828	167	8097	7696	6, 6, 6 (5S, 16S, 23S)	72	70.83	355	351	4	1	0	356	NA	NA	Streptomyces	Streptomyces sp900091725		Streptomyces sp900091725
NBC_01436	Streptomyces	anulatus	CP109491	SAMN24016592	chromosome	linear	npgm-contigger NBC_01436	1	0	0	9054117	9054117	24x	12814	230420491	4899089	284	7923	7674	6, 6, 6 (5S, 16S, 23S)	66	71.47	355	355	0	1	0	356	52379	NA	Streptomyces	Streptomyces anulatus		Streptomyces anulatus
NBC_01437	Streptomyces	anulatus	CP109490	SAMN24016593	chromosome	linear	npgm-contigger NBC_01437	1	0	0	9054077	9054077	35x	11487	341363740	4558186	1005	7922	7674	6, 6, 6 (5S, 16S, 23S)	66	71.47	355	355	0	1	0	356	52382	NA	Streptomyces	Streptomyces anulatus		Streptomyces anulatus
NBC_01438	Streptomyces	sp.	CP109488,CP109489	SAMN24016594	chromosome	circular	flye-contigger NBC_01438	2	0	1	7740673	7804964	48x	27171	386352588	4020183	86	7004	6791	6, 6, 6 (5S, 16S, 23S)	68	70.90	355	351	4	1	0	356	NA	50	Streptomyces	Streptomyces sp001905365		Streptomyces sp001905365
NBC_01439	Streptomyces	sp.	CP109487	SAMN24016595	chromosome	linear	flye-contigger NBC_01439	1	0	0	9578283	9578283	64x	9321	634183232	5843153	2548	8796	8418	8, 7, 7 (5S, 16S, 23S)	72	71.35	355	353	2	1	0	356	18704	NA	Streptomyces	Streptomyces sp.	sp_mash_012	Streptomyces sp. (sp_mash_012)
NBC_01443	Streptomyces	sp.	JAPEPN010000001,JAPEPN010000002,JAPEPN010000003,JAPEPN010000004	SAMN24016596	near-complete	linear	flye-contigger NBC_01443	4	0	0	8834094	9698476	42x	15801	428354691	4935102	1493	8934	8409	7, 7, 7 (5S, 16S, 23S)	74	71.28	355	350	5	1	0	356	NA	NA	Streptomyces	Streptomyces sp.	sp_mash_007	Streptomyces sp. (sp_mash_007)
NBC_01445	Streptomyces	sp.	CP109485,CP109486	SAMN24016597	near-complete	linear	npgm-contigger NBC_01445	2	1	0	10433345	11470199	67x	17662	780085702	4320820	459	10525	9913	7, 7, 7 (5S, 16S, 23S)	73	70.10	355	352	3	1	0	356	NA	NA	Streptomyces	Streptomyces sp002803065		Streptomyces sp002803065
NBC_01446	Streptomyces	sp.	JAPEPO010000001,JAPEPO010000002,JAPEPO010000003,JAPEPO010000004	SAMN24016598	near-complete	linear	flye-contigger NBC_01446	4	0	0	8244469	10855272	139x	17877	1548663628	4893574	147	10067	9380	7, 7, 7 (5S, 16S, 23S)	72	70.07	355	350	5	1	0	356	NA	NA	Streptomyces	Streptomyces sp003403055		Streptomyces sp003403055
NBC_01447	Streptomyces	niveus	CP109483,CP109484	SAMN24016599	chromosome	linear	flye-contigger NBC_01447	2	1	0	8500400	8548654	20x	24983	187354264	5409560	593	7661	7388	6, 6, 6 (5S, 16S, 23S)	66	70.69	353	353	0	1	2	356	NA	70	Streptomyces	Streptomyces niveus		Streptomyces niveus
NBC_01450	Streptomyces	sp.	CP109480,CP109481,CP109482	SAMN24016600	chromosome	linear	npgm-contigger NBC_01450	3	2	0	10777081	13505152	25x	23927	335425323	4242976	117	12258	11308	7, 7, 7 (5S, 16S, 23S)	79	69.85	355	349	6	1	0	356	NA	34	Streptomyces	Streptomyces sp.	sp_mash_004	Streptomyces sp. (sp_mash_004)
NBC_01451	Streptomyces	sp.	CP109479	SAMN24016601	chromosome	linear	npgm-contigger NBC_01451	1	0	0	10266650	10266650	37x	16330	387690308	5147608	217	9044	8709	6, 6, 6 (5S, 16S, 23S)	68	70.28	353	350	3	2	1	356	144571	NA	Streptomyces	Streptomyces sp.	sp_mash_197	Streptomyces sp. (sp_mash_197)
NBC_01453	Streptomyces	sp.	CP109478	SAMN24016602	chromosome	linear	flye-contigger NBC_01453	1	0	0	9265359	9265359	75x	17655	707061648	3650591	130	8507	8006	7, 7, 7 (5S, 16S, 23S)	70	70.09	354	350	4	1	1	356	NA	NA	Streptomyces	Streptomyces sp003403055		Streptomyces sp003403055
NBC_01454	Streptomyces	sp.	CP109460,CP109461,CP109462,CP109463,CP109464	SAMN30553298	chromosome	linear	flye-contigger NBC_01454	5	4	0	8360501	9461481	47x	11191	488055113	5437940	2002	8444	8063	6, 6, 6 (5S, 16S, 23S)	70	71.27	355	349	6	1	0	356	11802	NA	Streptomyces	Streptomyces sp.	sp_mash_044	Streptomyces sp. (sp_mash_044)
NBC_01455	Streptomyces	sp.	CP109475,CP109476,CP109477	SAMN24016603	chromosome	linear	npgm-contigger NBC_01455	3	2	0	10187597	10853340	58x	16075	630935566	6050465	155	9383	8913	6, 6, 6 (5S, 16S, 23S)	74	70.74	355	354	1	1	0	356	326456	NA	Streptomyces	Streptomyces sp012273515		Streptomyces sp012273515
NBC_01456	Streptomyces	sp.	CP109455,CP109456,CP109457,CP109458,CP109459	SAMN30553299	chromosome	linear	flye-contigger NBC_01456	5	4	0	9147089	9639990	67x	12046	679523882	5484537	622	8680	8301	6, 6, 6 (5S, 16S, 23S)	70	71.21	355	349	6	1	0	356	11415	NA	Streptomyces	Streptomyces sp.	sp_mash_044	Streptomyces sp. (sp_mash_044)
NBC_01457	Streptomyces	platensis	JAPEPP010000001,JAPEPP010000002,JAPEPP010000003,JAPEPP010000004,JAPEPP010000005,JAPEPP010000006,JAPEPP010000007,JAPEPP010000008,JAPEPP010000009,JAPEPP010000010,JAPEPP010000011,JAPEPP010000012,JAPEPP010000013,JAPEPP010000014,JAPEPP010000015,JAPEPP010000016,JAPEPP010000017,JAPEPP010000018	SAMN30553300	near-complete	linear	flye-contigger NBC_01457	18	0	0	1395167	8675689	14x	5315	133333269	5105522	4	7694	7351	6, 7, 11 (5S, 16S, 23S)	69	71.01	355	351	4	1	0	356	NA	NA	Streptomyces	Streptomyces platensis		Streptomyces platensis
NBC_01458	Streptomyces	viridodiastaticus	JAPEPQ010000001,JAPEPQ010000002,JAPEPQ010000003,JAPEPQ010000004,JAPEPQ010000005,JAPEPQ010000006,JAPEPQ010000007,JAPEPQ010000008,JAPEPQ010000009	SAMN24016604	near-complete	linear	flye-contigger NBC_01458	9	0	0	7224595	8110401	135x	15089	1146473263	3998572	430	7395	7164	6, 6, 6 (5S, 16S, 23S)	69	72.39	355	354	1	1	0	356	NA	NA	Streptomyces	Streptomyces albogriseolus		Streptomyces albogriseolus
NBC_01460	Streptomyces	sp.	CP109473,CP109474	SAMN24016605	chromosome	linear	flye-contigger NBC_01460	2	1	0	8666566	8801236	83x	13729	748778253	3714608	460	7832	7565	6, 6, 6 (5S, 16S, 23S)	68	71.18	355	353	2	1	0	356	27631	NA	Streptomyces	Streptomyces sp.	sp_mash_032	Streptomyces sp. (sp_mash_032)
NBC_01461	Micromonospora	rifamycinica	CP109472	SAMN24016606	chromosome	circular	flye-contigger NBC_01461	1	0	0	6999233	6999233	35x	15527	247353521	5828717	9	6132	5948	4, 4, 4 (5S, 16S, 23S)	54	72.96	349	345	4	3	4	356	NA	NA	Micromonospora	Micromonospora rifamycinica		Micromonospora rifamycinica
NBC_01462	Streptomyces	sp.	CP109470,CP109471	SAMN24016607	chromosome	linear	npgm-contigger NBC_01462	2	1	0	10423316	10933242	24x	21580	271447153	4542170	348	9571	9073	6, 6, 6 (5S, 16S, 23S)	76	70.83	355	353	2	1	0	356	340930	50	Streptomyces	Streptomyces sp012273515		Streptomyces sp012273515
NBC_01463	Streptomyces	sp.	CP109468,CP109469	SAMN24016608	chromosome	linear	flye-contigger NBC_01463	2	1	0	9007178	9071628	129x	17031	1218758089	4480035	5	7977	7758	6, 6, 6 (5S, 16S, 23S)	71	71.19	355	354	1	1	0	356	10896	NA	Streptomyces	Streptomyces sp.	sp_mash_021	Streptomyces sp. (sp_mash_021)
NBC_01464	Streptomyces	anulatus	JAPEPR010000001,JAPEPR010000002,JAPEPR010000003,JAPEPR010000004,JAPEPR010000005,JAPEPR010000006	SAMN24016609	near-complete	linear	flye-contigger NBC_01464	6	0	0	8620907	9279953	44x	14456	431871168	4135491	16	8361	8079	6, 6, 6 (5S, 16S, 23S)	69	71.27	355	355	0	1	0	356	NA	NA	Streptomyces	Streptomyces anulatus		Streptomyces anulatus
NBC_01465	Streptomyces	sp.	CP109467	SAMN24016610	chromosome	linear	flye-contigger NBC_01465	1	0	0	9138776	9138776	48x	17033	450799187	5367040	155	8482	8246	8, 8, 8 (5S, 16S, 23S)	73	70.01	355	351	4	1	0	356	28858	NA	Streptomyces	Streptomyces sp.	sp_mash_211	Streptomyces sp. (sp_mash_211)
NBC_01469	Streptosporangium	sp.	CP109465,CP109466	SAMN24016611	chromosome	circular	flye-contigger NBC_01469	2	1	0	10762419	10778683	16x	15476	186601805	6173816	52	9425	9176	6, 6, 6 (5S, 16S, 23S)	70	70.13	354	345	9	2	0	356	NA	NA	Streptosporangium	Streptosporangium sp.	sp_mash_055	Streptosporangium sp. (sp_mash_055)
NBC_01471	Streptomyces	sp.	CP109450,CP109451,CP109452	SAMN24016612	chromosome	linear	flye-contigger NBC_01471	3	1	1	7903629	8487842	114x	8459	1012498363	4318420	72	7707	7381	6, 6, 6 (5S, 16S, 23S)	65	70.26	355	351	4	1	0	356	776	NA	Streptomyces	Streptomyces sp.	sp_mash_163	Streptomyces sp. (sp_mash_163)
NBC_01472	Streptomyces	mirabilis	JAPEPS010000001,JAPEPS010000002,JAPEPS010000003	SAMN24016613	near-complete	linear	flye-contigger NBC_01472	3	0	0	10103280	12677169	107x	9239	1423556784	4742509	34	11731	11025	6, 6, 6 (5S, 16S, 23S)	76	70.09	354	348	6	2	0	356	NA	NA	Streptomyces	Streptomyces mirabilis		Streptomyces mirabilis
NBC_01474	Streptomyces	sp.	CP109449	SAMN24016614	near-complete	linear	npgm-contigger NBC_01474	1	0	0	10569674	10569674	120x	12005	1330246324	3268507	52	9757	9197	7, 7, 7 (5S, 16S, 23S)	70	70.09	355	351	4	1	0	356	NA	NA	Streptomyces	Streptomyces sp003403055		Streptomyces sp003403055
NBC_01475	Streptomyces	canus	CP109447,CP109448	SAMN24016615	chromosome	linear	npgm-contigger NBC_01475	2	1	0	10864631	10907629	17x	12237	195483940	4860211	159	9833	9422	6, 6, 6 (5S, 16S, 23S)	69	70.32	355	353	2	1	0	356	131061	NA	Streptomyces	Streptomyces canus		Streptomyces canus
NBC_01476	Streptomyces	sp.	CP109446	SAMN24016616	chromosome	linear	flye-contigger NBC_01476	1	0	0	8397038	8397038	39x	10073	339888605	3770011	93	7267	6977	6, 6, 6 (5S, 16S, 23S)	67	71.69	355	351	4	1	0	356	NA	NA	Streptomyces	Streptomyces sp.	sp_mash_240	Streptomyces sp. (sp_mash_240)
NBC_01477	Streptomyces	sp.	CP109445	SAMN30553301	chromosome	linear	flye-contigger NBC_01477	1	0	0	8465517	8465517	55x	8183	477008492	4680868	4	7192	6906	6, 6, 6 (5S, 16S, 23S)	65	72.25	354	352	2	1	1	356	21482	NA	Streptomyces	Streptomyces sp.	sp_mash_095	Streptomyces sp. (sp_mash_095)
NBC_01478	Streptomyces	sp.	CP109444	SAMN24016617	chromosome	linear	npgm-contigger NBC_01478	1	0	0	12124816	12124816	65x	8924	784583906	4386293	269	10762	10408	6, 6, 6 (5S, 16S, 23S)	71	70.28	355	354	1	1	0	356	261226	NA	Streptomyces	Streptomyces sp.	sp_mash_132	Streptomyces sp. (sp_mash_132)
NBC_01480	Amycolatopsis	sp.	CP109442,CP109443	SAMN24016618	chromosome	circular	flye-contigger NBC_01480	2	1	0	10070919	10111527	20x	15973	225746891	5299536	26	9462	9242	4, 4, 4 (5S, 16S, 23S)	50	70.64	356	350	6	0	0	356	NA	NA	Amycolatopsis	Amycolatopsis sp.	sp_mash_124	Amycolatopsis sp. (sp_mash_124)
NBC_01481	Streptomyces	sp.	JAPEPT010000001,JAPEPT010000002,JAPEPT010000003,JAPEPT010000004,JAPEPT010000005,JAPEPT010000006,JAPEPT010000007,JAPEPT010000008,JAPEPT010000009,JAPEPT010000010,JAPEPT010000011,JAPEPT010000012	SAMN30553302	near-complete	linear	flye-contigger NBC_01481	12	0	0	2223139	7703135	7x	14199	61796848	2542377	2965	7038	6710	6, 6, 6 (5S, 16S, 23S)	67	69.74	354	353	1	2	0	356	NA	NA	Streptomyces	Streptomyces sp.	sp_mash_011	Streptomyces sp. (sp_mash_011)
NBC_01482	Nocardia	vinacea	CP109441	SAMN24016619	chromosome	circular	flye-contigger NBC_01482	1	0	0	10557489	10557489	24x	12655	271890948	3638467	3	9603	9288	3, 3, 3 (5S, 16S, 23S)	63	65.44	355	349	6	1	0	356	NA	NA	Nocardia	Nocardia vinacea		Nocardia vinacea
NBC_01483	Streptomyces	sp.	CP109438,CP109439,CP109440	SAMN24016620	chromosome	linear	npgm-contigger NBC_01483	3	2	0	11343589	12995681	24x	14760	322094635	5682323	198	12120	11114	7, 7, 7 (5S, 16S, 23S)	73	69.71	354	349	5	2	0	356	334640	NA	Streptomyces	Streptomyces sp.	sp_mash_004	Streptomyces sp. (sp_mash_004)
NBC_01484	Kribbella	sp.	CP109437	SAMN24016621	chromosome	circular	flye-contigger NBC_01484	1	0	0	8854640	8854640	70x	22102	624648767	4831450	20	8543	8401	2, 2, 2 (5S, 16S, 23S)	55	68.45	355	346	9	1	0	356	NA	NA	Kribbella	Kribbella sp.	sp_mash_028	Kribbella sp. (sp_mash_028)
NBC_01485	Streptomyces	sp.	CP109435,CP109436	SAMN24016622	chromosome	linear	npgm-contigger NBC_01485	2	1	0	9142758	9167220	41x	4998	397851797	4473864	213	7977	7524	6, 6, 6 (5S, 16S, 23S)	70	70.99	355	353	2	1	0	356	27276	NA	Streptomyces	Streptomyces sp.	sp_mash_092	Streptomyces sp. (sp_mash_092)
NBC_01488	Amycolatopsis	sp.	CP109434	SAMN24016623	chromosome	circular	flye-contigger NBC_01488	1	0	0	9499283	9499283	19x	11763	191929407	5058384	260	8931	8685	4, 4, 4 (5S, 16S, 23S)	53	71.28	355	352	3	1	0	356	NA	NA	Amycolatopsis	Amycolatopsis sp.	sp_mash_150	Amycolatopsis sp. (sp_mash_150)
NBC_01490	Actinoallomurus	sp.	CP109433	SAMN24016624	chromosome	circular	flye-contigger NBC_01490	1	0	0	11795300	11795300	59x	9178	724292753	5280181	10	10838	10583	4, 4, 4 (5S, 16S, 23S)	73	70.74	349	337	12	2	5	356	NA	NA	Actinoallomurus	Actinoallomurus sp.	sp_mash_241	Actinoallomurus sp. (sp_mash_241)
NBC_01491	Spirillospora	sp.	CP109432	SAMN30553303	chromosome	circular	flye-contigger NBC_01491	1	0	0	8260921	8260921	58x	16529	490272397	5182983	95	7684	7511	5, 5, 5 (5S, 16S, 23S)	70	72.61	353	347	6	1	2	356	NA	NA	Spirillospora	Spirillospora sp.	sp_mash_097	Spirillospora sp. (sp_mash_097)
NBC_01495	Streptosporangium	sp.	CP109430,CP109431	SAMN24016625	chromosome	circular	flye-contigger NBC_01495	2	1	0	10745754	11104057	16x	15870	202857209	5184756	7	9811	9536	6, 6, 6 (5S, 16S, 23S)	68	70.08	354	345	9	2	0	356	NA	NA	Streptosporangium	Streptosporangium sp.	sp_mash_055	Streptosporangium sp. (sp_mash_055)
NBC_01496	Streptomyces	brevispora	CP109429	SAMN24016626	chromosome	linear	npgm-contigger NBC_01496	1	0	0	8676876	8676876	22x	16318	200462891	5701893	384	7788	7411	6, 6, 6 (5S, 16S, 23S)	70	70.41	355	354	1	1	0	356	195112	NA	Streptomyces	Streptomyces brevispora		Streptomyces brevispora
NBC_01497	Streptomyces	sp.	CP109427,CP109428	SAMN24016627	chromosome	linear	npgm-contigger NBC_01497	2	1	0	8552978	9081801	90x	11400	824360410	5152686	899	7688	7206	6, 6, 6 (5S, 16S, 23S)	66	71.43	353	351	2	1	2	356	122653	NA	Streptomyces	Streptomyces sp.	sp_mash_108	Streptomyces sp. (sp_mash_108)
NBC_01498	Streptomyces	sp.	CP109598	SAMN30553304	chromosome	linear	flye-contigger NBC_01498	1	0	0	7267618	7267618	33x	9686	252375287	5507307	13	6188	5955	6, 6, 6 (5S, 16S, 23S)	64	71.70	355	354	1	1	0	356	376	NA	Streptomyces	Streptomyces sp.	sp_mash_133	Streptomyces sp. (sp_mash_133)
NBC_01499	Nocardia	sp.	CP109426	SAMN24016628	chromosome	circular	flye-contigger NBC_01499	1	0	0	10283473	10283473	51x	16848	539072040	4605808	126	9218	9035	4, 4, 4 (5S, 16S, 23S)	54	66.38	356	352	4	0	0	356	NA	NA	Nocardia	Nocardia sp.	sp_mash_102	Nocardia sp. (sp_mash_102)
NBC_01500	Streptomyces	sp.	JAPEPU010000001,JAPEPU010000002,JAPEPU010000003,JAPEPU010000004,JAPEPU010000005,JAPEPU010000006	SAMN24016629	near-complete	linear	flye-contigger NBC_01500	6	0	0	6883081	8546876	22x	21801	202584548	4023927	40	7659	7339	6, 6, 6 (5S, 16S, 23S)	80	69.87	355	354	1	1	0	356	NA	25	Streptomyces	Streptomyces sp.	sp_mash_014	Streptomyces sp. (sp_mash_014)
NBC_01503	Nocardia	sp.	CP109596,CP109597	SAMN30553305	chromosome	circular	flye-contigger NBC_01503	2	1	0	8350453	8525035	30x	12952	277525221	5474373	56	7934	7735	4, 4, 4 (5S, 16S, 23S)	68	66.31	356	347	9	0	0	356	NA	NA	Nocardia	Nocardia sp.	sp_mash_201	Nocardia sp. (sp_mash_201)
NBC_01505	Kribbella	sp.	CP109425	SAMN24016630	chromosome	circular	flye-contigger NBC_01505	1	0	0	9918418	9918418	171x	7961	1739417581	5276425	84	9196	9072	3, 3, 3 (5S, 16S, 23S)	68	67.67	356	348	8	0	0	356	NA	NA	Kribbella	Kribbella sp.	sp_mash_135	Kribbella sp. (sp_mash_135)
NBC_01506	Streptomyces	sp.	CP109422,CP109423,CP109424	SAMN24016631	chromosome	linear	npgm-contigger NBC_01506	3	2	0	8756932	8811585	14x	10394	131014347	4954988	156	7927	7638	6, 6, 6 (5S, 16S, 23S)	66	70.43	354	352	2	2	0	356	82515	NA	Streptomyces	Streptomyces sp.	sp_mash_164	Streptomyces sp. (sp_mash_164)
NBC_01507	Streptomyces	niveus	CP109421	SAMN24016632	chromosome	linear	flye-contigger NBC_01507	1	0	0	8486574	8486574	34x	27467	292221580	5326276	105	7569	7283	6, 6, 6 (5S, 16S, 23S)	66	70.69	355	355	0	1	0	356	NA	50	Streptomyces	Streptomyces niveus		Streptomyces niveus
NBC_01508	Streptomyces	sp.	CP109419,CP109420	SAMN24016633	chromosome	linear	flye-contigger NBC_01508	2	1	0	8023512	8094089	22x	13760	192380811	5067000	2179	7444	7036	6, 6, 6 (5S, 16S, 23S)	63	70.56	355	354	1	1	0	356	4833	NA	Streptomyces	Streptomyces sp.	sp_mash_067	Streptomyces sp. (sp_mash_067)
NBC_01510	Kribbella	sp.	CP109418	SAMN24016634	chromosome	circular	flye-contigger NBC_01510	1	0	0	9072419	9072419	40x	19511	375046059	4127808	4	8797	8636	2, 2, 2 (5S, 16S, 23S)	58	68.48	356	347	9	0	0	356	NA	NA	Kribbella	Kribbella sp.	sp_mash_028	Kribbella sp. (sp_mash_028)
NBC_01511	Streptomyces	sp.	CP109417	SAMN24016635	chromosome	linear	flye-contigger NBC_01511	1	0	0	8103498	8103498	17x	15928	143119629	6028742	887	7463	7077	6, 6, 6 (5S, 16S, 23S)	63	70.58	355	354	1	1	0	356	4808	NA	Streptomyces	Streptomyces sp.	sp_mash_067	Streptomyces sp. (sp_mash_067)
NBC_01515	Streptomyces	sp.	CP109416	SAMN24016636	chromosome	linear	flye-contigger NBC_01515	1	0	0	11325605	11325605	17x	20879	200023973	5689583	81	10008	9651	6, 6, 6 (5S, 16S, 23S)	73	70.02	355	352	3	1	0	356	31074	NA	Streptomyces	Streptomyces sp.	sp_mash_016	Streptomyces sp. (sp_mash_016)
NBC_01516	Streptomyces	anulatus	CP109413,CP109414,CP109415	SAMN24016637	chromosome	linear	flye-contigger NBC_01516	3	2	0	8807327	9084884	22x	26339	201454131	6317808	218	8038	7762	6, 6, 6 (5S, 16S, 23S)	71	71.31	355	355	0	1	0	356	431	50	Streptomyces	Streptomyces anulatus		Streptomyces anulatus
NBC_01518	Streptomyces	sp.	CP130730	SAMN24016638	chromosome	linear	npgm-contigger NBC_01518	1	0	0	11904336	11904336	17x	19535	217742058	5033308	80	10685	10326	6, 6, 6 (5S, 16S, 23S)	69	70.03	355	352	3	1	0	356	71328	50	Streptomyces	Streptomyces sp000716605		Streptomyces sp000716605
NBC_01519	Kitasatospora	sp.	CP109407,CP109408,CP109409,CP109410,CP109411	SAMN24016639	chromosome	linear	npgm-contigger NBC_01519	5	1	3	9768063	11495479	37x	12339	385558194	4466369	163	9890	9414	12, 11, 11 (5S, 16S, 23S)	77	72.93	354	351	3	1	1	356	NA	NA	Kitasatospora	Kitasatospora sp.	sp_mash_218	Kitasatospora sp. (sp_mash_218)
NBC_01520	Streptomyces	sp.	CP109404,CP109405,CP109406	SAMN24016640	chromosome	linear	npgm-contigger NBC_01520	3	2	0	8075076	8261305	41x	12278	346749404	3770945	217	7407	6943	6, 6, 6 (5S, 16S, 23S)	76	70.71	355	354	1	1	0	356	117865	NA	Streptomyces	Streptomyces sp.	sp_mash_064	Streptomyces sp. (sp_mash_064)
NBC_01522	Streptomyces	anulatus	CP109403	SAMN24016641	chromosome	linear	npgm-contigger NBC_01522	1	0	0	8837433	8837433	31x	15709	286182757	5329837	255	7691	7437	6, 6, 6 (5S, 16S, 23S)	68	71.38	355	355	0	1	0	356	117304	NA	Streptomyces	Streptomyces anulatus		Streptomyces anulatus
NBC_01523	Streptomyces	anulatus	CP109400,CP109401,CP109402	SAMN24016642	chromosome	linear	flye-contigger NBC_01523	3	2	0	8858288	9506639	104x	17452	1024212680	4640945	167	8311	8045	6, 6, 6 (5S, 16S, 23S)	68	71.37	355	355	0	1	0	356	3276	NA	Streptomyces	Streptomyces anulatus		Streptomyces anulatus
NBC_01525	Streptomyces	sp.	CP109397,CP109398,CP109399	SAMN24016643	chromosome	linear	flye-contigger NBC_01525	3	2	0	7096799	7312695	25x	13875	192685584	3439699	1756	6339	5968	7, 7, 7 (5S, 16S, 23S)	66	72.13	355	354	1	1	0	356	NA	NA	Streptomyces	Streptomyces sp007280575		Streptomyces sp007280575
NBC_01527	Streptomyces	sp.	CP109395,CP109396	SAMN24016644	chromosome	linear	npgm-contigger NBC_01527	2	1	0	9298856	10196843	67x	25869	700202462	4096651	23	9215	8688	6, 6, 6 (5S, 16S, 23S)	74	69.41	355	352	3	1	0	356	61829	NA	Streptomyces	Streptomyces sp900116325		Streptomyces sp900116325
NBC_01530	Streptomyces	sp.	CP109394	SAMN24016645	chromosome	linear	npgm-contigger NBC_01530	1	0	0	9331707	9331707	30x	11803	289665026	3865184	3399	8719	8152	6, 6, 6 (5S, 16S, 23S)	67	70.14	354	350	4	1	1	356	138421	NA	Streptomyces	Streptomyces sp.	sp_mash_002	Streptomyces sp. (sp_mash_002)
NBC_01536	Streptomyces	niveus	CP109393	SAMN24016646	chromosome	linear	flye-contigger NBC_01536	1	0	0	8603154	8603154	31x	19840	272631416	5320323	155	7644	7359	6, 6, 6 (5S, 16S, 23S)	67	70.69	355	355	0	1	0	356	9127	NA	Streptomyces	Streptomyces niveus		Streptomyces niveus
NBC_01537	Streptomyces	sp.	CP109392	SAMN24016647	chromosome	linear	npgm-contigger NBC_01537	1	0	0	9903391	9903391	19x	15441	211179958	4301729	2790	9086	8654	6, 6, 6 (5S, 16S, 23S)	69	70.60	355	354	1	1	0	356	105617	70	Streptomyces	Streptomyces sp.	sp_mash_191	Streptomyces sp. (sp_mash_191)
NBC_01538	Streptomyces	sp.	CP109391	SAMN24016648	chromosome	linear	npgm-contigger NBC_01538	1	0	0	10306119	10306119	32x	17051	339395093	5011992	309	9059	8585	6, 6, 6 (5S, 16S, 23S)	72	69.95	354	352	2	2	0	356	136406	NA	Streptomyces	Streptomyces sp001280005		Streptomyces sp001280005
NBC_01539	Kitasatospora	sp.	CP109390	SAMN24016649	chromosome	linear	npgm-contigger NBC_01539	1	0	0	9364696	9364696	187x	15465	1542306304	4974444	180	8108	7820	9, 9, 9 (5S, 16S, 23S)	71	73.78	354	352	2	1	1	356	NA	NA	Kitasatospora	Kitasatospora sp.	sp_mash_222	Kitasatospora sp. (sp_mash_222)
NBC_01542	Streptomyces	niveus	CP109389	SAMN30553306	chromosome	linear	flye-contigger NBC_01542	1	0	0	8715066	8715066	97x	9089	858174881	5413098	179	7876	7582	6, 6, 6 (5S, 16S, 23S)	71	70.66	355	355	0	1	0	356	9103	NA	Streptomyces	Streptomyces niveus		Streptomyces niveus
NBC_01543	Streptomyces	anulatus	CP109387,CP109388	SAMN30553307	chromosome	linear	flye-contigger NBC_01543	2	1	0	8654258	8974656	48x	25243	443530602	5364007	1406	7921	7690	6, 6, 6 (5S, 16S, 23S)	75	71.57	355	355	0	1	0	356	5606	NA	Streptomyces	Streptomyces anulatus		Streptomyces anulatus
NBC_01544	Streptomyces	sp.	CP109384,CP109385,CP109386	SAMN30553308	chromosome	linear	flye-contigger NBC_01544	3	2	0	9135262	9391026	89x	20328	855210766	6753121	349	8511	8079	6, 6, 6 (5S, 16S, 23S)	71	69.52	355	351	4	1	0	356	22797	NA	Streptomyces	Streptomyces sp.	sp_mash_001	Streptomyces sp. (sp_mash_001)
NBC_01545	Streptomyces	atratus	CP109381,CP109382,CP109383	SAMN30553309	chromosome	linear	flye-contigger NBC_01545	3	2	0	7488376	8519894	66x	20787	612613428	4290399	574	7760	7144	6, 6, 6 (5S, 16S, 23S)	75	70.46	354	350	4	2	0	356	NA	NA	Streptomyces	Streptomyces atratus_B		Streptomyces atratus_B
NBC_01546	Streptomyces	sp.	CP109379,CP109380	SAMN30553310	chromosome	linear	flye-contigger NBC_01546	2	1	0	8512486	8941998	31x	17654	327303208	8047577	41503	8130	7715	7, 7, 7 (5S, 16S, 23S)	76	71.29	354	353	1	1	1	356	NA	50	Streptomyces	Streptomyces sp018614155		Streptomyces sp018614155
NBC_01547	Streptomyces	sp.	CP109377,CP109378	SAMN30553311	chromosome	linear	npgm-contigger NBC_01547	2	1	0	8896641	9017834	23x	17069	217953642	5181531	5484	8180	7863	7, 7, 7 (5S, 16S, 23S)	73	71.87	354	350	4	1	1	356	146818	NA	Streptomyces	Streptomyces spororaveus		Streptomyces spororaveus
NBC_01548	Streptomyces	viridodiastaticus	JAPEPV010000001,JAPEPV010000002,JAPEPV010000003	SAMN30553312	near-complete	linear	flye-contigger NBC_01548	3	0	0	7427731	7829824	40x	19687	332748281	5321135	3238	7101	6886	6, 6, 6 (5S, 16S, 23S)	68	72.48	354	352	2	1	1	356	NA	NA	Streptomyces	Streptomyces albogriseolus		Streptomyces albogriseolus
NBC_01549	Streptomyces	sp.	JAPEPW010000001,JAPEPW010000002,JAPEPW010000003,JAPEPW010000004,JAPEPW010000005,JAPEPW010000006,JAPEPW010000007,JAPEPW010000008,JAPEPW010000009,JAPEPW010000010,JAPEPW010000011,JAPEPW010000012,JAPEPW010000013,JAPEPW010000014,JAPEPW010000015	SAMN30553313	near-complete	linear	flye-contigger NBC_01549	15	0	0	7675176	12618123	31x	8621	402651913	5659576	6907	11700	10695	7, 7, 7 (5S, 16S, 23S)	78	69.78	355	351	4	1	0	356	NA	NA	Streptomyces	Streptomyces sp.	sp_mash_004	Streptomyces sp. (sp_mash_004)
NBC_01550	Streptomyces	sp.	CP109376	SAMN30553314	chromosome	linear	flye-contigger NBC_01550	1	0	0	9178518	9178518	50x	18757	476290327	5341067	100	8287	7883	6, 6, 6 (5S, 16S, 23S)	70	69.57	355	351	4	1	0	356	NA	NA	Streptomyces	Streptomyces sp900116325		Streptomyces sp900116325
NBC_01551	Streptomyces	sp.	JAPEPX010000001,JAPEPX010000002,JAPEPX010000003,JAPEPX010000004,JAPEPX010000005,JAPEPX010000006,JAPEPX010000007,JAPEPX010000008,JAPEPX010000009,JAPEPX010000010,JAPEPX010000011,JAPEPX010000012,JAPEPX010000013,JAPEPX010000014,JAPEPX010000015,JAPEPX010000016,JAPEPX010000017,JAPEPX010000018,JAPEPX010000019,JAPEPX010000020,JAPEPX010000021,JAPEPX010000022,JAPEPX010000023,JAPEPX010000024,JAPEPX010000025…	SAMN30553315	near-complete	linear	flye-contigger NBC_01551	28	0	0	6593224	7045138	166x	10988	1522688039	5351017	10262	6187	5951	7, 7, 7 (5S, 16S, 23S)	69	72.38	355	352	3	1	0	356	NA	NA	Streptomyces	Streptomyces sp.	sp_mash_037	Streptomyces sp. (sp_mash_037)
NBC_01552	[Kitasatospora]	papulosa	CP109375	SAMN30553316	chromosome	linear	npgm-contigger NBC_01552	1	0	0	7766079	7766079	52x	25028	417739321	5396223	246	6923	6672	6, 6, 6 (5S, 16S, 23S)	68	70.98	355	355	0	1	0	356	131582	NA	Streptomyces	Streptomyces papulosus		Streptomyces papulosus
NBC_01553	Streptomyces	sp.	CP109370,CP109371,CP109372,CP109373,CP109374	SAMN30553317	chromosome	linear	flye-contigger NBC_01553	5	2	2	9565790	9779582	16x	22155	166674953	5859915	17122	8856	8386	6, 6, 6 (5S, 16S, 23S)	70	70.51	355	352	3	1	0	356	NA	NA	Streptomyces	Streptomyces sp003846175		Streptomyces sp003846175
NBC_01555	Kitasatospora	purpeofusca	CP109369	SAMN30553318	chromosome	linear	flye-contigger NBC_01555	1	0	0	8988467	8988467	52x	32994	434670054	3839325	3480	7737	7391	11, 11, 11 (5S, 16S, 23S)	74	73.31	355	350	5	1	0	356	NA	50	Kitasatospora	Kitasatospora purpeofusca		Kitasatospora purpeofusca
NBC_01556	Streptomyces	anulatus	CP109368	SAMN30553319	chromosome	linear	flye-contigger NBC_01556	1	0	0	8425047	8425047	34x	26486	295440788	4832098	50	7470	7177	6, 6, 6 (5S, 16S, 23S)	71	71.51	355	354	1	1	0	356	15729	NA	Streptomyces	Streptomyces anulatus		Streptomyces anulatus
NBC_01558	Streptomyces	sp.	CP109365,CP109366,CP109367	SAMN30553320	near-complete	linear	npgm-contigger NBC_01558	3	2	0	8555638	9394305	12x	18078	117380539	5384866	601	8268	8016	6, 6, 6 (5S, 16S, 23S)	72	71.30	355	351	4	1	0	356	NA	NA	Streptomyces	Streptomyces sp002078175		Streptomyces sp002078175
NBC_01560	Kitasatospora	sp.	CP109364	SAMN30553321	chromosome	linear	flye-contigger NBC_01560	1	0	0	9652113	9652113	34x	15036	339765701	5213742	9564	8230	7932	12, 11, 11 (5S, 16S, 23S)	77	73.61	354	349	5	1	1	356	NA	NA	Kitasatospora	Kitasatospora sp.	sp_mash_139	Kitasatospora sp. (sp_mash_139)
NBC_01562	Streptomyces	sp.	CP109356,CP109357,CP109358,CP109359,CP109360,CP109361,CP109362,CP109363	SAMN30553322	chromosome	linear	npgm-contigger NBC_01562	8	6	1	10764263	12754826	19x	19927	260338753	6091494	287	11784	10738	7, 7, 7 (5S, 16S, 23S)	76	69.77	355	351	4	1	0	356	234756	NA	Streptomyces	Streptomyces sp.	sp_mash_004	Streptomyces sp. (sp_mash_004)
NBC_01563	Streptomyces	sp.	CP109354,CP109355	SAMN30553323	chromosome	linear	flye-contigger NBC_01563	2	1	0	9784603	10389979	14x	26546	151179914	6473306	301	9296	8677	6, 6, 6 (5S, 16S, 23S)	70	70.47	355	349	6	1	0	356	NA	NA	Streptomyces	Streptomyces sp003846175		Streptomyces sp003846175
NBC_01564	[Kitasatospora]	papulosa	CP109352,CP109353	SAMN30553324	chromosome	linear	flye-contigger NBC_01564	2	1	0	7606679	7695399	218x	18113	1678705816	7471102	68	6835	6615	6, 6, 6 (5S, 16S, 23S)	69	71.03	355	355	0	1	0	356	35745	NA	Streptomyces	Streptomyces papulosus		Streptomyces papulosus
NBC_01565	Streptomyces	sp.	JAPEPY010000001,JAPEPY010000002,JAPEPY010000003,JAPEPY010000004,JAPEPY010000005,JAPEPY010000006,JAPEPY010000007	SAMN30553325	near-complete	linear	flye-contigger NBC_01565	7	0	0	7787454	9371932	19x	12770	181240482	5976385	1679	8584	8201	7, 7, 7 (5S, 16S, 23S)	73	72.03	355	353	2	1	0	356	NA	NA	Streptomyces	Streptomyces sp.	sp_mash_037	Streptomyces sp. (sp_mash_037)
NBC_01568	Streptomyces	sp.	CP109349,CP109350,CP109351	SAMN30553326	chromosome	linear	npgm-contigger NBC_01568	3	2	0	9315419	9518220	35x	11510	344110372	7672669	723	8658	8282	7, 7, 7 (5S, 16S, 23S)	73	71.70	355	351	4	1	0	356	181515	NA	Streptomyces	Streptomyces spororaveus		Streptomyces spororaveus
NBC_01571	Streptomyces	sp.	JAPEPZ010000001,JAPEPZ010000002,JAPEPZ010000003,JAPEPZ010000004,JAPEPZ010000005,JAPEPZ010000006,JAPEPZ010000007,JAPEPZ010000008,JAPEPZ010000009,JAPEPZ010000010,JAPEPZ010000011,JAPEPZ010000012,JAPEPZ010000013,JAPEPZ010000014,JAPEPZ010000015	SAMN30553327	near-complete	linear	flye-contigger NBC_01571	15	0	0	9658018	11539061	26x	14388	322187664	6430964	254	10393	9849	6, 6, 6 (5S, 16S, 23S)	78	70.63	355	351	4	1	0	356	NA	NA	Streptomyces	Streptomyces sp.	sp_mash_036	Streptomyces sp. (sp_mash_036)
NBC_01576	Streptomyces	anulatus	CP109347,CP109348	SAMN30553328	chromosome	linear	flye-contigger NBC_01576	2	1	0	8676995	8949807	39x	20215	358557207	6179167	1030	7883	7637	6, 6, 6 (5S, 16S, 23S)	73	71.66	355	355	0	1	0	356	9275	NA	Streptomyces	Streptomyces anulatus		Streptomyces anulatus
NBC_01578	Streptomyces	sp.	CP109346	SAMN30553329	chromosome	linear	npgm-contigger NBC_01578	1	0	0	10106618	10106618	54x	18789	545168865	7119128	253	9185	8587	6, 6, 6 (5S, 16S, 23S)	71	69.43	355	351	4	1	0	356	325579	NA	Streptomyces	Streptomyces sp.	sp_mash_001	Streptomyces sp. (sp_mash_001)
NBC_01579	Streptomyces	sp.	CP109344,CP109345	SAMN30553330	chromosome	linear	npgm-contigger NBC_01579	2	1	0	9747936	9844613	20x	21975	219168522	6756493	234	8914	8397	6, 6, 6 (5S, 16S, 23S)	71	69.49	354	350	4	2	0	356	252183	50	Streptomyces	Streptomyces sp.	sp_mash_001	Streptomyces sp. (sp_mash_001)
NBC_01581	Streptomyces	glauciniger	CP109343	SAMN30553331	chromosome	linear	flye-contigger NBC_01581	1	0	0	8817510	8817510	98x	23734	886626963	5578873	273	8140	7697	6, 6, 6 (5S, 16S, 23S)	73	72.28	355	352	3	1	0	356	22841	NA	Streptomyces	Streptomyces glauciniger		Streptomyces glauciniger
NBC_01582	Streptomyces	anulatus	CP109341,CP109342	SAMN30553332	chromosome	linear	flye-contigger NBC_01582	2	1	0	8627699	8788818	24x	25304	216878090	5393334	2741	7715	7482	6, 6, 6 (5S, 16S, 23S)	70	71.71	355	355	0	1	0	356	16471	NA	Streptomyces	Streptomyces anulatus		Streptomyces anulatus
NBC_01584	Streptomyces	decoyicus	CP109339,CP109340	SAMN30553333	chromosome	linear	flye-contigger NBC_01584	2	1	0	9132955	9226293	26x	11382	248319151	5517789	36	8126	7813	7, 7, 7 (5S, 16S, 23S)	66	70.92	355	349	6	1	0	356	NA	NA	Streptomyces	Streptomyces decoyicus		Streptomyces decoyicus
NBC_01585	Streptomyces	canus	CP109335,CP109336	SAMN30553334	near-complete	linear	npgm-contigger NBC_01585	2	1	0	11078578	11347797	56x	19991	629508447	5182750	172	10360	9918	6, 6, 6 (5S, 16S, 23S)	69	70.19	355	352	3	1	0	356	NA	NA	Streptomyces	Streptomyces canus		Streptomyces canus
NBC_01586	Streptomyces	decoyicus	CP109334	SAMN30553335	chromosome	linear	flye-contigger NBC_01586	1	0	0	9436709	9436709	30x	9548	295291317	7163256	123	8359	8006	7, 7, 7 (5S, 16S, 23S)	66	70.75	355	349	6	1	0	356	NA	NA	Streptomyces	Streptomyces decoyicus		Streptomyces decoyicus
NBC_01589	Streptomyces	sp.	CP109333	SAMN30553336	chromosome	linear	npgm-contigger NBC_01589	1	0	0	10719239	10719239	104x	15940	1047010386	5773033	186	10026	9167	6, 6, 6 (5S, 16S, 23S)	78	69.27	354	346	8	2	0	356	471685	NA	Streptomyces	Streptomyces sp.	sp_mash_001	Streptomyces sp. (sp_mash_001)
NBC_01590	Streptomyces	sp.	CP109330,CP109331,CP109332	SAMN30553337	chromosome	linear	flye-contigger NBC_01590	3	2	0	8699901	10062210	23x	25229	247186050	6353115	9228	9163	8512	6, 6, 6 (5S, 16S, 23S)	72	70.36	355	352	3	1	0	356	NA	NA	Streptomyces	Streptomyces sp.	sp_mash_031	Streptomyces sp. (sp_mash_031)
NBC_01591	Streptomyces	sp.	CP109327,CP109328,CP109329	SAMN30553338	near-complete	linear	npgm-contigger NBC_01591	3	2	0	8806301	10251772	62x	30558	593425788	5725062	96	9628	8817	6, 6, 6 (5S, 16S, 23S)	72	69.99	355	351	4	1	0	356	NA	50	Streptomyces	Streptomyces sp.	sp_mash_213	Streptomyces sp. (sp_mash_213)
NBC_01592	Streptomyces	sp.	CP109323,CP109324,CP109325,CP109326	SAMN30553339	chromosome	linear	flye-contigger NBC_01592	4	2	1	9461986	10060354	18x	41774	199469724	4167162	90	8990	8483	6, 6, 6 (5S, 16S, 23S)	70	70.55	355	348	7	1	0	356	10751	25	Streptomyces	Streptomyces sp003846175		Streptomyces sp003846175
NBC_01594	Streptomyces	sp.	CP109322	SAMN30553340	chromosome	linear	npgm-contigger NBC_01594	1	0	0	10712234	10712234	96x	18044	1007969622	7914342	51	9926	9095	6, 6, 6 (5S, 16S, 23S)	78	69.27	355	347	8	1	0	356	462524	NA	Streptomyces	Streptomyces sp.	sp_mash_001	Streptomyces sp. (sp_mash_001)
NBC_01595	Streptomyces	microflavus	CP109320,CP109321	SAMN30553341	chromosome	linear	flye-contigger NBC_01595	2	1	0	8030651	8172558	85x	31179	718814885	5678487	350	7208	6997	6, 6, 6 (5S, 16S, 23S)	68	71.39	355	352	3	1	0	356	5530	NA	Streptomyces	Streptomyces microflavus		Streptomyces microflavus
NBC_01597	Streptomyces	sp.	CP109319	SAMN30553342	chromosome	linear	npgm-contigger NBC_01597	1	0	0	10258656	10258656	13x	19500	153932977	4374541	3816	9472	9014	6, 6, 6 (5S, 16S, 23S)	71	70.28	354	352	2	1	1	356	NA	70	Streptomyces	Streptomyces sp.	sp_mash_002	Streptomyces sp. (sp_mash_002)
NBC_01598	Streptomyces	anulatus	CP109317,CP109318	SAMN30553343	chromosome	linear	flye-contigger NBC_01598	2	1	0	8530688	8833825	27x	28218	247903790	6210965	25	7898	7595	6, 6, 6 (5S, 16S, 23S)	71	71.43	354	353	1	2	0	356	3065	NA	Streptomyces	Streptomyces anulatus		Streptomyces anulatus
NBC_01600	Streptomyces	phaeochromogenes	JAPEQA010000001,JAPEQA010000002,JAPEQA010000003	SAMN30553344	near-complete	linear	flye-contigger NBC_01600	3	0	0	11513258	11987569	171x	8748	2069100575	6783539	71	10536	10143	6, 6, 6 (5S, 16S, 23S)	71	69.99	355	350	5	1	0	356	NA	NA	Streptomyces	Streptomyces phaeochromogenes		Streptomyces phaeochromogenes
NBC_01601	Streptomyces	sp.	CP109314,CP109315,CP109316	SAMN30553345	chromosome	linear	flye-contigger NBC_01601	3	2	0	6514704	6984865	77x	26823	554278123	6041575	164	6543	6324	6, 6, 6 (5S, 16S, 23S)	81	71.68	355	354	1	1	0	356	18347	NA	Streptomyces	Streptomyces sp019090105		Streptomyces sp019090105
NBC_01602	Streptomyces	sp.	CP109313	SAMN30553346	chromosome	linear	npgm-contigger NBC_01602	1	0	0	9975297	9975297	35x	17486	357615431	5998201	124	9071	8498	6, 6, 6 (5S, 16S, 23S)	71	69.37	355	351	4	1	0	356	361661	NA	Streptomyces	Streptomyces sp.	sp_mash_001	Streptomyces sp. (sp_mash_001)
NBC_01604	Streptomyces	sp.	CP109312	SAMN30553347	chromosome	linear	npgm-contigger NBC_01604	1	0	0	11496400	11496400	39x	17389	454010803	6239823	116	10454	9962	6, 6, 6 (5S, 16S, 23S)	74	70.49	355	352	3	1	0	356	140918	NA	Streptomyces	Streptomyces sp.	sp_mash_027	Streptomyces sp. (sp_mash_027)
NBC_01606	Streptomyces	cyaneofuscatus	CP109309,CP109310,CP109311	SAMN30553348	chromosome	linear	flye-contigger NBC_01606	3	2	0	8203642	8460238	85x	22081	738936704	6125612	128	7459	7225	6, 6, 6 (5S, 16S, 23S)	67	71.53	355	351	4	1	0	356	24301	NA	Streptomyces	Streptomyces cyaneofuscatus		Streptomyces cyaneofuscatus
NBC_01607	Streptomyces	cellulosae	CP109308	SAMN30553349	chromosome	linear	flye-contigger NBC_01607	1	0	0	7408340	7408340	63x	16421	476844897	6816416	183	6732	6495	6, 6, 6 (5S, 16S, 23S)	69	72.23	355	355	0	1	0	356	NA	NA	Streptomyces	Streptomyces cellulosae		Streptomyces cellulosae
NBC_01609	Micromonospora	globbae	CP109307	SAMN30553350	chromosome	circular	flye-contigger NBC_01609	1	0	0	6840086	6840086	28x	12238	201282740	6521904	91	6233	6084	3, 3, 3 (5S, 16S, 23S)	53	73.43	353	348	5	1	2	356	NA	NA	Micromonospora	Micromonospora globbae		Micromonospora globbae
NBC_01611	Micromonospora	zamorensis	CP109306	SAMN30553351	chromosome	circular	flye-contigger NBC_01611	1	0	0	7095279	7095279	145x	17956	1054771118	6045170	17	6505	6344	3, 3, 3 (5S, 16S, 23S)	79	71.19	350	346	4	2	4	356	NA	NA	Micromonospora	Micromonospora zamorensis		Micromonospora zamorensis
NBC_01612	Streptomyces	sp.	CP109304,CP109305	SAMN30553352	chromosome	linear	npgm-contigger NBC_01612	2	0	1	10169438	10196348	24x	12340	254468508	9002323	747	9005	8691	6, 6, 6 (5S, 16S, 23S)	75	71.28	354	352	2	2	0	356	263925	NA	Streptomyces	Streptomyces sp001298545		Streptomyces sp001298545
NBC_01613	Streptomyces	sp.	CP109303	SAMN30553353	chromosome	linear	npgm-contigger NBC_01613	1	0	0	13572980	13572980	34x	14203	432670294	11637296	61	12478	11926	6, 6, 6 (5S, 16S, 23S)	68	70.14	355	348	7	1	0	356	2415264	50	Streptomyces	Streptomyces sp.	sp_mash_043	Streptomyces sp. (sp_mash_043)
NBC_01614	Streptomyces	sp.	CP109302	SAMN30553354	chromosome	linear	npgm-contigger NBC_01614	1	0	0	11354032	11354032	17x	16631	201609689	8937260	189	10345	9668	6, 6, 6 (5S, 16S, 23S)	72	69.99	355	350	5	1	0	356	923682	70	Streptomyces	Streptomyces sp.	sp_mash_018	Streptomyces sp. (sp_mash_018)
NBC_01615	Streptomyces	sp.	CP109301	SAMN30553355	chromosome	linear	npgm-contigger NBC_01615	1	0	0	11635954	11635954	40x	6443	472632125	6224319	135	10585	10030	6, 6, 6 (5S, 16S, 23S)	75	69.96	355	346	9	1	0	356	60397	NA	Streptomyces	Streptomyces sp.	sp_mash_013	Streptomyces sp. (sp_mash_013)
NBC_01616	Streptomyces	albidoflavus	CP109299,CP109300	SAMN30553356	near-complete	linear	npgm-contigger NBC_01616	2	0	1	7347685	7362561	50x	18337	378777539	5925425	612	6455	6259	7, 7, 7 (5S, 16S, 23S)	69	73.28	355	352	3	1	0	356	NA	NA	Streptomyces	Streptomyces albidoflavus		Streptomyces albidoflavus
NBC_01617	Streptomyces	sp.	CP109298	SAMN30553357	chromosome	linear	npgm-contigger NBC_01617	1	0	0	9309870	9309870	62x	15424	581955552	6912861	4	8468	8046	6, 6, 6 (5S, 16S, 23S)	70	69.52	355	351	4	1	0	356	132144	NA	Streptomyces	Streptomyces sp.	sp_mash_001	Streptomyces sp. (sp_mash_001)
NBC_01618	Streptomyces	sp.	CP109297	SAMN30553358	chromosome	linear	npgm-contigger NBC_01618	1	0	0	8232760	8232760	216x	12344	1824169260	7584349	170	7684	7069	6, 6, 6 (5S, 16S, 23S)	69	69.84	354	352	2	2	0	356	91949	NA	Streptomyces	Streptomyces sp.	sp_mash_006	Streptomyces sp. (sp_mash_006)
NBC_01619	Streptomyces	sp.	JAPEQB010000001,JAPEQB010000002,JAPEQB010000003,JAPEQB010000004,JAPEQB010000005,JAPEQB010000006	SAMN30553359	near-complete	linear	flye-contigger NBC_01619	6	0	0	2928899	8636431	115x	10147	1004014678	6776799	25	7782	7350	6, 6, 6 (5S, 16S, 23S)	67	70.67	354	351	3	2	0	356	NA	NA	Streptomyces	Streptomyces sp.	sp_mash_038	Streptomyces sp. (sp_mash_038)
NBC_01620	Streptomyces	sp.	CP109296	SAMN30553360	chromosome	linear	flye-contigger NBC_01620	1	0	0	9465816	9465816	199x	15739	1897555958	8384285	258	8533	8067	6, 6, 6 (5S, 16S, 23S)	71	69.46	355	351	4	1	0	356	25249	NA	Streptomyces	Streptomyces sp.	sp_mash_001	Streptomyces sp. (sp_mash_001)
NBC_01621	Streptomyces	albidoflavus	CP109294,CP109295	SAMN30553361	chromosome	linear	flye-contigger NBC_01621	2	1	0	7076013	7230796	200x	12105	1474957436	5151186	252	6308	6117	7, 7, 7 (5S, 16S, 23S)	68	73.31	355	352	3	1	0	356	262	NA	Streptomyces	Streptomyces albidoflavus		Streptomyces albidoflavus
NBC_01622	Streptomyces	sp.	CP109293	SAMN30553362	chromosome	linear	flye-contigger NBC_01622	1	0	0	11696066	11696066	75x	10184	894499052	6646157	13	10822	10362	6, 6, 6 (5S, 16S, 23S)	71	70.03	355	353	2	1	0	356	NA	NA	Streptomyces	Streptomyces sp.	sp_mash_128	Streptomyces sp. (sp_mash_128)
NBC_01623	Streptomyces	anulatus	JAPEQC010000001,JAPEQC010000002,JAPEQC010000003,JAPEQC010000004	SAMN30553363	near-complete	linear	flye-contigger NBC_01623	4	0	0	4565571	8960955	44x	10622	413486058	7403867	198	7941	7670	6, 6, 6 (5S, 16S, 23S)	68	71.40	355	355	0	1	0	356	NA	NA	Streptomyces	Streptomyces anulatus		Streptomyces anulatus
NBC_01624	Streptomyces	uncialis	CP109290,CP109291,CP109292	SAMN30553364	chromosome	linear	flye-contigger NBC_01624	3	2	0	8815475	8924390	41x	17866	385251632	5542755	19	7516	7262	6, 6, 6 (5S, 16S, 23S)	68	72.10	355	353	2	1	0	356	17045	NA	Streptomyces	Streptomyces uncialis		Streptomyces uncialis
NBC_01625	Streptomyces	anulatus	CP109287,CP109288,CP109289	SAMN30553365	chromosome	linear	flye-contigger NBC_01625	3	2	0	8927841	9108639	39x	17524	378357502	5909675	71	7981	7731	6, 6, 6 (5S, 16S, 23S)	67	71.39	355	355	0	1	0	356	38601	NA	Streptomyces	Streptomyces anulatus		Streptomyces anulatus
NBC_01626	Streptomyces	anulatus	CP109283,CP109284,CP109285,CP109286	SAMN30553366	chromosome	linear	flye-contigger NBC_01626	4	2	1	8813279	9102547	66x	15738	634619816	7612870	41	8078	7821	6, 6, 6 (5S, 16S, 23S)	70	71.35	355	355	0	1	0	356	24174	NA	Streptomyces	Streptomyces anulatus		Streptomyces anulatus
NBC_01627	Streptomyces	albidoflavus	CP109281,CP109282	SAMN30553367	chromosome	linear	flye-contigger NBC_01627	2	1	0	7022896	7194845	16x	23184	125902726	7647115	1343	6284	6078	7, 7, 7 (5S, 16S, 23S)	67	73.32	355	352	3	1	0	356	7556	NA	Streptomyces	Streptomyces albidoflavus		Streptomyces albidoflavus
NBC_01629	Streptomyces	thermoviolaceus	CP109280	SAMN30553368	chromosome	linear	flye-contigger NBC_01629	1	0	0	6066002	6066002	37x	3536	250255138	5612872	3	5311	5063	6, 6, 6 (5S, 16S, 23S)	71	72.48	355	354	1	1	0	356	NA	NA	Streptomyces	Streptomyces thermodiastaticus		Streptomyces thermodiastaticus
NBC_01630	Streptomyces	griseus	CP109279	SAMN30553369	chromosome	linear	flye-contigger NBC_01630	1	0	0	8315763	8315763	44x	28021	377885759	6047981	225	7396	7193	6, 6, 6 (5S, 16S, 23S)	71	71.62	355	354	1	1	0	356	7799	NA	Streptomyces	Streptomyces fimicarius		Streptomyces fimicarius
NBC_01634	Streptomyces	anulatus	JAPEQD010000001,JAPEQD010000002,JAPEQD010000003,JAPEQD010000004,JAPEQD010000005	SAMN30553370	near-complete	linear	flye-contigger NBC_01634	5	0	0	8491573	9298428	57x	20410	566235158	5798961	42	8314	8026	6, 6, 6 (5S, 16S, 23S)	71	71.29	355	354	1	1	0	356	NA	NA	Streptomyces	Streptomyces anulatus		Streptomyces anulatus
NBC_01635	Streptomyces	sp.	CP109277,CP109278	SAMN30553371	chromosome	linear	npgm-contigger NBC_01635	2	1	0	8982372	9003324	37x	13285	342598975	7655880	72	8202	7596	6, 6, 6 (5S, 16S, 23S)	74	71.05	356	352	4	0	0	356	147374	NA	N/A	N/A		N/A
NBC_01636	Streptomyces	anthocyanicus	CP109275,CP109276	SAMN30553372	chromosome	linear	flye-contigger NBC_01636	2	1	0	8678397	9065605	76x	20213	746598768	5656391	66	8311	7999	6, 6, 6 (5S, 16S, 23S)	67	71.95	355	353	2	1	0	356	13873	NA	Streptomyces	Streptomyces anthocyanicus		Streptomyces anthocyanicus
NBC_01637	Streptomyces	sp.	CP109274	SAMN30553373	chromosome	linear	npgm-contigger NBC_01637	1	0	0	10339639	10339639	66x	18125	688508899	5822096	266	9372	8639	6, 6, 6 (5S, 16S, 23S)	73	69.39	355	351	4	1	0	356	431625	NA	Streptomyces	Streptomyces sp.	sp_mash_001	Streptomyces sp. (sp_mash_001)
NBC_01638	Micromonospora	sp.	CP109273	SAMN30553374	chromosome	circular	flye-contigger NBC_01638	1	0	0	6944955	6944955	28x	3960	201534205	6579136	7	6420	6209	3, 3, 3 (5S, 16S, 23S)	50	70.64	351	344	7	2	3	356	NA	NA	Micromonospora	Micromonospora sp.	sp_mash_226	Micromonospora sp. (sp_mash_226)
NBC_01639	Streptosporangium	sp.	CP109272	SAMN30553375	chromosome	circular	flye-contigger NBC_01639	1	0	0	9068762	9068762	99x	10507	913782722	8651396	10	8256	8059	6, 6, 6 (5S, 16S, 23S)	63	69.56	355	349	6	1	0	356	NA	NA	Streptosporangium	Streptosporangium sp.	sp_mash_072	Streptosporangium sp. (sp_mash_072)
NBC_01640	Streptomyces	albidoflavus	CP109270,CP109271	SAMN30553376	chromosome	linear	flye-contigger NBC_01640	2	1	0	7021256	7193104	20x	24050	159720832	4845211	3615	6287	6066	7, 7, 7 (5S, 16S, 23S)	67	73.32	352	349	3	2	2	356	7568	50	Streptomyces	Streptomyces albidoflavus		Streptomyces albidoflavus
NBC_01641	Streptomyces	anulatus	CP109268,CP109269	SAMN30553377	chromosome	linear	flye-contigger NBC_01641	2	1	0	8852245	9089215	38x	13452	365289190	6578535	59	8035	7762	6, 6, 6 (5S, 16S, 23S)	69	71.33	355	355	0	1	0	356	419	NA	Streptomyces	Streptomyces anulatus		Streptomyces anulatus
NBC_01643	Streptomyces	sp.	CP109266,CP109267	SAMN30553378	chromosome	linear	npgm-contigger NBC_01643	2	1	0	10186474	10899259	55x	16458	613410507	6385871	1327	9975	9184	6, 6, 6 (5S, 16S, 23S)	75	69.22	353	349	4	2	1	356	194591	NA	Streptomyces	Streptomyces sp.	sp_mash_001	Streptomyces sp. (sp_mash_001)
NBC_01645	Streptomyces	anulatus	JAPEQE010000001,JAPEQE010000002,JAPEQE010000003,JAPEQE010000004,JAPEQE010000005,JAPEQE010000006,JAPEQE010000007,JAPEQE010000008,JAPEQE010000009,JAPEQE010000010,JAPEQE010000011	SAMN30553379	near-complete	linear	flye-contigger NBC_01645	11	0	0	2189096	9088432	24x	10686	224380440	8488612	705	8086	7818	5, 6, 7 (5S, 16S, 23S)	69	71.30	355	355	0	1	0	356	NA	NA	Streptomyces	Streptomyces anulatus		Streptomyces anulatus
NBC_01646	Streptomyces	hirsutus	CP109264,CP109265	SAMN30553380	chromosome	linear	npgm-contigger NBC_01646	2	1	0	8833381	9016521	87x	12179	795637094	5994758	58	8209	7607	6, 6, 6 (5S, 16S, 23S)	72	71.05	356	352	4	0	0	356	76524	NA	Streptomyces	Streptomyces hirsutus		Streptomyces hirsutus
NBC_01648	Streptomyces	anulatus	CP109262,CP109263	SAMN30553381	chromosome	linear	flye-contigger NBC_01648	2	1	0	8791006	9005008	115x	15078	1061061028	6826109	171	7968	7713	6, 6, 6 (5S, 16S, 23S)	70	71.36	355	355	0	1	0	356	24219	NA	Streptomyces	Streptomyces anulatus		Streptomyces anulatus
NBC_01650	Streptomyces	sp.	CP109258,CP109259,CP109260,CP109261	SAMN30553382	chromosome	linear	flye-contigger NBC_01650	4	3	0	9435434	10176820	55x	23563	572848994	6140751	122	9197	8669	6, 6, 6 (5S, 16S, 23S)	70	70.49	355	349	6	1	0	356	5523	NA	Streptomyces	Streptomyces sp003846175		Streptomyces sp003846175
NBC_01651	Streptomyces	anulatus	CP109256,CP109257	SAMN30553383	chromosome	linear	flye-contigger NBC_01651	2	1	0	8788890	9019003	167x	19024	1555322622	5373414	21	8017	7779	6, 6, 6 (5S, 16S, 23S)	71	71.66	355	355	0	1	0	356	3681	NA	Streptomyces	Streptomyces anulatus		Streptomyces anulatus
NBC_01652	Streptomyces	griseus	CP109255	SAMN30553384	chromosome	linear	flye-contigger NBC_01652	1	0	0	8315838	8315838	146x	13641	1241782091	7183666	1729	7397	7188	6, 6, 6 (5S, 16S, 23S)	71	71.62	355	354	1	1	0	356	7796	NA	Streptomyces	Streptomyces fimicarius		Streptomyces fimicarius
NBC_01653	Streptomyces	sp.	CP109254	SAMN30553385	chromosome	linear	npgm-contigger NBC_01653	1	0	0	10339600	10339600	71x	18489	725728793	6751644	38	9373	8640	6, 6, 6 (5S, 16S, 23S)	73	69.39	355	351	4	1	0	356	431627	NA	Streptomyces	Streptomyces sp.	sp_mash_001	Streptomyces sp. (sp_mash_001)
NBC_01654	Streptomyces	anulatus	CP109252,CP109253	SAMN30553386	chromosome	linear	flye-contigger NBC_01654	2	1	0	8739815	9097611	36x	20156	341864112	6623914	42	8053	7799	6, 6, 6 (5S, 16S, 23S)	71	71.55	355	355	0	1	0	356	12757	NA	Streptomyces	Streptomyces anulatus		Streptomyces anulatus
NBC_01655	Micromonospora	sp.	JAPEQF010000001,JAPEQF010000002	SAMN30553387	near-complete	linear	flye-contigger NBC_01655	2	0	0	7104363	7147901	29x	19445	226952995	6543491	16710	6363	6137	4, 4, 4 (5S, 16S, 23S)	54	73.26	351	347	4	3	2	356	NA	25	Micromonospora	Micromonospora sp003434305		Micromonospora sp003434305
NBC_01657	Streptomyces	cellulosae	CP109249,CP109250,CP109251	SAMN30553388	chromosome	linear	npgm-contigger NBC_01657	3	2	0	7754542	8208291	43x	21927	373685846	5443913	331	7498	7217	6, 6, 6 (5S, 16S, 23S)	72	71.96	355	354	1	1	0	356	113780	NA	Streptomyces	Streptomyces cellulosae		Streptomyces cellulosae
NBC_01658	Streptomyces	albidoflavus	CP109245,CP109246,CP109247,CP109248	SAMN30553389	chromosome	linear	npgm-contigger NBC_01658	4	3	0	7436451	7804688	55x	28796	449594127	6899898	497	6926	6635	7, 7, 7 (5S, 16S, 23S)	68	72.88	355	352	3	1	0	356	37072	NA	Streptomyces	Streptomyces albidoflavus		Streptomyces albidoflavus
NBC_01661	Streptomyces	albidoflavus	CP109243,CP109244	SAMN30553390	chromosome	linear	flye-contigger NBC_01661	2	1	0	7135774	7307846	47x	13486	360758174	6708256	209	6415	6186	7, 7, 7 (5S, 16S, 23S)	70	73.24	355	352	3	1	0	356	NA	NA	Streptomyces	Streptomyces albidoflavus		Streptomyces albidoflavus
NBC_01662	Streptomyces	anthocyanicus	CP109242	SAMN30553391	chromosome	linear	flye-contigger NBC_01662	1	0	0	8651515	8651515	27x	14525	235968722	6400898	41	7832	7560	6, 6, 6 (5S, 16S, 23S)	68	72.13	355	353	2	1	0	356	NA	NA	Streptomyces	Streptomyces anthocyanicus		Streptomyces anthocyanicus
NBC_01664	Streptomyces	albidoflavus	CP109238,CP109239,CP109240,CP109241	SAMN30553392	chromosome	linear	flye-contigger NBC_01664	4	2	1	7037835	7304642	44x	18282	333848240	7198299	273	6417	6211	7, 7, 7 (5S, 16S, 23S)	67	73.25	355	351	4	1	0	356	7519	NA	Streptomyces	Streptomyces albidoflavus		Streptomyces albidoflavus
NBC_01665	Streptomyces	albidoflavus	CP109235,CP109236,CP109237	SAMN30553393	chromosome	linear	flye-contigger NBC_01665	3	2	0	7142386	7288753	142x	18801	1061346773	6523702	23171	6323	6104	7, 7, 7 (5S, 16S, 23S)	67	73.32	355	352	3	1	0	356	2721	NA	Streptomyces	Streptomyces albidoflavus		Streptomyces albidoflavus
NBC_01666	Streptomyces	althioticus	CP109234	SAMN30553394	chromosome	linear	npgm-contigger NBC_01666	1	0	0	7542023	7542023	17x	9839	153467596	6377881	293	6808	6587	6, 6, 6 (5S, 16S, 23S)	71	72.55	355	355	0	1	0	356	90793	70	Streptomyces	Streptomyces althioticus		Streptomyces althioticus
NBC_01667	Streptomyces	cellulosae	CP109233	SAMN30553395	chromosome	linear	flye-contigger NBC_01667	1	0	0	7756047	7756047	37x	15507	300000890	5199206	210	7056	6744	6, 6, 6 (5S, 16S, 23S)	70	71.94	355	354	1	1	0	356	NA	50	Streptomyces	Streptomyces cellulosae		Streptomyces cellulosae
NBC_01668	Streptomyces	anthocyanicus	CP109228,CP109229,CP109230,CP109231,CP109232	SAMN30553396	chromosome	linear	flye-contigger NBC_01668	5	3	1	8561438	9328115	12x	18478	132258589	4114008	375	8384	8104	6, 6, 6 (5S, 16S, 23S)	67	71.94	355	351	4	1	0	356	NA	NA	Streptomyces	Streptomyces anthocyanicus		Streptomyces anthocyanicus
NBC_01669	Streptomyces	sp.	JAPEQG010000001,JAPEQG010000002,JAPEQG010000003,JAPEQG010000004,JAPEQG010000005	SAMN30553397	near-complete	linear	flye-contigger NBC_01669	5	0	0	9084275	10812331	89x	15799	991988743	8523334	649	9832	9026	6, 6, 6 (5S, 16S, 23S)	72	69.62	355	352	3	1	0	356	NA	NA	Streptomyces	Streptomyces sp.	sp_mash_026	Streptomyces sp. (sp_mash_026)
NBC_01670	Streptomyces	albidoflavus	JAPEQH010000001,JAPEQH010000002,JAPEQH010000003,JAPEQH010000004,JAPEQH010000005,JAPEQH010000006	SAMN30553398	near-complete	linear	flye-contigger NBC_01670	6	0	0	6923361	7309386	121x	10800	906683670	9527282	645	6381	6171	7, 7, 7 (5S, 16S, 23S)	67	73.25	355	352	3	1	0	356	NA	NA	Streptomyces	Streptomyces albidoflavus		Streptomyces albidoflavus
NBC_01671	Streptomyces	albidoflavus	CP109226,CP109227	SAMN30553399	chromosome	linear	npgm-contigger NBC_01671	2	1	0	6877750	7316471	75x	16046	575258539	4472272	205	6202	5976	7, 7, 7 (5S, 16S, 23S)	68	73.33	355	352	3	1	0	356	NA	NA	Streptomyces	Streptomyces albidoflavus		Streptomyces albidoflavus
NBC_01672	Streptomyces	althioticus	CP109225	SAMN30553400	chromosome	circular	flye-contigger NBC_01672	1	0	0	7754059	7754059	48x	16108	387297469	9091851	4327	7001	6782	6, 6, 6 (5S, 16S, 23S)	69	72.38	355	355	0	1	0	356	NA	NA	Streptomyces	Streptomyces althioticus		Streptomyces althioticus
NBC_01673	Streptomyces	albidoflavus	CP109224	SAMN30553401	chromosome	linear	flye-contigger NBC_01673	1	0	0	7099099	7099099	34x	17703	250850764	5166964	373	6177	6003	7, 7, 7 (5S, 16S, 23S)	67	73.37	355	352	3	1	0	356	19842	NA	Streptomyces	Streptomyces albidoflavus		Streptomyces albidoflavus
NBC_01675	Streptomyces	albidoflavus	CP109594,CP109595	SAMN30553402	chromosome	linear	flye-contigger NBC_01675	2	1	0	7062573	7203715	142x	12897	1050151706	4434922	202	6280	6091	7, 7, 7 (5S, 16S, 23S)	67	73.34	355	352	3	1	0	356	2469	NA	Streptomyces	Streptomyces albidoflavus		Streptomyces albidoflavus
NBC_01676	Streptomyces	cellulosae	CP109222,CP109223	SAMN30553403	chromosome	linear	npgm-contigger NBC_01676	2	1	0	7592827	8051568	63x	18282	534118342	7111379	1279	7254	6996	6, 6, 6 (5S, 16S, 23S)	74	71.95	355	355	0	1	0	356	86608	NA	Streptomyces	Streptomyces cellulosae		Streptomyces cellulosae
NBC_01677	Streptomyces	cellulosae	CP109220,CP109221	SAMN30553404	chromosome	linear	npgm-contigger NBC_01677	2	1	0	7266300	7362199	42x	33144	314349519	6382093	104	6715	6448	6, 6, 6 (5S, 16S, 23S)	69	72.22	355	355	0	1	0	356	26264	50	Streptomyces	Streptomyces cellulosae		Streptomyces cellulosae
NBC_01678	Streptomyces	cellulosae	CP109453,CP109454	SAMN30553405	chromosome	linear	npgm-contigger NBC_01678	2	1	0	7435508	7774673	38x	17548	298854430	6137673	10	7066	6776	6, 6, 6 (5S, 16S, 23S)	71	72.00	355	355	0	1	0	356	129164	NA	Streptomyces	Streptomyces cellulosae		Streptomyces cellulosae
NBC_01679	Streptomyces	althioticus	CP109215,CP109216,CP109217,CP109218,CP109219	SAMN30553406	chromosome	linear	npgm-contigger NBC_01679	5	4	0	7730518	7942713	41x	20813	349696044	5828308	359	7244	7011	6, 6, 6 (5S, 16S, 23S)	71	72.27	355	355	0	1	0	356	87113	NA	Streptomyces	Streptomyces althioticus		Streptomyces althioticus
NBC_01680	Streptomyces	cellulosae	CP109212,CP109213,CP109214	SAMN30553407	chromosome	linear	npgm-contigger NBC_01680	3	2	0	7462948	7582306	131x	13546	1035919643	5721065	163	6899	6617	6, 6, 6 (5S, 16S, 23S)	70	72.04	355	355	0	1	0	356	94744	NA	Streptomyces	Streptomyces cellulosae		Streptomyces cellulosae
NBC_01681	Streptomyces	cellulosae	JAPEQI010000001,JAPEQI010000002,JAPEQI010000003,JAPEQI010000004,JAPEQI010000005,JAPEQI010000006,JAPEQI010000007,JAPEQI010000008,JAPEQI010000009,JAPEQI010000010,JAPEQI010000011,JAPEQI010000012,JAPEQI010000013,JAPEQI010000014	SAMN30553408	near-complete	linear	flye-contigger NBC_01681	14	0	0	6136491	8448141	85x	13905	814314018	7645272	669	7777	7495	6, 6, 6 (5S, 16S, 23S)	73	71.94	355	354	1	1	0	356	NA	NA	Streptomyces	Streptomyces cellulosae		Streptomyces cellulosae
NBC_01683	Streptomyces	microflavus	CP109211	SAMN30553409	chromosome	linear	flye-contigger NBC_01683	1	0	0	8330854	8330854	118x	18666	1002970145	7695240	171	7503	7294	6, 6, 6 (5S, 16S, 23S)	69	71.35	355	351	4	1	0	356	34319	NA	Streptomyces	Streptomyces microflavus		Streptomyces microflavus
NBC_01684	Streptomyces	microflavus	CP109210	SAMN30553410	chromosome	linear	flye-contigger NBC_01684	1	0	0	8296325	8296325	17x	15792	149244807	3294426	38	7316	7093	6, 6, 6 (5S, 16S, 23S)	69	71.27	355	351	4	1	0	356	11538	NA	Streptomyces	Streptomyces microflavus		Streptomyces microflavus
NBC_01685	Streptomyces	sp.	CP109209	SAMN30553411	chromosome	linear	npgm-contigger NBC_01685	1	0	0	7940178	7940178	30x	5742	242615314	4219651	142	7227	6934	6, 6, 6 (5S, 16S, 23S)	70	71.23	354	353	1	1	1	356	102484	NA	Streptomyces	Streptomyces sp002711365		Streptomyces sp002711365
NBC_01686	Streptomyces	althioticus	CP109207,CP109208	SAMN30553412	chromosome	linear	flye-contigger NBC_01686	2	1	0	7636976	7929709	75x	14521	618218883	6287225	128	7188	6962	6, 6, 6 (5S, 16S, 23S)	73	72.24	355	355	0	1	0	356	25031	NA	Streptomyces	Streptomyces althioticus		Streptomyces althioticus
NBC_01687	Streptomyces	anthocyanicus	CP109205,CP109206	SAMN30553413	chromosome	linear	flye-contigger NBC_01687	2	1	0	8477056	8886815	11x	16091	110419379	8990223	457	8007	7719	6, 6, 6 (5S, 16S, 23S)	66	72.12	355	353	2	1	0	356	13792	NA	Streptomyces	Streptomyces anthocyanicus		Streptomyces anthocyanicus
NBC_01689	Streptomyces	sp.	CP109592,CP109593	SAMN30553414	chromosome	linear	npgm-contigger NBC_01689	2	1	0	9909705	9958319	114x	16171	1143707835	7446286	143	8465	8146	6, 6, 6 (5S, 16S, 23S)	70	71.83	355	353	2	1	0	356	331263	NA	Streptomyces	Streptomyces sp008042115		Streptomyces sp008042115
NBC_01691	Streptomyces	albidoflavus	JAPEQJ010000001,JAPEQJ010000002,JAPEQJ010000003	SAMN30553415	near-complete	linear	flye-contigger NBC_01691	3	0	0	7088082	7344443	95x	13055	719492230	6298466	146	6450	6252	7, 7, 7 (5S, 16S, 23S)	67	73.24	355	353	2	1	0	356	NA	NA	Streptomyces	Streptomyces albidoflavus		Streptomyces albidoflavus
NBC_01692	Streptomyces	albidoflavus	CP109203,CP109204	SAMN30553416	chromosome	linear	flye-contigger NBC_01692	2	0	1	7159790	7184925	56x	13673	416584372	7101894	323	6323	6125	7, 7, 7 (5S, 16S, 23S)	67	73.36	355	352	3	1	0	356	9358	NA	Streptomyces	Streptomyces albidoflavus		Streptomyces albidoflavus
NBC_01693	Streptomyces	sp.	CP109202	SAMN30553417	chromosome	linear	flye-contigger NBC_01693	1	0	0	7896894	7896894	28x	14867	231154495	7689410	48	7199	6900	6, 6, 6 (5S, 16S, 23S)	69	71.25	355	354	1	1	0	356	32522	NA	Streptomyces	Streptomyces sp002711365		Streptomyces sp002711365
NBC_01694	Streptomyces	glauciniger	CP109201	SAMN30553418	chromosome	linear	npgm-contigger NBC_01694	1	0	0	8671343	8671343	43x	5018	383148288	7129468	153	7979	7530	6, 6, 6 (5S, 16S, 23S)	77	72.21	355	351	4	1	0	356	82306	NA	Streptomyces	Streptomyces glauciniger		Streptomyces glauciniger
NBC_01696	Streptomyces	sp.	CP109200	SAMN30553419	chromosome	linear	flye-contigger NBC_01696	1	0	0	7764320	7764320	162x	16184	1277821383	8320050	73	7061	6780	6, 6, 6 (5S, 16S, 23S)	69	71.33	355	354	1	1	0	356	23000	NA	Streptomyces	Streptomyces sp002711365		Streptomyces sp002711365
NBC_01697	Streptomyces	mirabilis	JAPEQK010000001,JAPEQK010000002,JAPEQK010000003,JAPEQK010000004,JAPEQK010000005,JAPEQK010000006	SAMN30553420	near-complete	linear	flye-contigger NBC_01697	6	0	0	10564508	10596390	86x	13375	999337158	7033911	142	9645	9072	6, 6, 6 (5S, 16S, 23S)	73	70.06	354	349	5	2	0	356	NA	NA	Streptomyces	Streptomyces mirabilis		Streptomyces mirabilis
NBC_01699	Micromonospora	sp.	CP109199	SAMN30553421	chromosome	circular	flye-contigger NBC_01699	1	0	0	8280328	8280328	36x	14149	308635129	6308214	113	6916	6733	3, 3, 3 (5S, 16S, 23S)	58	70.90	353	348	5	1	2	356	NA	NA	Micromonospora_G	Micromonospora_G sp.	sp_mash_200	Micromonospora_G sp. (sp_mash_200)
NBC_01701	Streptomyces	cellulosae	CP109197,CP109198	SAMN30553422	chromosome	linear	npgm-contigger NBC_01701	2	1	0	7491899	7936728	20x	15897	169506793	8546054	350	7167	6906	6, 6, 6 (5S, 16S, 23S)	73	71.98	355	355	0	1	0	356	86819	NA	Streptomyces	Streptomyces cellulosae		Streptomyces cellulosae
NBC_01703	Streptomyces	cellulosae	CP109194,CP109195,CP109196	SAMN30553423	chromosome	linear	npgm-contigger NBC_01703	3	2	0	7597655	8194106	71x	11569	611965305	9090370	569	7393	7120	6, 6, 6 (5S, 16S, 23S)	74	71.96	355	355	0	1	0	356	86689	NA	Streptomyces	Streptomyces cellulosae		Streptomyces cellulosae
NBC_01706	Streptomyces	cellulosae	CP109193	SAMN30553424	chromosome	linear	flye-contigger NBC_01706	1	0	0	7350036	7350036	294x	12482	2246914509	5742423	42	6711	6467	6, 6, 6 (5S, 16S, 23S)	70	72.24	355	355	0	1	0	356	18596	NA	Streptomyces	Streptomyces cellulosae		Streptomyces cellulosae
NBC_01707	Streptomyces	sp.	CP109190,CP109191,CP109192	SAMN30553425	chromosome	linear	flye-contigger NBC_01707	3	1	1	9577546	9899169	26x	14275	277982305	15109346	32	8851	8385	6, 6, 6 (5S, 16S, 23S)	71	69.43	355	353	2	1	0	356	NA	NA	Streptomyces	Streptomyces sp900116325		Streptomyces sp900116325
NBC_01708	Streptomyces	sp.	CP109188,CP109189	SAMN30553426	chromosome	linear	flye-contigger NBC_01708	2	1	0	7765644	8081901	236x	11308	1942822311	8721938	135	7405	7092	6, 6, 6 (5S, 16S, 23S)	70	71.25	355	354	1	1	0	356	NA	NA	Streptomyces	Streptomyces sp002711365		Streptomyces sp002711365
NBC_01711	Streptomyces	cellulosae	CP109184,CP109185,CP109186,CP109187	SAMN30553427	chromosome	linear	npgm-contigger NBC_01711	4	3	0	7601306	8185416	74x	15572	658648559	6886935	255	7416	7151	6, 6, 6 (5S, 16S, 23S)	74	71.98	355	355	0	1	0	356	86827	NA	Streptomyces	Streptomyces cellulosae		Streptomyces cellulosae
NBC_01714	Streptomyces	mirabilis	CP109183	SAMN30553428	chromosome	linear	npgm-contigger NBC_01714	1	0	0	12275813	12275813	33x	13999	420417962	6664360	1773	11275	10548	6, 6, 6 (5S, 16S, 23S)	76	70.08	354	350	4	2	0	356	529744	50	Streptomyces	Streptomyces mirabilis		Streptomyces mirabilis
NBC_01715	Streptomyces	sp.	CP109182	SAMN30553429	chromosome	linear	npgm-contigger NBC_01715	1	0	0	10093486	10093486	142x	13356	1411485874	5840531	98	8530	8200	6, 6, 6 (5S, 16S, 23S)	72	71.77	355	353	2	1	0	356	444714	NA	Streptomyces	Streptomyces sp008042115		Streptomyces sp008042115
NBC_01716	Streptomyces	sp.	CP109181	SAMN30553430	chromosome	linear	npgm-contigger NBC_01716	1	0	0	8672617	8672617	49x	12166	438855215	7391027	16	7707	7381	6, 6, 6 (5S, 16S, 23S)	65	70.17	356	353	3	0	0	356	75844	NA	Streptomyces	Streptomyces sp.	sp_mash_214	Streptomyces sp. (sp_mash_214)
NBC_01717	Streptomyces	sp.	CP109178,CP109179,CP109180	SAMN30553431	chromosome	linear	flye-contigger NBC_01717	3	2	0	9334094	10196823	41x	19483	435068274	13387072	21	9137	8563	6, 6, 6 (5S, 16S, 23S)	69	69.37	354	351	3	2	0	356	46334	50	Streptomyces	Streptomyces sp900116325		Streptomyces sp900116325
NBC_01718	Streptomyces	sp.	CP109174,CP109175,CP109176,CP109177	SAMN30553432	chromosome	linear	flye-contigger NBC_01718	4	2	1	9017262	9111388	18x	10156	178337123	7218965	104	8159	7736	6, 6, 6 (5S, 16S, 23S)	68	69.65	355	354	1	1	0	356	NA	NA	Streptomyces	Streptomyces sp900116325		Streptomyces sp900116325
NBC_01719	Streptomyces	sp.	JAPEQL010000001,JAPEQL010000002,JAPEQL010000003,JAPEQL010000004,JAPEQL010000005,JAPEQL010000006,JAPEQL010000007	SAMN30553433	near-complete	linear	flye-contigger NBC_01719	7	0	0	9678704	12598022	100x	7330	1276077287	6720524	16	11757	10781	7, 7, 7 (5S, 16S, 23S)	77	69.75	354	348	6	2	0	356	NA	NA	Streptomyces	Streptomyces sp.	sp_mash_004	Streptomyces sp. (sp_mash_004)
NBC_01721	[Kitasatospora]	papulosa	JAPEQM010000001,JAPEQM010000002,JAPEQM010000003,JAPEQM010000004,JAPEQM010000005,JAPEQM010000006,JAPEQM010000007,JAPEQM010000008,JAPEQM010000009,JAPEQM010000010,JAPEQM010000011,JAPEQM010000012,JAPEQM010000013	SAMN30553434	near-complete	linear	flye-contigger NBC_01721	13	0	0	1447251	7506106	9x	6870	74672059	6974620	81	6657	6451	6, 6, 6 (5S, 16S, 23S)	69	71.08	355	355	0	1	0	356	NA	NA	Streptomyces	Streptomyces papulosus		Streptomyces papulosus
NBC_01722	Streptomyces	albidoflavus	CP109173	SAMN30553435	chromosome	linear	flye-contigger NBC_01722	1	0	0	7036030	7036030	194x	15738	1391261494	5939079	7417	6123	5914	7, 7, 7 (5S, 16S, 23S)	67	73.38	354	351	3	1	1	356	269	NA	Streptomyces	Streptomyces albidoflavus		Streptomyces albidoflavus
NBC_01723	Streptomyces	sp.	CP109171,CP109172	SAMN30553436	chromosome	linear	npgm-contigger NBC_01723	2	1	0	8762255	8850041	55x	17434	532048259	7240579	206	8277	7837	6, 6, 6 (5S, 16S, 23S)	67	71.66	355	351	4	1	0	356	123659	50	Streptomyces	Streptomyces sp003947455		Streptomyces sp003947455
NBC_01724	Streptomyces	sp.	CP109169,CP109170	SAMN30553437	chromosome	linear	npgm-contigger NBC_01724	2	1	0	9284291	10074909	18x	34078	182303394	7467107	385	9090	8569	6, 6, 6 (5S, 16S, 23S)	70	69.32	355	350	5	1	0	356	25304	25	Streptomyces	Streptomyces sp.	sp_mash_001	Streptomyces sp. (sp_mash_001)
NBC_01725	Streptomyces	sp.	CP109167,CP109168	SAMN30553438	chromosome	linear	flye-contigger NBC_01725	2	1	0	8026203	8050796	85x	8665	737362668	6762595	1102	6961	6686	6, 6, 6 (5S, 16S, 23S)	72	70.81	355	355	0	1	0	356	4019	NA	Streptomyces	Streptomyces sp010384365		Streptomyces sp010384365
NBC_01726	Nonomuraea	glycinis	CP109166	SAMN30553439	chromosome	circular	flye-contigger NBC_01726	1	0	0	9637852	9637852	16x	12464	165364994	8843003	10	9053	8874	5, 5, 5 (5S, 16S, 23S)	62	70.27	355	349	6	0	1	356	NA	NA	Nonomuraea	Nonomuraea glycinis		Nonomuraea glycinis
NBC_01727	Streptomyces	sp.	CP109163,CP109164,CP109165	SAMN30553440	chromosome	linear	flye-contigger NBC_01727	3	2	0	9007015	9860799	23x	23270	244258250	7691763	116	8939	8390	6, 6, 6 (5S, 16S, 23S)	70	69.37	355	354	1	1	0	356	17836	25	Streptomyces	Streptomyces sp900116325		Streptomyces sp900116325
NBC_01728	Streptomyces	sp.	JAPEQN010000001,JAPEQN010000002,JAPEQN010000003,JAPEQN010000004	SAMN30553441	near-complete	linear	flye-contigger NBC_01728	4	0	0	11027339	12709119	48x	15629	640114641	7368002	52	11861	10875	7, 7, 7 (5S, 16S, 23S)	77	69.76	354	348	6	2	0	356	NA	NA	Streptomyces	Streptomyces sp.	sp_mash_004	Streptomyces sp. (sp_mash_004)
NBC_01730	Nocardia	sp.	CP109162	SAMN30553442	chromosome	circular	flye-contigger NBC_01730	1	0	0	8676891	8676891	33x	13104	297870375	7759416	4	7204	6900	3, 3, 3 (5S, 16S, 23S)	49	66.63	356	350	6	0	0	356	NA	NA	Nocardia	Nocardia sp.	sp_mash_094	Nocardia sp. (sp_mash_094)
NBC_01732	Streptomyces	sp.	CP109157,CP109158,CP109159,CP109160,CP109161	SAMN30553443	chromosome	linear	flye-contigger NBC_01732	5	3	1	9123778	9917334	223x	9809	2261557868	5205528	76	8849	8337	6, 6, 6 (5S, 16S, 23S)	71	70.62	354	350	4	1	1	356	4472	NA	Streptomyces	Streptomyces sp003846175		Streptomyces sp003846175
NBC_01734	Micromonospora	ureilytica	CP109156	SAMN30553444	chromosome	circular	flye-contigger NBC_01734	1	0	0	7330286	7330286	24x	9483	187094138	7852384	18	6784	6627	3, 3, 3 (5S, 16S, 23S)	50	70.83	351	344	7	2	3	356	NA	NA	Micromonospora	Micromonospora ureilytica		Micromonospora ureilytica
NBC_01735	Streptomyces	europaeiscabiei	CP109154,CP109155	SAMN30553445	chromosome	linear	npgm-contigger NBC_01735	2	1	0	11421100	11671850	75x	9289	896459018	6042075	540	10317	9695	6, 6, 6 (5S, 16S, 23S)	78	70.57	355	350	5	1	0	356	184228	NA	Streptomyces	Streptomyces europaeiscabiei		Streptomyces europaeiscabiei
NBC_01737	Dactylosporangium	sp.	CP109153	SAMN30553446	chromosome	circular	flye-contigger NBC_01737	1	0	0	13942900	13942900	23x	20928	354308693	6903119	197855	12909	12441	3, 3, 3 (5S, 16S, 23S)	90	71.83	341	335	6	8	7	356	NA	70	Dactylosporangium	Dactylosporangium sp.	sp_mash_186	Dactylosporangium sp. (sp_mash_186)
NBC_01738	Nonomuraea	sp.	CP109152	SAMN30553447	chromosome	circular	flye-contigger NBC_01738	1	0	0	9089626	9089626	57x	15381	541128991	6738485	208161	8646	8429	5, 5, 5 (5S, 16S, 23S)	61	70.51	351	345	6	4	1	356	NA	NA	Nonomuraea	Nonomuraea sp.	sp_mash_205	Nonomuraea sp. (sp_mash_205)
NBC_01739	Micromonospora	sp.	CP109151	SAMN30553448	chromosome	circular	flye-contigger NBC_01739	1	0	0	6230050	6230050	133x	15245	846969376	7839351	75	5667	5516	3, 3, 3 (5S, 16S, 23S)	51	70.63	351	349	2	2	3	356	NA	NA	Micromonospora	Micromonospora sp.	sp_mash_239	Micromonospora sp. (sp_mash_239)
NBC_01740	Micromonospora	sp.	CP109150	SAMN30553449	chromosome	circular	flye-contigger NBC_01740	1	0	0	7317348	7317348	51x	12055	387973857	9806568	91	6381	6227	4, 4, 4 (5S, 16S, 23S)	50	73.37	352	346	6	2	2	356	NA	NA	Micromonospora	Micromonospora sp004345505		Micromonospora sp004345505
NBC_01741	Streptomyces	mirabilis	JAPEQO010000001,JAPEQO010000002,JAPEQO010000003,JAPEQO010000004,JAPEQO010000005,JAPEQO010000006,JAPEQO010000007,JAPEQO010000008,JAPEQO010000009,JAPEQO010000010,JAPEQO010000011,JAPEQO010000012,JAPEQO010000013,JAPEQO010000014,JAPEQO010000015,JAPEQO010000016,JAPEQO010000017,JAPEQO010000018,JAPEQO010000019	SAMN30553450	near-complete	linear	flye-contigger NBC_01741	19	0	0	9068442	13283183	17x	5758	257357056	5866909	41	12206	11384	6, 6, 6 (5S, 16S, 23S)	78	70.05	354	347	7	2	0	356	NA	NA	Streptomyces	Streptomyces mirabilis		Streptomyces mirabilis
NBC_01743	Nocardia	vinacea	CP109149	SAMN30553451	chromosome	circular	flye-contigger NBC_01743	1	0	0	10358337	10358337	98x	17237	1043200374	5922859	17	9396	9096	3, 3, 3 (5S, 16S, 23S)	62	65.38	355	349	6	1	0	356	NA	NA	Nocardia	Nocardia vinacea		Nocardia vinacea
NBC_01744	Streptomyces	sp.	CP109148	SAMN30553452	chromosome	linear	npgm-contigger NBC_01744	1	0	0	10090444	10090444	62x	11606	629441682	4678930	642	9185	8616	6, 6, 6 (5S, 16S, 23S)	73	69.40	355	348	7	1	0	356	294289	NA	Streptomyces	Streptomyces sp.	sp_mash_001	Streptomyces sp. (sp_mash_001)
NBC_01745	Streptomyces	globisporus	CP109146,CP109147	SAMN30553453	chromosome	linear	npgm-contigger NBC_01745	2	1	0	7857971	8089848	107x	13975	885194473	5691181	126	7365	7109	6, 6, 6 (5S, 16S, 23S)	68	71.42	355	352	3	1	0	356	287	NA	Streptomyces	Streptomyces globisporus		Streptomyces globisporus
NBC_01746	Streptomyces	glauciniger	CP109144,CP109145	SAMN30553454	chromosome	linear	npgm-contigger NBC_01746	2	1	0	9513205	9855591	49x	21112	503895194	4651419	391	8926	8542	6, 6, 6 (5S, 16S, 23S)	76	72.06	355	352	3	1	0	356	107676	NA	Streptomyces	Streptomyces glauciniger		Streptomyces glauciniger
NBC_01747	Streptomyces	albidoflavus	CP109142,CP109143	SAMN30553455	chromosome	linear	flye-contigger NBC_01747	2	0	1	7184798	7209897	100x	16080	731304476	5427110	583	6297	6105	7, 7, 7 (5S, 16S, 23S)	67	73.31	354	351	3	1	1	356	NA	NA	Streptomyces	Streptomyces albidoflavus		Streptomyces albidoflavus
NBC_01749	Streptomyces	cyaneofuscatus	CP109140,CP109141	SAMN30553456	chromosome	linear	flye-contigger NBC_01749	2	1	0	7942995	7998820	163x	25415	1340780221	5127856	496	7141	6916	6, 6, 6 (5S, 16S, 23S)	66	71.54	355	353	2	1	0	356	28619	NA	Streptomyces	Streptomyces cyaneofuscatus		Streptomyces cyaneofuscatus
NBC_01750	Streptomyces	sp.	CP109137,CP109138,CP109139	SAMN30553457	chromosome	linear	flye-contigger NBC_01750	3	2	0	8885979	8982053	34x	14954	324211909	5194318	30	8123	7674	6, 6, 6 (5S, 16S, 23S)	72	69.46	355	352	3	1	0	356	32684	NA	Streptomyces	Streptomyces sp.	sp_mash_046	Streptomyces sp. (sp_mash_046)
NBC_01751	Streptomyces	sp.	CP109136	SAMN30553458	chromosome	linear	npgm-contigger NBC_01751	1	0	0	9848585	9848585	52x	19903	524333302	5529234	342	8988	8440	6, 6, 6 (5S, 16S, 23S)	77	69.39	355	348	7	1	0	356	272692	NA	Streptomyces	Streptomyces sp.	sp_mash_001	Streptomyces sp. (sp_mash_001)
NBC_01752	Streptomyces	phaeochromogenes	CP109135	SAMN30553459	chromosome	linear	npgm-contigger NBC_01752	1	0	0	12190075	12190075	27x	13705	353310928	6901801	1659	10666	10339	6, 6, 6 (5S, 16S, 23S)	73	70.03	355	350	5	1	0	356	40639	NA	Streptomyces	Streptomyces phaeochromogenes		Streptomyces phaeochromogenes
NBC_01753	Streptomyces	hirsutus	CP109134	SAMN30553460	near-complete	linear	flye-contigger NBC_01753	1	0	0	8843894	8843894	120x	9207	1102644866	4694307	128	7991	7410	6, 6, 6 (5S, 16S, 23S)	71	71.11	356	352	4	0	0	356	NA	NA	Streptomyces	Streptomyces hirsutus		Streptomyces hirsutus
NBC_01754	Streptomyces	sp.	CP109132,CP109133	SAMN30553461	chromosome	linear	npgm-contigger NBC_01754	2	1	0	7738802	7774921	27x	15939	229284603	5245159	625	6581	6292	6, 6, 6 (5S, 16S, 23S)	69	71.29	354	354	0	1	1	356	380103	25	Streptomyces	Streptomyces sp.	sp_mash_180	Streptomyces sp. (sp_mash_180)
NBC_01755	Streptosporangium	sp.	CP109131	SAMN30553462	chromosome	circular	flye-contigger NBC_01755	1	0	0	8149094	8149094	35x	20483	288980442	6381003	2	7478	7209	6, 6, 6 (5S, 16S, 23S)	64	69.18	354	350	4	2	0	356	NA	50	Streptosporangium	Streptosporangium sp.	sp_mash_054	Streptosporangium sp. (sp_mash_054)
NBC_01756	Streptosporangium	sp.	CP109130	SAMN30553463	chromosome	circular	flye-contigger NBC_01756	1	0	0	9002924	9002924	19x	7855	176276749	6929980	71	8197	7988	6, 6, 6 (5S, 16S, 23S)	63	69.60	354	349	5	1	1	356	NA	NA	Streptosporangium	Streptosporangium sp.	sp_mash_072	Streptosporangium sp. (sp_mash_072)
NBC_01757	Micromonospora	peucetia	JAPEQP010000001,JAPEQP010000002,JAPEQP010000003,JAPEQP010000004,JAPEQP010000005,JAPEQP010000006,JAPEQP010000007	SAMN30553464	near-complete	linear	flye-contigger NBC_01757	7	0	0	2845121	7185853	31x	10386	223701215	6020453	1010	6222	6047	4, 2, 4 (5S, 16S, 23S)	50	72.38	352	348	4	2	2	356	NA	NA	Micromonospora	Micromonospora peucetia		Micromonospora peucetia
NBC_01758	Streptomyces	virginiae	CP109127,CP109128,CP109129	SAMN30553465	chromosome	linear	flye-contigger NBC_01758	3	2	0	8809469	8952109	85x	14514	783854617	4493801	817	8295	7993	7, 7, 7 (5S, 16S, 23S)	75	71.71	355	352	3	1	0	356	NA	NA	Streptomyces	Streptomyces virginiae_A		Streptomyces virginiae_A
NBC_01759	Streptomyces	anulatus	CP109125,CP109126	SAMN30553466	chromosome	linear	flye-contigger NBC_01759	2	1	0	8723954	9115253	35x	18480	328700341	6259019	53	8026	7761	6, 6, 6 (5S, 16S, 23S)	71	71.59	355	355	0	1	0	356	236	NA	Streptomyces	Streptomyces anulatus		Streptomyces anulatus
NBC_01760	Streptomyces	sp.	CP109124	SAMN30553467	chromosome	linear	flye-contigger NBC_01760	1	0	0	9099298	9099298	54x	20826	516311398	6630754	6	8239	7862	6, 6, 6 (5S, 16S, 23S)	70	69.57	355	351	4	1	0	356	NA	NA	Streptomyces	Streptomyces sp.	sp_mash_001	Streptomyces sp. (sp_mash_001)
NBC_01761	Streptomyces	sp.	CP109123	SAMN30553468	chromosome	linear	npgm-contigger NBC_01761	1	0	0	9789246	9789246	54x	14807	526325974	6735196	317	8862	8319	6, 6, 6 (5S, 16S, 23S)	73	69.46	355	348	7	1	0	356	291550	NA	Streptomyces	Streptomyces sp.	sp_mash_001	Streptomyces sp. (sp_mash_001)
NBC_01762	Streptomyces	sp.	CP109122	SAMN30553469	chromosome	linear	npgm-contigger NBC_01762	1	0	0	9829227	9829227	65x	15870	642376460	4912185	42	8894	8349	6, 6, 6 (5S, 16S, 23S)	74	69.49	355	349	6	1	0	356	278451	NA	Streptomyces	Streptomyces sp.	sp_mash_001	Streptomyces sp. (sp_mash_001)
NBC_01763	Streptomyces	sp.	CP109121	SAMN30553470	chromosome	linear	npgm-contigger NBC_01763	1	0	0	9932863	9932863	69x	20463	691493323	7952969	339	8995	8448	6, 6, 6 (5S, 16S, 23S)	73	69.44	355	348	7	1	0	356	304633	NA	Streptomyces	Streptomyces sp.	sp_mash_001	Streptomyces sp. (sp_mash_001)
NBC_01764	Streptomyces	sp.	JAPEQQ010000001,JAPEQQ010000002,JAPEQQ010000003,JAPEQQ010000004,JAPEQQ010000005,JAPEQQ010000006,JAPEQQ010000007,JAPEQQ010000008,JAPEQQ010000009	SAMN30553471	near-complete	linear	flye-contigger NBC_01764	9	0	0	4918706	13440082	13x	10868	188973106	8143792	238	12391	11432	7, 7, 7 (5S, 16S, 23S)	76	69.79	355	349	6	1	0	356	NA	NA	Streptomyces	Streptomyces sp.	sp_mash_004	Streptomyces sp. (sp_mash_004)
NBC_01766	Streptomyces	sp.	CP109118,CP109119,CP109120	SAMN30553472	chromosome	linear	flye-contigger NBC_01766	3	2	0	7895716	8271519	62x	18274	529035074	7357968	143	7392	7085	6, 6, 6 (5S, 16S, 23S)	66	70.07	355	354	1	1	0	356	NA	NA	Streptomyces	Streptomyces sp.	sp_mash_014	Streptomyces sp. (sp_mash_014)
NBC_01767	Streptomyces	sp.	JAPEQR010000001,JAPEQR010000002,JAPEQR010000003,JAPEQR010000004,JAPEQR010000005,JAPEQR010000006	SAMN30553473	near-complete	linear	flye-contigger NBC_01767	6	0	0	9604142	10567087	152x	13385	1671993286	7059225	69	9486	8870	6, 6, 6 (5S, 16S, 23S)	70	70.42	355	350	5	1	0	356	NA	NA	Streptomyces	Streptomyces sp003846175		Streptomyces sp003846175
NBC_01768	Streptomyces	sp.	CP109115,CP109116,CP109117	SAMN30553474	chromosome	linear	npgm-contigger NBC_01768	3	2	0	9791653	10497525	46x	25216	501037099	6473551	57	9408	8853	6, 6, 6 (5S, 16S, 23S)	72	70.40	355	351	4	1	0	356	NA	50	Streptomyces	Streptomyces sp003846175		Streptomyces sp003846175
NBC_01769	Streptomyces	brevispora	CP109114	SAMN30553475	chromosome	linear	npgm-contigger NBC_01769	1	0	0	7883535	7883535	103x	23926	817597296	5657278	21	7207	6734	6, 6, 6 (5S, 16S, 23S)	71	70.30	354	353	1	1	1	356	208888	NA	Streptomyces	Streptomyces brevispora		Streptomyces brevispora
NBC_01770	Streptomyces	scopuliridis	CP109112,CP109113	SAMN30553476	chromosome	linear	flye-contigger NBC_01770	2	1	0	9239257	9424773	37x	34434	363171650	7429865	199	8332	7825	6, 6, 6 (5S, 16S, 23S)	68	70.10	355	352	3	1	0	356	3836	50	Streptomyces	Streptomyces scopuliridis		Streptomyces scopuliridis
NBC_01771	Streptomyces	scopuliridis	CP109109,CP109110,CP109111	SAMN30553477	chromosome	linear	flye-contigger NBC_01771	3	2	0	9353470	9554255	116x	11577	1136579826	5864107	172	8533	8010	6, 6, 6 (5S, 16S, 23S)	72	70.06	355	352	3	1	0	356	3832	NA	Streptomyces	Streptomyces scopuliridis		Streptomyces scopuliridis
NBC_01772	Streptomyces	cellulosae	CP109108	SAMN30553478	chromosome	linear	npgm-contigger NBC_01772	1	0	0	7432268	7432268	62x	10886	474701078	6495311	15	6783	6544	6, 6, 6 (5S, 16S, 23S)	71	72.21	355	355	0	1	0	356	93573	NA	Streptomyces	Streptomyces cellulosae		Streptomyces cellulosae
NBC_01773	Streptomyces	cellulosae	CP109107	SAMN30553479	near-complete	linear	npgm-contigger NBC_01773	1	0	0	7844936	7844936	87x	13147	686450578	5626322	394	7106	6824	6, 6, 6 (5S, 16S, 23S)	69	71.96	355	355	0	1	0	356	NA	NA	Streptomyces	Streptomyces cellulosae		Streptomyces cellulosae
NBC_01774	Streptomyces	decoyicus	CP109106	SAMN30553480	chromosome	linear	flye-contigger NBC_01774	1	0	0	9270669	9270669	26x	5009	248346727	6304813	53	8152	7826	7, 7, 7 (5S, 16S, 23S)	67	70.87	355	351	4	1	0	356	14472	NA	Streptomyces	Streptomyces decoyicus		Streptomyces decoyicus
NBC_01775	Streptomyces	sp.	CP109104,CP109105	SAMN30553481	chromosome	linear	npgm-contigger NBC_01775	2	1	0	9061594	9336717	52x	12486	507107209	4488573	43	8331	7896	6, 6, 6 (5S, 16S, 23S)	60	71.05	354	350	4	2	0	356	22903	NA	Streptomyces	Streptomyces sp.	sp_mash_023	Streptomyces sp. (sp_mash_023)
NBC_01777	Streptomyces	anthocyanicus	CP109102,CP109103	SAMN30553482	chromosome	linear	npgm-contigger NBC_01777	2	1	0	8677221	8876440	39x	10804	339846838	5249492	122	8053	7797	6, 6, 6 (5S, 16S, 23S)	67	72.14	355	353	2	1	0	356	419135	NA	Streptomyces	Streptomyces anthocyanicus		Streptomyces anthocyanicus
NBC_01778	Streptomyces	cellulosae	CP109097,CP109098,CP109099,CP109100,CP109101	SAMN30553483	chromosome	linear	flye-contigger NBC_01778	5	3	1	7232581	7333922	23x	18269	186820157	6888768	43	6683	6422	6, 6, 6 (5S, 16S, 23S)	69	72.25	355	355	0	1	0	356	26262	50	Streptomyces	Streptomyces cellulosae		Streptomyces cellulosae
NBC_01779	Streptomyces	cellulosae	CP109095,CP109096	SAMN30553484	chromosome	linear	flye-contigger NBC_01779	2	1	0	7330856	7347260	86x	10846	662470104	4578760	248	6701	6449	6, 6, 6 (5S, 16S, 23S)	69	72.20	355	355	0	1	0	356	16226	NA	Streptomyces	Streptomyces cellulosae		Streptomyces cellulosae
NBC_01780	Streptomyces	cellulosae	CP109094	SAMN30553485	chromosome	linear	flye-contigger NBC_01780	1	0	0	7408130	7408130	149x	11408	1166289054	14966811	205	6732	6498	6, 6, 6 (5S, 16S, 23S)	69	72.23	355	355	0	1	0	356	NA	NA	Streptomyces	Streptomyces cellulosae		Streptomyces cellulosae
NBC_01786	Streptomyces	scopuliridis	CP109091,CP109092,CP109093	SAMN30553486	chromosome	linear	npgm-contigger NBC_01786	3	2	0	9080322	9494495	36x	19311	370045312	6131438	113	8416	7898	6, 6, 6 (5S, 16S, 23S)	69	70.11	355	352	3	1	0	356	3923	50	Streptomyces	Streptomyces scopuliridis		Streptomyces scopuliridis
NBC_01788	Streptomyces	sp.	CP109090	SAMN30553487	chromosome	linear	flye-contigger NBC_01788	1	0	0	8269445	8269445	69x	13821	583401161	6180133	122	7402	6970	6, 6, 6 (5S, 16S, 23S)	70	71.30	355	350	5	1	0	356	46193	NA	Streptomyces	Streptomyces sp002803075		Streptomyces sp002803075
NBC_01789	Streptomyces	sp.	JAPEQS010000001,JAPEQS010000002,JAPEQS010000003,JAPEQS010000004,JAPEQS010000005,JAPEQS010000006	SAMN30553488	near-complete	linear	flye-contigger NBC_01789	6	0	0	7568844	7975079	155x	11924	1260470755	5018146	14	7180	6943	6, 6, 6 (5S, 16S, 23S)	71	71.72	354	353	1	1	1	356	NA	NA	Streptomyces	Streptomyces sp008042035		Streptomyces sp008042035
NBC_01790	Streptomyces	albidoflavus	CP109088,CP109089	SAMN30553489	chromosome	linear	npgm-contigger NBC_01790	2	0	1	6970058	6972512	74x	8408	515898846	5276284	629	6039	5741	7, 7, 7 (5S, 16S, 23S)	70	73.09	355	355	0	1	0	356	159463	NA	Streptomyces	Streptomyces albidoflavus		Streptomyces albidoflavus
NBC_01791	Streptomyces	albidoflavus	CP109085,CP109086,CP109087	SAMN30553490	chromosome	linear	flye-contigger NBC_01791	3	1	1	7025725	7216567	96x	12939	719540846	6354070	715	6294	6094	7, 7, 7 (5S, 16S, 23S)	67	73.30	355	352	3	1	0	356	267	NA	Streptomyces	Streptomyces albidoflavus		Streptomyces albidoflavus
NBC_01792	Streptomyces	cyaneofuscatus	CP109083,CP109084	SAMN30553491	chromosome	linear	flye-contigger NBC_01792	2	1	0	7942995	7970909	68x	18091	565668070	4718288	451	7110	6883	6, 6, 6 (5S, 16S, 23S)	66	71.54	355	353	2	1	0	356	28615	NA	Streptomyces	Streptomyces cyaneofuscatus		Streptomyces cyaneofuscatus
NBC_01794	Streptomyces	sp.	CP109081,CP109082	SAMN30553492	chromosome	linear	npgm-contigger NBC_01794	2	0	1	9341351	9346788	29x	17013	280375673	4525440	31	8431	7942	6, 6, 6 (5S, 16S, 23S)	69	69.43	355	353	2	1	0	356	141190	NA	Streptomyces	Streptomyces sp.	sp_mash_046	Streptomyces sp. (sp_mash_046)
NBC_01795	Streptomyces	sp.	CP109079,CP109080	SAMN30553493	chromosome	linear	flye-contigger NBC_01795	2	1	0	8863644	9145559	35x	16554	330307116	6816096	371	8116	7707	6, 6, 6 (5S, 16S, 23S)	61	71.08	355	351	4	1	0	356	22951	NA	Streptomyces	Streptomyces sp.	sp_mash_023	Streptomyces sp. (sp_mash_023)
NBC_01796	Micromonospora	sp.	CP109078	SAMN30553494	chromosome	circular	flye-contigger NBC_01796	1	0	0	8562983	8562983	108x	12678	935554980	5095643	1660	7583	7414	4, 4, 4 (5S, 16S, 23S)	63	70.60	352	346	6	1	3	356	NA	NA	Micromonospora_G	Micromonospora_G sp.	sp_mash_147	Micromonospora_G sp. (sp_mash_147)
NBC_01798	Streptomyces	microflavus	CP109077	SAMN30553495	chromosome	linear	flye-contigger NBC_01798	1	0	0	8068458	8068458	137x	19292	1133492905	4396524	706	7127	6918	6, 6, 6 (5S, 16S, 23S)	66	71.39	355	351	4	1	0	356	23060	NA	Streptomyces	Streptomyces microflavus		Streptomyces microflavus
NBC_01799	Streptomyces	sp.	CP109076	SAMN30553496	chromosome	linear	npgm-contigger NBC_01799	1	0	0	10049894	10049894	62x	11875	617177458	4194696	433	9091	8505	6, 6, 6 (5S, 16S, 23S)	76	69.44	355	349	6	1	0	356	252181	NA	Streptomyces	Streptomyces sp.	sp_mash_001	Streptomyces sp. (sp_mash_001)
NBC_01800	Streptomyces	sp.	CP109075	SAMN30553497	chromosome	linear	npgm-contigger NBC_01800	1	0	0	10117522	10117522	51x	15820	517527955	4998852	77	9211	8620	6, 6, 6 (5S, 16S, 23S)	78	69.41	355	349	6	1	0	356	266354	NA	Streptomyces	Streptomyces sp.	sp_mash_001	Streptomyces sp. (sp_mash_001)
NBC_01801	Nonomuraea	fuscirosea	CP109074	SAMN30553498	chromosome	circular	flye-contigger NBC_01801	1	0	0	11975494	11975494	56x	7034	777915661	4919899	33	11069	10835	5, 5, 5 (5S, 16S, 23S)	64	71.03	355	345	10	0	1	356	NA	NA	Nonomuraea	Nonomuraea fuscirosea		Nonomuraea fuscirosea
NBC_01803	Streptomyces	sp.	CP109073	SAMN30553499	chromosome	linear	flye-contigger NBC_01803	1	0	0	5847022	5847022	91x	14501	538322523	4005907	71	5358	5071	5, 5, 5 (5S, 16S, 23S)	57	72.27	354	351	3	1	1	356	5782	NA	Streptomyces	Streptomyces sp.	sp_mash_131	Streptomyces sp. (sp_mash_131)
NBC_01808	Streptomyces	sp.	CP109072	SAMN30553500	chromosome	linear	flye-contigger NBC_01808	1	0	0	8221997	8221997	105x	19316	883785181	4299733	737	7197	6829	5, 5, 5 (5S, 16S, 23S)	57	72.89	355	352	3	1	0	356	30489	NA	Streptomyces	Streptomyces sp002847285		Streptomyces sp002847285
NBC_01809	Micromonospora	peucetia	CP109071	SAMN30553501	chromosome	circular	flye-contigger NBC_01809	1	0	0	7189561	7189561	35x	19193	260699178	6023047	1388	6260	6087	4, 4, 4 (5S, 16S, 23S)	50	72.34	352	348	4	2	2	356	NA	NA	Micromonospora	Micromonospora peucetia		Micromonospora peucetia
NBC_01810	Streptosporangium	sp.	CP109070	SAMN30553502	chromosome	circular	flye-contigger NBC_01810	1	0	0	8052220	8052220	39x	17976	324573204	5526533	90	7311	7038	6, 6, 6 (5S, 16S, 23S)	64	69.19	354	350	4	2	0	356	NA	NA	Streptosporangium	Streptosporangium sp.	sp_mash_054	Streptosporangium sp. (sp_mash_054)
NBC_01811	Streptosporangium	subroseum	CP109068,CP109069	SAMN30553503	chromosome	circular	flye-contigger NBC_01811	2	0	1	11382383	11399363	39x	5124	480845725	4912933	14	10094	9855	6, 6, 6 (5S, 16S, 23S)	68	68.81	354	345	9	2	0	356	NA	NA	Streptosporangium	Streptosporangium subroseum		Streptosporangium subroseum
NBC_01813	Micromonospora	sp.	CP109067	SAMN30553504	chromosome	circular	flye-contigger NBC_01813	1	0	0	7633203	7633203	82x	14736	651016551	5270624	58	6973	6790	2, 2, 2 (5S, 16S, 23S)	51	70.46	354	349	5	0	2	356	NA	NA	Micromonospora_E	Micromonospora_E sp.	sp_mash_238	Micromonospora_E sp. (sp_mash_238)
