# Supplementary material for: A treasure trove of 1034 actinomycete genomes
Source: Nucleic Acids Res. 2024 Jun 22;52(13):7487–503. doi: 10.1093/nar/gkae523 (PMC11260486; doi:10.1093/nar/gkae523)
Supplement: gkae523_Supplemental_Files [file gkae523_supplemental_files.zip › Supplementary_Table_2_tables_for_fig_4_placement.xlsx]

## Sheet: all_BGCs_w_category_sorted
BGC type	category	accession	strain	chromosome length	NA1	NA2	NA3	NA4	cluster start	cluster end	cluster distance to chr mid	cluster distance to chr mid folded	relative cluster distance to chr mid
CDPS	NRPS	CP107730	NBC_00634	10733048	2	Protocluster	number	1.3'	828934	849677	-4527220	4527220	-0.843604
CDPS	NRPS	CP107733	NBC_00632	11508214	3	Protocluster	number	1.4'	927609	948352	-4816130	4816130	-0.83699
CDPS	NRPS	CP107755	NBC_00598	10077198	10	Protocluster	number	1.11'	1146371	1167111	-3881858	3881858	-0.770424
CDPS	NRPS	CP107762	NBC_00590	10126779	23	Protocluster	number	1.24'	5409654	5430409	356642	356642	0.0704354
CDPS	NRPS	CP107764	NBC_00589	11075804	22	Protocluster	number	1.23'	4947382	4968134	-580144	580144	-0.104759
CDPS	NRPS	CP107766	NBC_00587	9642004	5	Protocluster	number	1.6'	653408	674151	-4157220	4157220	-0.862315
CDPS	NRPS	CP107768	NBC_00586	9643430	5	Protocluster	number	1.6'	654156	674899	-4157190	4157190	-0.862181
CDPS	NRPS	CP107783	NBC_00569	10324489	29	Protocluster	number	1.30'	9482016	9502732	4330130	4330130	0.838808
CDPS	NRPS	CP107811	NBC_00539	7068336	21	Protocluster	number	1.22'	2311744	2332493	-1212050	1212050	-0.342952
CDPS	NRPS	CP107819	NBC_00536	8664208	29	Protocluster	number	1.30'	2940906	2961667	-1380820	1380820	-0.318741
CDPS	NRPS	CP107845	NBC_00513	8318248	29	Protocluster	number	1.30'	2952130	2972915	-1196600	1196600	-0.287705
CDPS	NRPS	CP107855	NBC_00503	8192422	16	Protocluster	number	1.17'	5558550	5574905	1470520	1470520	0.358995
CDPS	NRPS	CP107855	NBC_00503	8192422	24	Protocluster	number	1.25'	6628047	6648754	2542190	2542190	0.62062
CDPS	NRPS	CP107860	NBC_00500	10848571	21	Protocluster	number	1.22'	4701958	4722710	-711952	711952	-0.131253
CDPS	NRPS	CP107869	NBC_00490	10567976	26	Protocluster	number	1.27'	5627888	5648619	354266	354266	0.0670452
CDPS	NRPS	CP107871	NBC_00488	8933679	37	Protocluster	number	1.38'	8572010	8592750	4115540	4115540	0.921354
CDPS	NRPS	CP107887	NBC_00471	9844630	23	Protocluster	number	1.24'	6560639	6580060	1648030	1648030	0.334808
CDPS	NRPS	CP107887	NBC_00471	9844630	47	Protocluster	number	1.48'	9332499	9353239	4420554	4420554	0.898064
CDPS	NRPS	CP107894	NBC_00467	8364747	22	Protocluster	number	1.23'	6130702	6151433	1958694	1958694	0.468321
CDPS	NRPS	CP107902	NBC_00461	10374860	1	Protocluster	number	1.2'	206524	227195	-4970570	4970570	-0.958195
CDPS	NRPS	CP107907	NBC_00454	7974811	10	Protocluster	number	1.11'	5441364	5460508	1463530	1463530	0.367038
CDPS	NRPS	CP107907	NBC_00454	7974811	25	Protocluster	number	1.26'	6492157	6512864	2515105	2515105	0.630762
CDPS	NRPS	CP107917	NBC_00443	9449954	20	Protocluster	number	1.21'	5281125	5301916	566544	566544	0.119904
CDPS	NRPS	CP107918	NBC_00442	7725772	15	Protocluster	number	1.16'	1933813	1954508	-1918730	1918730	-0.496709
CDPS	NRPS	CP107924	NBC_00435	7923365	11	Protocluster	number	1.12'	1275562	1295011	-2676396	2676396	-0.675571
CDPS	NRPS	CP107924	NBC_00435	7923365	15	Protocluster	number	1.16'	5690431	5711225	1739150	1739150	0.438993
CDPS	NRPS	CP107967	NBC_00371	11114350	29	Protocluster	number	1.30'	9709634	9730350	4162817	4162817	0.749089
CDPS	NRPS	CP107983	NBC_00354	8827329	32	Protocluster	number	1.33'	8036208	8056924	3632900	3632900	0.823103
CDPS	NRPS	CP107999	NBC_00342	8501228	32	Protocluster	number	1.33'	8451592	8473121	4211740	4211740	0.990854
CDPS	NRPS	CP108005	NBC_00337	8770135	10	Protocluster	number	1.11'	728637	749386	-3646056	3646056	-0.831471
CDPS	NRPS	CP108006	NBC_00335	8706292	16	Protocluster	number	1.17'	6098125	6118246	1755040	1755040	0.403166
CDPS	NRPS	CP108006	NBC_00335	8706292	30	Protocluster	number	1.31'	7602940	7623647	3260150	3260150	0.748918
CDPS	NRPS	CP108011	NBC_00333	12600221	25	Protocluster	number	1.26'	3011665	3032339	-3278110	3278110	-0.520326
CDPS	NRPS	CP108016	NBC_00324	9257388	44	Protocluster	number	1.45'	8748086	8768826	4129762	4129762	0.892209
CDPS	NRPS	CP108029	NBC_00314	8944372	11	Protocluster	number	1.12'	753761	774510	-3708050	3708050	-0.829136
CDPS	NRPS	CP108032	NBC_00306	8499733	21	Protocluster	number	1.22'	5666240	5686971	1426739	1426739	0.335714
CDPS	NRPS	CP108036	NBC_00303	8498532	43	Protocluster	number	1.44'	8032739	8053446	3793830	3793830	0.89282
CDPS	NRPS	CP108039	NBC_00299	9507903	23	Protocluster	number	1.24'	4978728	4996820	233822	233822	0.0491848
CDPS	NRPS	CP108039	NBC_00299	9507903	50	Protocluster	number	1.51'	9391407	9412078	4647791	4647791	0.977669
CDPS	NRPS	CP108052	NBC_00288	9182879	40	Protocluster	number	1.41'	8389745	8410485	3808680	3808680	0.829518
CDPS	NRPS	CP108055	NBC_00285	10263655	4	Protocluster	number	1.5'	850482	871210	-4270980	4270980	-0.832253
CDPS	NRPS	CP108065	NBC_00277	10691412	2	Protocluster	number	1.3'	827579	848322	-4507760	4507760	-0.843249
CDPS	NRPS	CP108067	NBC_00273	10316149	21	Protocluster	number	1.22'	6632503	6652307	1484330	1484330	0.287768
CDPS	NRPS	CP108067	NBC_00273	10316149	43	Protocluster	number	1.44'	9376066	9396806	4228360	4228360	0.819756
CDPS	NRPS	CP108068	NBC_00272	8667553	39	Protocluster	number	1.40'	7763523	7782871	3439420	3439420	0.793631
CDPS	NRPS	CP108068	NBC_00272	8667553	40	Protocluster	number	1.41'	7802110	7822826	3478690	3478690	0.802693
CDPS	NRPS	CP108070	NBC_00271	11932113	35	Protocluster	number	1.36'	10570327	10591082	4614648	4614648	0.773484
CDPS	NRPS	CP108073	NBC_00270	8848699	10	Protocluster	number	1.11'	732508	753257	-3681467	3681467	-0.832092
CDPS	NRPS	CP108075	NBC_00269	10967080	30	Protocluster	number	1.31'	9934220	9954936	4461038	4461038	0.813532
CDPS	NRPS	CP108088	NBC_00250	9158577	30	Protocluster	number	1.31'	6523421	6544146	1954495	1954495	0.426812
CDPS	NRPS	CP108090	NBC_00248	9293002	45	Protocluster	number	1.46'	8811468	8832175	4175320	4175320	0.898594
CDPS	NRPS	CP108095	NBC_00239	8511476	16	Protocluster	number	1.17'	5716235	5733962	1469360	1469360	0.345266
CDPS	NRPS	CP108095	NBC_00239	8511476	23	Protocluster	number	1.24'	6959611	6980354	2714240	2714240	0.637784
CDPS	NRPS	CP108103	NBC_00226	9005273	38	Protocluster	number	1.39'	8700706	8721446	4208440	4208440	0.934661
CDPS	NRPS	CP108105	NBC_00225	11003475	0	Protocluster	number	1.1'	168367	187751	-5323680	5323680	-0.967636
CDPS	NRPS	CP108105	NBC_00225	11003475	4	Protocluster	number	1.5'	994693	1014815	-4496980	4496980	-0.817375
CDPS	NRPS	CP108106	NBC_00224	8912376	22	Protocluster	number	1.23'	2610260	2630979	-1835570	1835570	-0.411915
CDPS	NRPS	CP108106	NBC_00224	8912376	2	Protocluster	number	1.3'	419713	438607	-4027028	4027028	-0.903693
CDPS	NRPS	CP108111	NBC_00220	9149801	42	Protocluster	number	1.43'	8622777	8643517	4058250	4058250	0.887068
CDPS	NRPS	CP108114	NBC_00215	11080497	33	Protocluster	number	1.34'	5872991	5893746	343120	343120	0.0619322
CDPS	NRPS	CP108115	NBC_00212	8657633	23	Protocluster	number	1.24'	2740343	2761038	-1578126	1578126	-0.364563
CDPS	NRPS	CP108118	NBC_00211	8566898	39	Protocluster	number	1.40'	7705550	7726185	3432420	3432420	0.801322
CDPS	NRPS	CP108118	NBC_00211	8566898	40	Protocluster	number	1.41'	7745417	7766133	3472326	3472326	0.810638
CDPS	NRPS	CP108120	NBC_00210	8783391	18	Protocluster	number	1.19'	6100184	6120975	1718884	1718884	0.391394
CDPS	NRPS	CP108126	NBC_00203	10799792	22	Protocluster	number	1.23'	4640553	4661305	-748967	748967	-0.1387
CDPS	NRPS	CP108127	NBC_00200	12198498	37	Protocluster	number	1.38'	10584255	10605010	4495380	4495380	0.737038
CDPS	NRPS	CP108131	NBC_00190	8633858	11	Protocluster	number	1.12'	5459072	5479451	1152330	1152330	0.266933
CDPS	NRPS	CP108131	NBC_00190	8633858	21	Protocluster	number	1.22'	6624597	6645310	2318020	2318020	0.53696
CDPS	NRPS	CP108140	NBC_00180	10011928	25	Protocluster	number	1.26'	5987108	6007899	991540	991540	0.198072
CDPS	NRPS	CP108142	NBC_00179	9252910	45	Protocluster	number	1.46'	8768770	8789477	4152670	4152670	0.897592
CDPS	NRPS	CP108146	NBC_00171	8526269	34	Protocluster	number	1.35'	7396980	7417660	3144190	3144190	0.73753
CDPS	NRPS	CP108148	NBC_00168	8837448	44	Protocluster	number	1.45'	8490924	8511664	4082570	4082570	0.923925
CDPS	NRPS	CP108153	NBC_00164	9183674	40	Protocluster	number	1.41'	8390167	8410907	3808700	3808700	0.82945
CDPS	NRPS	CP108156	NBC_00161	8859713	14	Protocluster	number	1.15'	5951686	5969384	1530680	1530680	0.345537
CDPS	NRPS	CP108156	NBC_00161	8859713	34	Protocluster	number	1.35'	8061972	8082688	3642470	3642470	0.822255
CDPS	NRPS	CP108161	NBC_00158	7643608	21	Protocluster	number	1.22'	2057734	2078495	-1753690	1753690	-0.458864
CDPS	NRPS	CP108161	NBC_00158	7643608	5	Protocluster	number	1.6'	311351	330816	-3500720	3500720	-0.915986
CDPS	NRPS	CP108172	NBC_00147	11165668	32	Protocluster	number	1.33'	9986807	10007523	4414331	4414331	0.790697
CDPS	NRPS	CP108174	NBC_00145	11051430	30	Protocluster	number	1.31'	9990790	10011506	4475433	4475433	0.809928
CDPS	NRPS	CP108181	NBC_00134	10315281	27	Protocluster	number	1.28'	9480022	9500738	4332740	4332740	0.840062
CDPS	NRPS	CP108183	NBC_00133	8919990	22	Protocluster	number	1.23'	6297606	6318406	1848011	1848011	0.414353
CDPS	NRPS	CP108184	NBC_00125	8777021	44	Protocluster	number	1.45'	8429301	8450041	4051160	4051160	0.923129
CDPS	NRPS	CP108191	NBC_00122	7404623	16	Protocluster	number	1.17'	5577699	5598412	1885744	1885744	0.509342
CDPS	NRPS	CP108191	NBC_00122	7404623	6	Protocluster	number	1.7'	4487288	4507667	795166	795166	0.214776
CDPS	NRPS	CP108198	NBC_00118	10245735	28	Protocluster	number	1.29'	9412905	9433621	4300400	4300400	0.839452
CDPS	NRPS	CP108199	NBC_00117	11132734	30	Protocluster	number	1.31'	10108570	10129286	4552561	4552561	0.817869
CDPS	NRPS	CP108201	NBC_00114	9317281	24	Protocluster	number	1.25'	5025197	5045928	376922	376922	0.0809082
CDPS	NRPS	CP108206	NBC_00110	9579069	29	Protocluster	number	1.30'	8758048	8778764	3978870	3978870	0.830743
CDPS	NRPS	CP108207	NBC_00107	8524914	35	Protocluster	number	1.36'	7398491	7419171	3146374	3146374	0.73816
CDPS	NRPS	CP108213	NBC_00105	9538619	16	Protocluster	number	1.17'	6273267	6291639	1513140	1513140	0.317266
CDPS	NRPS	CP108213	NBC_00105	9538619	49	Protocluster	number	1.50'	9137143	9157883	4378200	4378200	0.917995
CDPS	NRPS	CP108221	NBC_00096	7548502	14	Protocluster	number	1.15'	1818345	1838479	-1945839	1945839	-0.515556
CDPS	NRPS	CP108221	NBC_00096	7548502	20	Protocluster	number	1.21'	6199004	6219711	2435110	2435110	0.64519
CDPS	NRPS	CP108234	NBC_00081	10386121	29	Protocluster	number	1.30'	9565090	9585806	4382390	4382390	0.843893
CDPS	NRPS	CP108237	NBC_00079	10168563	52	Protocluster	number	1.53'	10028782	10049453	4954836	4954836	0.97454
CDPS	NRPS	CP108244	NBC_00073	8571938	39	Protocluster	number	1.40'	7660441	7679753	3384128	3384128	0.789583
CDPS	NRPS	CP108244	NBC_00073	8571938	40	Protocluster	number	1.41'	7699186	7719902	3423575	3423575	0.798787
CDPS	NRPS	CP108249	NBC_00069	8050161	14	Protocluster	number	1.15'	5827022	5846867	1811864	1811864	0.450144
CDPS	NRPS	CP108249	NBC_00069	8050161	33	Protocluster	number	1.34'	7884257	7904973	3869530	3869530	0.961355
CDPS	NRPS	CP108253	NBC_00060	8911539	22	Protocluster	number	1.23'	2609850	2630569	-1835560	1835560	-0.411951
CDPS	NRPS	CP108253	NBC_00060	8911539	2	Protocluster	number	1.3'	419306	438200	-4027020	4027020	-0.903777
CDPS	NRPS	CP108258	NBC_00056	10567953	28	Protocluster	number	1.29'	9717196	9737912	4443580	4443580	0.840954
CDPS	NRPS	CP108264	NBC_00049	8155131	16	Protocluster	number	1.17'	5185696	5206493	1118529	1118529	0.274313
CDPS	NRPS	CP108264	NBC_00049	8155131	6	Protocluster	number	1.7'	804603	824970	-3262779	3262779	-0.800178
CDPS	NRPS	CP108266	NBC_00048	8939669	19	Protocluster	number	1.20'	5960699	5981078	1501054	1501054	0.335819
CDPS	NRPS	CP108266	NBC_00048	8939669	29	Protocluster	number	1.30'	7134571	7155284	2675093	2675093	0.598477
CDPS	NRPS	CP108271	NBC_00045	7843119	40	Protocluster	number	1.41'	7690644	7709931	3778728	3778728	0.963578
CDPS	NRPS	CP108271	NBC_00045	7843119	41	Protocluster	number	1.42'	7729200	7749916	3818000	3818000	0.973592
CDPS	NRPS	CP108287	NBC_00040	8859902	31	Protocluster	number	1.32'	8481447	8502187	4061866	4061866	0.91691
CDPS	NRPS	CP108292	NBC_00029	8802311	40	Protocluster	number	1.41'	8422554	8443294	4031770	4031770	0.916071
CDPS	NRPS	CP108293	NBC_00028	9741312	14	Protocluster	number	1.15'	5000972	5021700	140680	140680	0.0288832
CDPS	NRPS	CP108295	NBC_00027	8316562	0	Protocluster	number	1.1'	238972	254684	-3911453	3911453	-0.940642
CDPS	NRPS	CP108295	NBC_00027	8316562	21	Protocluster	number	1.22'	2400836	2421555	-1747090	1747090	-0.420147
CDPS	NRPS	CP108318	NBC_00003	8698839	19	Protocluster	number	1.20'	2610635	2631330	-1728437	1728437	-0.397395
CDPS	NRPS	CP108318	NBC_00003	8698839	1	Protocluster	number	1.2'	325019	344655	-4014580	4014580	-0.923015
CDPS	NRPS	CP108321	NBC_00002	11315041	36	Protocluster	number	1.37'	11167871	11188542	5520686	5520686	0.975814
CDPS	NRPS	CP108322	NBC_00001	10841726	2	Protocluster	number	1.3'	843253	863996	-4567240	4567240	-0.84253
CDPS	NRPS	CP108334	NBC_00131	8691171	37	Protocluster	number	1.38'	8387780	8408520	4052560	4052560	0.932569
CDPS	NRPS	CP108352	NBC_01353	8472668	1	Protocluster	number	1.2'	549387	570097	-3676592	3676592	-0.867871
CDPS	NRPS	CP108356	NBC_01351	8455151	20	Protocluster	number	1.21'	2621766	2642111	-1595637	1595637	-0.377435
CDPS	NRPS	CP108356	NBC_01351	8455151	28	Protocluster	number	1.29'	7164917	7185624	2947695	2947695	0.697254
CDPS	NRPS	CP108362	NBC_01343	8297176	30	Protocluster	number	1.31'	7604861	7625577	3466631	3466631	0.835617
CDPS	NRPS	CP108393	NBC_01317	8066947	16	Protocluster	number	1.17'	6021262	6042047	1998181	1998181	0.4954
CDPS	NRPS	CP108396	NBC_01310	8933524	21	Protocluster	number	1.22'	5751357	5771817	1294825	1294825	0.28988
CDPS	NRPS	CP108396	NBC_01310	8933524	47	Protocluster	number	1.48'	8596176	8616883	4139770	4139770	0.926794
CDPS	NRPS	CP108413	NBC_01299	9247450	53	Protocluster	number	1.54'	8442230	8462955	3828870	3828870	0.828092
CDPS	NRPS	CP108414	NBC_01298	9032271	15	Protocluster	number	1.16'	6031015	6048713	1523730	1523730	0.337397
CDPS	NRPS	CP108414	NBC_01298	9032271	31	Protocluster	number	1.32'	7830600	7851340	3324830	3324830	0.736211
CDPS	NRPS	CP108438	NBC_01280	10211813	28	Protocluster	number	1.29'	9382533	9403249	4286980	4286980	0.839612
CDPS	NRPS	CP108439	NBC_01278	8759357	41	Protocluster	number	1.42'	7867997	7887332	3497986	3497986	0.798686
CDPS	NRPS	CP108439	NBC_01278	8759357	42	Protocluster	number	1.43'	7906761	7927477	3537440	3537440	0.807694
CDPS	NRPS	CP108442	NBC_01276	8225516	23	Protocluster	number	1.24'	2397840	2418637	-1704520	1704520	-0.414447
CDPS	NRPS	CP108454	NBC_01268	8505003	30	Protocluster	number	1.31'	6069035	6089760	1826896	1826896	0.429605
CDPS	NRPS	CP108467	NBC_01259	8573239	31	Protocluster	number	1.32'	8501016	8522545	4225161	4225161	0.985663
CDPS	NRPS	CP108473	NBC_01256	8867118	10	Protocluster	number	1.11'	729106	749855	-3694080	3694080	-0.833209
CDPS	NRPS	CP108474	NBC_01255	8433082	34	Protocluster	number	1.35'	7769964	7790683	3563780	3563780	0.84519
CDPS	NRPS	CP108488	NBC_01244	9513468	23	Protocluster	number	1.24'	6503041	6518936	1754250	1754250	0.368793
CDPS	NRPS	CP108488	NBC_01244	9513468	35	Protocluster	number	1.36'	8289626	8310333	3543250	3543250	0.744891
CDPS	NRPS	CP108512	NBC_01236	11360030	19	Protocluster	number	1.20'	4665732	4685127	-1004590	1004590	-0.176864
CDPS	NRPS	CP108512	NBC_01236	11360030	35	Protocluster	number	1.36'	8890090	8910824	3220442	3220442	0.566978
CDPS	NRPS	CP108514	NBC_01233	10187596	20	Protocluster	number	1.21'	6456660	6477271	1373170	1373170	0.269577
CDPS	NRPS	CP108514	NBC_01233	10187596	4	Protocluster	number	1.5'	301822	321256	-4782259	4782259	-0.93884
CDPS	NRPS	CP108518	NBC_01232	8660092	39	Protocluster	number	1.40'	8301808	8322548	3982132	3982132	0.919651
CDPS	NRPS	CP108549	NBC_01210	9076647	25	Protocluster	number	1.26'	6497249	6517980	1969291	1969291	0.433925
CDPS	NRPS	CP108554	NBC_01207	10443073	14	Protocluster	number	1.15'	6929246	6948267	1717220	1717220	0.328873
CDPS	NRPS	CP108554	NBC_01207	10443073	42	Protocluster	number	1.43'	9956564	9977305	4745398	4745398	0.908813
CDPS	NRPS	CP108557	NBC_01205	8618493	33	Protocluster	number	1.34'	6394658	6413993	2095079	2095079	0.486182
CDPS	NRPS	CP108557	NBC_01205	8618493	34	Protocluster	number	1.35'	6433232	6453948	2134340	2134340	0.495293
CDPS	NRPS	CP108573	NBC_01195	8750824	40	Protocluster	number	1.41'	8228886	8249593	3863830	3863830	0.883078
CDPS	NRPS	CP108612	NBC_01167	8297195	24	Protocluster	number	1.25'	5841469	5862200	1703237	1703237	0.410557
CDPS	NRPS	CP108616	NBC_01157	8925254	51	Protocluster	number	1.52'	8548043	8568783	4095786	4095786	0.917797
CDPS	NRPS	CP108621	NBC_01147	8438603	22	Protocluster	number	1.23'	2726107	2746910	-1482793	1482793	-0.351431
CDPS	NRPS	CP108627	NBC_01137	8421525	22	Protocluster	number	1.23'	2725896	2746699	-1474465	1474465	-0.350166
CDPS	NRPS	CP108638	NBC_01135	8813451	12	Protocluster	number	1.13'	853588	874438	-3542710	3542710	-0.803933
CDPS	NRPS	CP108638	NBC_01135	8813451	46	Protocluster	number	1.47'	8313438	8334250	3917120	3917120	0.888896
CDPS	NRPS	CP108642	NBC_01127	9103358	43	Protocluster	number	1.44'	8434625	8455332	3893300	3893300	0.855355
CDPS	NRPS	CP108644	NBC_01116	8621271	33	Protocluster	number	1.34'	3341301	3362008	-958981	958981	-0.222469
CDPS	NRPS	CP108651	NBC_01106	8912513	0	Protocluster	number	1.1'	719	21504	-4445145	4445145	-0.997507
CDPS	NRPS	CP108659	NBC_01092	11096016	32	Protocluster	number	1.33'	5933019	5953765	395384	395384	0.0712659
CDPS	NRPS	CP108669	NBC_01077	10031225	36	Protocluster	number	1.37'	6841099	6861824	1835849	1835849	0.366027
CDPS	NRPS	CP108683	NBC_01017	11375640	26	Protocluster	number	1.27'	6171350	6192141	493926	493926	0.0868392
CDPS	NRPS	CP108700	NBC_01006	8687168	36	Protocluster	number	1.37'	7931212	7951928	3597986	3597986	0.828345
CDPS	NRPS	CP108711	NBC_01001	7941964	33	Protocluster	number	1.34'	7666737	7687453	3706113	3706113	0.933299
CDPS	NRPS	CP108720	NBC_00998	8190284	14	Protocluster	number	1.15'	5839149	5857316	1753090	1753090	0.42809
CDPS	NRPS	CP108720	NBC_00998	8190284	35	Protocluster	number	1.36'	8059329	8080045	3974545	3974545	0.970551
CDPS	NRPS	CP108723	NBC_00996	10750390	13	Protocluster	number	1.14'	4775244	4796017	-589564	589564	-0.109682
CDPS	NRPS	CP108733	NBC_00986	11750813	40	Protocluster	number	1.41'	11224132	11244851	5359085	5359085	0.912122
CDPS	NRPS	CP108741	NBC_00974	8608746	15	Protocluster	number	1.16'	5803492	5824298	1509522	1509522	0.350695
CDPS	NRPS	CP108814	NBC_00868	8951979	19	Protocluster	number	1.20'	6019492	6039871	1553692	1553692	0.347117
CDPS	NRPS	CP108814	NBC_00868	8951979	29	Protocluster	number	1.30'	7183118	7203831	2717485	2717485	0.607125
CDPS	NRPS	CP108820	NBC_00865	10071390	23	Protocluster	number	1.24'	5286684	5307439	261366	261366	0.0519027
CDPS	NRPS	CP108837	NBC_00853	7977575	9	Protocluster	number	1.10'	5612055	5632813	1633650	1633650	0.409561
CDPS	NRPS	CP108840	NBC_00851	9210269	24	Protocluster	number	1.25'	5573329	5594084	978572	978572	0.212496
CDPS	NRPS	CP108856	NBC_00839	10880213	58	Protocluster	number	1.59'	10187652	10208416	4757930	4757930	0.874602
CDPS	NRPS	CP108858	NBC_00836	11272033	61	Protocluster	number	1.62'	10843909	10864673	5218270	5218270	0.925879
CDPS	NRPS	CP108863	NBC_00832	9032248	48	Protocluster	number	1.49'	8616989	8637729	4111235	4111235	0.910346
CDPS	NRPS	CP108864	NBC_00831	8878587	40	Protocluster	number	1.41'	8365965	8386672	3937025	3937025	0.886858
CDPS	NRPS	CP108938	NBC_00775	11096612	22	Protocluster	number	1.23'	4950068	4970820	-587862	587862	-0.105953
CDPS	NRPS	CP108992	NBC_00713	9858584	8	Protocluster	number	1.9'	954107	974847	-3964815	3964815	-0.804338
CDPS	NRPS	CP109003	NBC_00701	8776050	41	Protocluster	number	1.42'	8242024	8262764	3864369	3864369	0.880662
CDPS	NRPS	CP109007	NBC_00691	8302280	26	Protocluster	number	1.27'	5869089	5889814	1728310	1728310	0.416346
CDPS	NRPS	CP109009	NBC_00690	8833314	7	Protocluster	number	1.8'	895129	915911	-3511137	3511137	-0.794976
CDPS	NRPS	CP109011	NBC_00686	10012265	8	Protocluster	number	1.9'	1011196	1031936	-3984570	3984570	-0.795938
CDPS	NRPS	CP109019	NBC_00668	8267928	0	Protocluster	number	1.1'	183248	203177	-3940750	3940750	-0.953262
CDPS	NRPS	CP109019	NBC_00668	8267928	22	Protocluster	number	1.23'	2315067	2335786	-1808540	1808540	-0.437483
CDPS	NRPS	CP109022	NBC_00667	7132883	22	Protocluster	number	1.23'	2396642	2417391	-1159425	1159425	-0.325093
CDPS	NRPS	CP109024	NBC_00666	10029205	32	Protocluster	number	1.33'	9071517	9092257	4067280	4067280	0.811087
CDPS	NRPS	CP109025	NBC_00664	7134783	22	Protocluster	number	1.23'	2396639	2417388	-1160378	1160378	-0.325274
CDPS	NRPS	CP109027	NBC_00663	9859624	19	Protocluster	number	1.20'	5408476	5429204	489028	489028	0.0991981
CDPS	NRPS	CP109030	NBC_00661	10195533	8	Protocluster	number	1.9'	954078	974818	-4133320	4133320	-0.81081
CDPS	NRPS	CP109037	NBC_00649	10292842	29	Protocluster	number	1.30'	9371817	9392533	4235754	4235754	0.823048
CDPS	NRPS	CP109038	NBC_00648	8450570	1	Protocluster	number	1.2'	148726	168221	-4066810	4066810	-0.962494
CDPS	NRPS	CP109038	NBC_00648	8450570	21	Protocluster	number	1.22'	2289392	2310111	-1925530	1925530	-0.455716
CDPS	NRPS	CP109050	NBC_00636	11240151	3	Protocluster	number	1.4'	1024857	1045600	-4584847	4584847	-0.815798
CDPS	NRPS	CP109051	NBC_01325	7646701	15	Protocluster	number	1.16'	997462	1017768	-2815740	2815740	-0.736459
CDPS	NRPS	CP109051	NBC_01325	7646701	44	Protocluster	number	1.45'	7555203	7575880	3742191	3742191	0.978773
CDPS	NRPS	CP109055	NBC_01304	10658997	8	Protocluster	number	1.9'	357926	378720	-4961180	4961180	-0.930891
CDPS	NRPS	CP109072	NBC_01808	8221997	0	Protocluster	number	1.1'	315933	336655	-3784700	3784700	-0.920628
CDPS	NRPS	CP109127	NBC_01758	8809469	44	Protocluster	number	1.45'	8475985	8496725	4081620	4081620	0.926644
CDPS	NRPS	CP109183	NBC_01714	12275813	37	Protocluster	number	1.38'	10726691	10747446	4599162	4599162	0.749305
CDPS	NRPS	CP109290	NBC_01624	8815475	13	Protocluster	number	1.14'	823996	844880	-3573300	3573300	-0.810688
CDPS	NRPS	CP109290	NBC_01624	8815475	47	Protocluster	number	1.48'	8319362	8340174	3922030	3922030	0.889806
CDPS	NRPS	CP109301	NBC_01615	11635954	23	Protocluster	number	1.24'	5107212	5127964	-700389	700389	-0.120384
CDPS	NRPS	CP109302	NBC_01614	11354032	26	Protocluster	number	1.27'	6075855	6096646	409234	409234	0.0720861
CDPS	NRPS	CP109317	NBC_01598	8530688	44	Protocluster	number	1.45'	8170097	8190786	3915100	3915100	0.917886
CDPS	NRPS	CP109319	NBC_01597	10258656	47	Protocluster	number	1.48'	10004220	10024891	4885230	4885230	0.952411
CDPS	NRPS	CP109349	NBC_01568	9315419	31	Protocluster	number	1.32'	8933924	8954664	4286580	4286580	0.920319
CDPS	NRPS	CP109368	NBC_01556	8425047	41	Protocluster	number	1.42'	7959728	7980417	3757549	3757549	0.891995
CDPS	NRPS	CP109377	NBC_01547	8896641	30	Protocluster	number	1.31'	8551976	8572716	4114030	4114030	0.92485
CDPS	NRPS	CP109379	NBC_01546	8512486	1	Protocluster	number	1.2'	453704	473776	-3792503	3792503	-0.891045
CDPS	NRPS	CP109379	NBC_01546	8512486	25	Protocluster	number	1.26'	2827957	2848739	-1417895	1417895	-0.333133
CDPS	NRPS	CP109379	NBC_01546	8512486	3	Protocluster	number	1.4'	682576	700307	-3564800	3564800	-0.837546
CDPS	NRPS	CP109394	NBC_01530	9331707	26	Protocluster	number	1.27'	5199625	5220356	544137	544137	0.116621
CDPS	NRPS	CP109400	NBC_01523	8858288	0	Protocluster	number	1.1'	1	20601	-4418843	4418843	-0.997674
CDPS	NRPS	CP109417	NBC_01511	8103498	5	Protocluster	number	1.6'	641426	662127	-3399970	3399970	-0.839136
CDPS	NRPS	CP109419	NBC_01508	8023512	5	Protocluster	number	1.6'	618126	638827	-3383280	3383280	-0.843341
CDPS	NRPS	CP109445	NBC_01477	8465517	54	Protocluster	number	1.55'	8359548	8380228	4137130	4137130	0.977408
CDPS	NRPS	CP109447	NBC_01475	10864631	7	Protocluster	number	1.8'	890885	911007	-4531370	4531370	-0.834151
CDPS	NRPS	CP109487	NBC_01439	9578283	0	Protocluster	number	1.1'	119928	139613	-4659371	4659371	-0.972903
CDPS	NRPS	CP109487	NBC_01439	9578283	39	Protocluster	number	1.40'	9259107	9279847	4480340	4480340	0.93552
CDPS	NRPS	CP109496	NBC_01431	8180708	15	Protocluster	number	1.16'	2576569	2597264	-1503440	1503440	-0.367557
CDPS	NRPS	CP109500	NBC_01426	7659321	26	Protocluster	number	1.27'	2669938	2690723	-1149330	1149330	-0.300113
CDPS	NRPS	CP109515	NBC_01419	9038323	2	Protocluster	number	1.3'	237495	258280	-4271274	4271274	-0.945147
CDPS	NRPS	CP109522	NBC_01414	8573618	42	Protocluster	number	1.43'	8212985	8233674	3936520	3936520	0.918287
CDPS	NRPS	CP109545	NBC_01396	10133960	52	Protocluster	number	1.53'	9902554	9923225	4845910	4845910	0.95637
CDPS	NRPS	CP109558	NBC_01386	11327439	30	Protocluster	number	1.31'	10223980	10244696	4570620	4570620	0.807
CDPS	NRPS	CP109574	NBC_01370	10683296	2	Protocluster	number	1.3'	787515	808258	-4543760	4543760	-0.850629
CDPS	NRPS	CP109580	NBC_01367	10119162	21	Protocluster	number	1.22'	6710554	6730358	1660875	1660875	0.328263
CDPS	NRPS	CP109580	NBC_01367	10119162	43	Protocluster	number	1.44'	9255444	9276184	4206233	4206233	0.83134
CDPS	NRPS	CP109583	NBC_01365	9117749	14	Protocluster	number	1.15'	838695	859585	-3709730	3709730	-0.813738
CDPS	NRPS	CP109583	NBC_01365	9117749	51	Protocluster	number	1.52'	8507136	8527936	3958660	3958660	0.868342
CDPS	NRPS	CP130715	NBC_00207	9446829	16	Protocluster	number	1.17'	6349689	6369166	1636013	1636013	0.346362
CDPS	NRPS	CP130715	NBC_00207	9446829	49	Protocluster	number	1.50'	9052137	9072877	4339090	4339090	0.918634
CDPS	NRPS	CP130716	NBC_00150	8776063	22	Protocluster	number	1.23'	2473951	2494670	-1903721	1903721	-0.433844
CDPS	NRPS	CP130716	NBC_00150	8776063	2	Protocluster	number	1.3'	283402	302296	-4095180	4095180	-0.933261
CDPS	NRPS	CP130720	NBC_01296	8855236	14	Protocluster	number	1.15'	5845564	5865422	1427875	1427875	0.322493
CDPS	NRPS	CP130720	NBC_01296	8855236	33	Protocluster	number	1.34'	7904633	7925349	3487373	3487373	0.787641
NAPAA	NRPS	CP107730	NBC_00634	10733048	30	Protocluster	number	1.31'	7914797	7949385	2565567	2565567	0.478069
NAPAA	NRPS	CP107730	NBC_00634	10733048	7	Protocluster	number	1.8'	2214817	2247405	-3135413	3135413	-0.584254
NAPAA	NRPS	CP107731	NBC_00633	10700624	24	Protocluster	number	1.25'	7941879	7976467	2608861	2608861	0.487609
NAPAA	NRPS	CP107731	NBC_00633	10700624	4	Protocluster	number	1.5'	2238619	2271190	-3095410	3095410	-0.578548
NAPAA	NRPS	CP107733	NBC_00632	11508214	10	Protocluster	number	1.11'	2705749	2738439	-3032013	3032013	-0.52693
NAPAA	NRPS	CP107733	NBC_00632	11508214	31	Protocluster	number	1.32'	8813738	8848326	3076925	3076925	0.534735
NAPAA	NRPS	CP107734	NBC_00631	11076837	11	Protocluster	number	1.12'	1609942	1644316	-3911290	3911290	-0.706211
NAPAA	NRPS	CP107734	NBC_00631	11076837	18	Protocluster	number	1.19'	2553413	2587279	-2968070	2968070	-0.535906
NAPAA	NRPS	CP107735	NBC_00630	8069200	13	Protocluster	number	1.14'	1752205	1786062	-2265470	2265470	-0.56151
NAPAA	NRPS	CP107741	NBC_00626	10528387	1	Protocluster	number	1.2'	1239229	1270601	-4009280	4009280	-0.761613
NAPAA	NRPS	CP107741	NBC_00626	10528387	9	Protocluster	number	1.10'	3018643	3053162	-2228291	2228291	-0.423292
NAPAA	NRPS	CP107742	NBC_00625	8538055	35	Protocluster	number	1.36'	7353395	7391804	3103572	3103572	0.726997
NAPAA	NRPS	CP107742	NBC_00625	8538055	45	Protocluster	number	1.46'	7819834	7855920	3568850	3568850	0.835987
NAPAA	NRPS	CP107746	NBC_00624	8941894	4	Protocluster	number	1.5'	947916	983767	-3505110	3505110	-0.783975
NAPAA	NRPS	CP107748	NBC_00623	9715470	3	Protocluster	number	1.4'	1216587	1252435	-3623224	3623224	-0.745867
NAPAA	NRPS	CP107749	NBC_00622	10521781	1	Protocluster	number	1.2'	1232632	1264004	-4012570	4012570	-0.762717
NAPAA	NRPS	CP107749	NBC_00622	10521781	9	Protocluster	number	1.10'	3012050	3046569	-2231581	2231581	-0.424183
NAPAA	NRPS	CP107750	NBC_00618	10528355	1	Protocluster	number	1.2'	1239231	1270603	-4009260	4009260	-0.761612
NAPAA	NRPS	CP107750	NBC_00618	10528355	9	Protocluster	number	1.10'	3018648	3053167	-2228270	2228270	-0.423289
NAPAA	NRPS	CP107755	NBC_00598	10077198	13	Protocluster	number	1.14'	2358153	2391173	-2663936	2663936	-0.528706
NAPAA	NRPS	CP107755	NBC_00598	10077198	30	Protocluster	number	1.31'	7581691	7616306	2560400	2560400	0.508157
NAPAA	NRPS	CP107760	NBC_00594	8439505	14	Protocluster	number	1.15'	1954437	1988294	-2248387	2248387	-0.532824
NAPAA	NRPS	CP107761	NBC_00591	8700481	39	Protocluster	number	1.40'	7955870	7991980	3623680	3623680	0.832984
NAPAA	NRPS	CP107762	NBC_00590	10126779	12	Protocluster	number	1.13'	2063680	2096429	-2983335	2983335	-0.589197
NAPAA	NRPS	CP107762	NBC_00590	10126779	33	Protocluster	number	1.34'	7800369	7835494	2754542	2754542	0.544011
NAPAA	NRPS	CP107764	NBC_00589	11075804	0	Protocluster	number	1.1'	362313	398061	-5157715	5157715	-0.931348
NAPAA	NRPS	CP107764	NBC_00589	11075804	12	Protocluster	number	1.13'	2446819	2480694	-3074150	3074150	-0.555111
NAPAA	NRPS	CP107765	NBC_00588	9409010	19	Protocluster	number	1.20'	7168229	7202095	2480657	2480657	0.527294
NAPAA	NRPS	CP107765	NBC_00588	9409010	6	Protocluster	number	1.7'	2106525	2140137	-2581174	2581174	-0.54866
NAPAA	NRPS	CP107766	NBC_00587	9642004	21	Protocluster	number	1.22'	7593472	7628059	2789760	2789760	0.578668
NAPAA	NRPS	CP107766	NBC_00587	9642004	8	Protocluster	number	1.9'	1934716	1967272	-2870008	2870008	-0.595314
NAPAA	NRPS	CP107768	NBC_00586	9643430	21	Protocluster	number	1.22'	7594082	7628669	2789660	2789660	0.578562
NAPAA	NRPS	CP107768	NBC_00586	9643430	8	Protocluster	number	1.9'	1935427	1967983	-2870010	2870010	-0.595226
NAPAA	NRPS	CP107772	NBC_00582	10791786	5	Protocluster	number	1.6'	2382155	2416018	-2996810	2996810	-0.555387
NAPAA	NRPS	CP107780	NBC_00576	10919009	10	Protocluster	number	1.11'	1905868	1938935	-3537103	3537103	-0.64788
NAPAA	NRPS	CP107780	NBC_00576	10919009	31	Protocluster	number	1.32'	8658936	8693761	3216844	3216844	0.589219
NAPAA	NRPS	CP107782	NBC_00573	8806723	49	Protocluster	number	1.50'	7946137	7982004	3560709	3560709	0.808634
NAPAA	NRPS	CP107782	NBC_00573	8806723	54	Protocluster	number	1.55'	8271839	8305747	3885430	3885430	0.882378
NAPAA	NRPS	CP107783	NBC_00569	10324489	28	Protocluster	number	1.29'	9404786	9438856	4259580	4259580	0.825141
NAPAA	NRPS	CP107784	NBC_00566	6411420	0	Protocluster	number	1.1'	88499	124329	-3099296	3099296	-0.966805
NAPAA	NRPS	CP107786	NBC_00564	9901759	12	Protocluster	number	1.13'	1987299	2021174	-2946643	2946643	-0.595176
NAPAA	NRPS	CP107791	NBC_00562	9892438	5	Protocluster	number	1.6'	1207136	1242987	-3721160	3721160	-0.752324
NAPAA	NRPS	CP107796	NBC_00557	8676941	20	Protocluster	number	1.21'	7695592	7731418	3375030	3375030	0.777931
NAPAA	NRPS	CP107799	NBC_00554	9993500	10	Protocluster	number	1.11'	1815171	1849046	-3164640	3164640	-0.63334
NAPAA	NRPS	CP107809	NBC_00541	8574628	13	Protocluster	number	1.14'	1952183	1986040	-2318200	2318200	-0.540712
NAPAA	NRPS	CP107813	NBC_00538	8069212	13	Protocluster	number	1.14'	1752197	1786054	-2265480	2265480	-0.561512
NAPAA	NRPS	CP107819	NBC_00536	8664208	43	Protocluster	number	1.44'	7284850	7318020	2969331	2969331	0.685425
NAPAA	NRPS	CP107819	NBC_00536	8664208	52	Protocluster	number	1.53'	7960609	7994571	3645486	3645486	0.841505
NAPAA	NRPS	CP107838	NBC_00520	8509353	11	Protocluster	number	1.12'	1514933	1550795	-2721810	2721810	-0.639722
NAPAA	NRPS	CP107839	NBC_00519	10093605	18	Protocluster	number	1.19'	2130845	2163515	-2899620	2899620	-0.574546
NAPAA	NRPS	CP107839	NBC_00519	10093605	38	Protocluster	number	1.39'	7839262	7873827	2809742	2809742	0.556737
NAPAA	NRPS	CP107841	NBC_00515	10755582	16	Protocluster	number	1.17'	2151822	2183447	-3210160	3210160	-0.596929
NAPAA	NRPS	CP107841	NBC_00515	10755582	33	Protocluster	number	1.34'	8189263	8224268	2828970	2828970	0.526047
NAPAA	NRPS	CP107844	NBC_00514	10588014	16	Protocluster	number	1.17'	2096265	2127917	-3181916	3181916	-0.601041
NAPAA	NRPS	CP107844	NBC_00514	10588014	33	Protocluster	number	1.34'	7984109	8019105	2707600	2707600	0.511446
NAPAA	NRPS	CP107845	NBC_00513	8318248	4	Protocluster	number	1.5'	903869	937234	-3238570	3238570	-0.778666
NAPAA	NRPS	CP107845	NBC_00513	8318248	7	Protocluster	number	1.8'	1130525	1164565	-3011579	3011579	-0.72409
NAPAA	NRPS	CP107851	NBC_00510	10147553	11	Protocluster	number	1.12'	4558717	4590352	-499242	499242	-0.0983965
NAPAA	NRPS	CP107851	NBC_00510	10147553	20	Protocluster	number	1.21'	8969960	9005846	3914130	3914130	0.771443
NAPAA	NRPS	CP107855	NBC_00503	8192422	4	Protocluster	number	1.5'	520349	554254	-3558910	3558910	-0.86883
NAPAA	NRPS	CP107860	NBC_00500	10848571	11	Protocluster	number	1.12'	2201490	2235365	-3205858	3205858	-0.591019
NAPAA	NRPS	CP107861	NBC_00499	11146907	10	Protocluster	number	1.11'	2931047	2964201	-2625830	2625830	-0.471132
NAPAA	NRPS	CP107861	NBC_00499	11146907	1	Protocluster	number	1.2'	1195209	1226615	-4362540	4362540	-0.782736
NAPAA	NRPS	CP107861	NBC_00499	11146907	26	Protocluster	number	1.27'	9917995	9951885	4361490	4361490	0.782547
NAPAA	NRPS	CP107862	NBC_00498	10072442	10	Protocluster	number	1.11'	2928327	2962846	-2090630	2090630	-0.415119
NAPAA	NRPS	CP107862	NBC_00498	10072442	1	Protocluster	number	1.2'	1193251	1224657	-3827267	3827267	-0.759948
NAPAA	NRPS	CP107863	NBC_00497	10906898	16	Protocluster	number	1.17'	2182360	2214060	-3255239	3255239	-0.596914
NAPAA	NRPS	CP107863	NBC_00497	10906898	36	Protocluster	number	1.37'	8128088	8163084	2692137	2692137	0.493658
NAPAA	NRPS	CP107865	NBC_00496	11851102	13	Protocluster	number	1.14'	3637288	3669125	-2272340	2272340	-0.383482
NAPAA	NRPS	CP107865	NBC_00496	11851102	28	Protocluster	number	1.29'	9790335	9825337	3882285	3882285	0.655177
NAPAA	NRPS	CP107865	NBC_00496	11851102	8	Protocluster	number	1.9'	2025800	2060585	-3882360	3882360	-0.65519
NAPAA	NRPS	CP107866	NBC_00494	11363729	19	Protocluster	number	1.20'	2454820	2486490	-3211210	3211210	-0.565168
NAPAA	NRPS	CP107866	NBC_00494	11363729	40	Protocluster	number	1.41'	8659344	8694340	2994980	2994980	0.527112
NAPAA	NRPS	CP107867	NBC_00493	10528390	1	Protocluster	number	1.2'	1239231	1270603	-4009278	4009278	-0.761613
NAPAA	NRPS	CP107867	NBC_00493	10528390	9	Protocluster	number	1.10'	3018647	3053166	-2228290	2228290	-0.423292
NAPAA	NRPS	CP107869	NBC_00490	10567976	19	Protocluster	number	1.20'	2679238	2713089	-2587820	2587820	-0.489748
NAPAA	NRPS	CP107871	NBC_00488	8933679	38	Protocluster	number	1.39'	8592536	8626447	4142652	4142652	0.927424
NAPAA	NRPS	CP107877	NBC_00487	10744805	18	Protocluster	number	1.19'	2531090	2562927	-2825394	2825394	-0.525909
NAPAA	NRPS	CP107877	NBC_00487	10744805	33	Protocluster	number	1.34'	8684050	8719052	3329150	3329150	0.619676
NAPAA	NRPS	CP107878	NBC_00485	10072122	18	Protocluster	number	1.19'	2163627	2196308	-2856090	2856090	-0.567128
NAPAA	NRPS	CP107878	NBC_00485	10072122	37	Protocluster	number	1.38'	7713390	7747955	2694610	2694610	0.535063
NAPAA	NRPS	CP107879	NBC_00484	10525887	1	Protocluster	number	1.2'	1239234	1270606	-4008020	4008020	-0.761555
NAPAA	NRPS	CP107879	NBC_00484	10525887	9	Protocluster	number	1.10'	3018723	3053242	-2226961	2226961	-0.42314
NAPAA	NRPS	CP107880	NBC_00483	10237418	10	Protocluster	number	1.11'	2935637	2970099	-2165841	2165841	-0.423123
NAPAA	NRPS	CP107880	NBC_00483	10237418	2	Protocluster	number	1.3'	1136573	1167811	-3966517	3966517	-0.774906
NAPAA	NRPS	CP107883	NBC_00480	11915655	20	Protocluster	number	1.21'	2691943	2723459	-3250130	3250130	-0.545523
NAPAA	NRPS	CP107883	NBC_00480	11915655	41	Protocluster	number	1.42'	9122142	9157138	3181810	3181810	0.534055
NAPAA	NRPS	CP107884	NBC_00475	8649157	34	Protocluster	number	1.35'	7458788	7497172	3153400	3153400	0.729181
NAPAA	NRPS	CP107884	NBC_00475	8649157	44	Protocluster	number	1.45'	7926250	7962336	3619710	3619710	0.837009
NAPAA	NRPS	CP107885	NBC_00472	9236847	4	Protocluster	number	1.5'	429874	466407	-4170283	4170283	-0.902967
NAPAA	NRPS	CP107887	NBC_00471	9844630	48	Protocluster	number	1.49'	9352371	9386282	4447010	4447010	0.903439
NAPAA	NRPS	CP107889	NBC_00470	10634140	1	Protocluster	number	1.2'	1239231	1270603	-4062153	4062153	-0.763983
NAPAA	NRPS	CP107889	NBC_00470	10634140	9	Protocluster	number	1.10'	3018721	3053240	-2281090	2281090	-0.429013
NAPAA	NRPS	CP107894	NBC_00467	8364747	11	Protocluster	number	1.12'	1317076	1351753	-2847959	2847959	-0.680943
NAPAA	NRPS	CP107894	NBC_00467	8364747	20	Protocluster	number	1.21'	5135500	5171934	971344	971344	0.232247
NAPAA	NRPS	CP107902	NBC_00461	10374860	28	Protocluster	number	1.29'	7627812	7662377	2457660	2457660	0.473772
NAPAA	NRPS	CP107902	NBC_00461	10374860	8	Protocluster	number	1.9'	1999280	2031950	-3171815	3171815	-0.611442
NAPAA	NRPS	CP107903	NBC_00459	9763010	13	Protocluster	number	1.14'	2058010	2090611	-2807190	2807190	-0.575067
NAPAA	NRPS	CP107903	NBC_00459	9763010	31	Protocluster	number	1.32'	7898683	7932558	3034120	3034120	0.621554
NAPAA	NRPS	CP107905	NBC_00457	10802565	10	Protocluster	number	1.11'	2257274	2291140	-3127080	3127080	-0.578951
NAPAA	NRPS	CP107906	NBC_00456	9449196	11	Protocluster	number	1.12'	2049491	2081695	-2659005	2659005	-0.5628
NAPAA	NRPS	CP107906	NBC_00456	9449196	16	Protocluster	number	1.17'	3370531	3405554	-1336560	1336560	-0.282894
NAPAA	NRPS	CP107910	NBC_00453	10089300	17	Protocluster	number	1.18'	2016316	2048986	-3011999	3011999	-0.597068
NAPAA	NRPS	CP107910	NBC_00453	10089300	36	Protocluster	number	1.37'	7684846	7719411	2657480	2657480	0.526792
NAPAA	NRPS	CP107911	NBC_00450	8918193	13	Protocluster	number	1.14'	1675859	1708356	-2766989	2766989	-0.620527
NAPAA	NRPS	CP107911	NBC_00450	8918193	18	Protocluster	number	1.19'	3019461	3054484	-1422124	1422124	-0.318926
NAPAA	NRPS	CP107914	NBC_00445	10757571	8	Protocluster	number	1.9'	2040089	2073955	-3321760	3321760	-0.617567
NAPAA	NRPS	CP107916	NBC_00444	10787473	10	Protocluster	number	1.11'	2043685	2077551	-3333120	3333120	-0.617961
NAPAA	NRPS	CP107917	NBC_00443	9449954	13	Protocluster	number	1.14'	1921762	1954677	-2786760	2786760	-0.589793
NAPAA	NRPS	CP107917	NBC_00443	9449954	33	Protocluster	number	1.34'	7846999	7881695	3139370	3139370	0.66442
NAPAA	NRPS	CP107918	NBC_00442	7725772	11	Protocluster	number	1.12'	833374	867324	-3012537	3012537	-0.779867
NAPAA	NRPS	CP107919	NBC_00441	7404206	0	Protocluster	number	1.1'	37557	72613	-3647018	3647018	-0.985121
NAPAA	NRPS	CP107924	NBC_00435	7923365	24	Protocluster	number	1.25'	7046985	7080890	3102255	3102255	0.783065
NAPAA	NRPS	CP107926	NBC_00433	8986572	27	Protocluster	number	1.28'	6381183	6415040	1904830	1904830	0.423928
NAPAA	NRPS	CP107928	NBC_00425	9805310	14	Protocluster	number	1.15'	2191888	2225754	-2693834	2693834	-0.549464
NAPAA	NRPS	CP107935	NBC_00414	10350652	20	Protocluster	number	1.21'	2583193	2616650	-2575400	2575400	-0.49763
NAPAA	NRPS	CP107935	NBC_00414	10350652	33	Protocluster	number	1.34'	8055434	8089342	2897062	2897062	0.559783
NAPAA	NRPS	CP107940	NBC_00400	8490789	0	Protocluster	number	1.1'	51836	87436	-4175760	4175760	-0.983598
NAPAA	NRPS	CP107940	NBC_00400	8490789	2	Protocluster	number	1.3'	151662	185573	-4076777	4076777	-0.960282
NAPAA	NRPS	CP107944	NBC_00391	10628885	12	Protocluster	number	1.13'	1957020	1988853	-3341506	3341506	-0.628759
NAPAA	NRPS	CP107944	NBC_00391	10628885	25	Protocluster	number	1.26'	8213494	8248496	2916550	2916550	0.548797
NAPAA	NRPS	CP107945	NBC_00390	8532829	24	Protocluster	number	1.25'	7455359	7489261	3205900	3205900	0.751427
NAPAA	NRPS	CP107945	NBC_00390	8532829	3	Protocluster	number	1.4'	262161	295343	-3987660	3987660	-0.934663
NAPAA	NRPS	CP107945	NBC_00390	8532829	8	Protocluster	number	1.9'	1077582	1112217	-3171515	3171515	-0.743368
NAPAA	NRPS	CP107950	NBC_00386	10193344	18	Protocluster	number	1.19'	2769052	2802927	-2310680	2310680	-0.45337
NAPAA	NRPS	CP107952	NBC_00383	8613235	34	Protocluster	number	1.35'	7362866	7401280	3075460	3075460	0.714124
NAPAA	NRPS	CP107952	NBC_00383	8613235	44	Protocluster	number	1.45'	7827452	7863538	3538880	3538880	0.821731
NAPAA	NRPS	CP107955	NBC_00381	12912080	11	Protocluster	number	1.12'	2965416	2997566	-3474549	3474549	-0.538186
NAPAA	NRPS	CP107955	NBC_00381	12912080	21	Protocluster	number	1.22'	7462945	7497259	1024062	1024062	0.158621
NAPAA	NRPS	CP107955	NBC_00381	12912080	44	Protocluster	number	1.45'	11274843	11310073	4836418	4836418	0.749131
NAPAA	NRPS	CP107955	NBC_00381	12912080	7	Protocluster	number	1.8'	1649195	1681607	-4790639	4790639	-0.74204
NAPAA	NRPS	CP107957	NBC_00379	11832677	0	Protocluster	number	1.1'	446548	480076	-5453030	5453030	-0.92169
NAPAA	NRPS	CP107957	NBC_00379	11832677	12	Protocluster	number	1.13'	3128385	3160479	-2771910	2771910	-0.468518
NAPAA	NRPS	CP107957	NBC_00379	11832677	22	Protocluster	number	1.23'	7700318	7734950	1801300	1801300	0.304462
NAPAA	NRPS	CP107957	NBC_00379	11832677	39	Protocluster	number	1.40'	10673836	10709096	4775130	4775130	0.807109
NAPAA	NRPS	CP107957	NBC_00379	11832677	8	Protocluster	number	1.9'	1825041	1857606	-4075015	4075015	-0.688773
NAPAA	NRPS	CP107958	NBC_00377	9195461	7	Protocluster	number	1.8'	1891975	1925841	-2688820	2688820	-0.584815
NAPAA	NRPS	CP107960	NBC_00376	8939048	0	Protocluster	number	1.1'	453156	483923	-4000980	4000980	-0.895169
NAPAA	NRPS	CP107960	NBC_00376	8939048	6	Protocluster	number	1.7'	789951	824009	-3662544	3662544	-0.819448
NAPAA	NRPS	CP107963	NBC_00375	8873106	44	Protocluster	number	1.45'	7950500	7986429	3531910	3531910	0.796093
NAPAA	NRPS	CP107963	NBC_00375	8873106	49	Protocluster	number	1.50'	8279031	8312939	3859432	3859432	0.869917
NAPAA	NRPS	CP107967	NBC_00371	11114350	28	Protocluster	number	1.29'	9632464	9666534	4092324	4092324	0.736404
NAPAA	NRPS	CP107971	NBC_00366	9983749	18	Protocluster	number	1.19'	2099646	2132328	-2875890	2875890	-0.576114
NAPAA	NRPS	CP107971	NBC_00366	9983749	37	Protocluster	number	1.38'	7550846	7585411	2576254	2576254	0.516089
NAPAA	NRPS	CP107972	NBC_00363	10757626	16	Protocluster	number	1.17'	2151838	2183463	-3211160	3211160	-0.597002
NAPAA	NRPS	CP107972	NBC_00363	10757626	33	Protocluster	number	1.34'	8191315	8226320	2830000	2830000	0.526138
NAPAA	NRPS	CP107976	NBC_00358	9299130	12	Protocluster	number	1.13'	1951243	1985118	-2681380	2681380	-0.576695
NAPAA	NRPS	CP107981	NBC_00356	10384311	10	Protocluster	number	1.11'	3015284	3049803	-2159612	2159612	-0.415937
NAPAA	NRPS	CP107981	NBC_00356	10384311	1	Protocluster	number	1.2'	1294750	1326190	-3881690	3881690	-0.747607
NAPAA	NRPS	CP107983	NBC_00354	8827329	26	Protocluster	number	1.27'	7609946	7643851	3213234	3213234	0.72802
NAPAA	NRPS	CP107985	NBC_00353	9848962	3	Protocluster	number	1.4'	1214026	1249877	-3692530	3692530	-0.749831
NAPAA	NRPS	CP107986	NBC_00350	10435553	25	Protocluster	number	1.26'	7971729	8006317	2771250	2771250	0.531117
NAPAA	NRPS	CP107986	NBC_00350	10435553	8	Protocluster	number	1.9'	2270183	2303052	-2931159	2931159	-0.561764
NAPAA	NRPS	CP107989	NBC_00349	10394168	26	Protocluster	number	1.27'	7935702	7970290	2755912	2755912	0.53028
NAPAA	NRPS	CP107989	NBC_00349	10394168	8	Protocluster	number	1.9'	2271236	2304087	-2909420	2909420	-0.559818
NAPAA	NRPS	CP107996	NBC_00344	7001830	2	Protocluster	number	1.3'	293849	329430	-3189280	3189280	-0.910985
NAPAA	NRPS	CP107998	NBC_00343	10725031	16	Protocluster	number	1.17'	2669870	2702966	-2676100	2676100	-0.499038
NAPAA	NRPS	CP107998	NBC_00343	10725031	26	Protocluster	number	1.27'	8369009	8403591	3023780	3023780	0.563873
NAPAA	NRPS	CP107999	NBC_00342	8501228	25	Protocluster	number	1.26'	7757782	7792835	3524690	3524690	0.829219
NAPAA	NRPS	CP108005	NBC_00337	8770135	3	Protocluster	number	1.4'	209337	245482	-4157658	4157658	-0.94814
NAPAA	NRPS	CP108006	NBC_00335	8706292	7	Protocluster	number	1.8'	1261834	1295790	-3074334	3074334	-0.706233
NAPAA	NRPS	CP108011	NBC_00333	12600221	29	Protocluster	number	1.30'	3948835	3982761	-2334310	2334310	-0.370519
NAPAA	NRPS	CP108011	NBC_00333	12600221	42	Protocluster	number	1.43'	10089111	10122986	3805938	3805938	0.604107
NAPAA	NRPS	CP108013	NBC_00328	9971452	16	Protocluster	number	1.17'	2550294	2584169	-2418490	2418490	-0.485083
NAPAA	NRPS	CP108016	NBC_00324	9257388	45	Protocluster	number	1.46'	8771184	8805095	4159450	4159450	0.898623
NAPAA	NRPS	CP108019	NBC_00322	8572109	12	Protocluster	number	1.13'	4664082	4698017	394995	394995	0.0921582
NAPAA	NRPS	CP108023	NBC_00316	8786883	13	Protocluster	number	1.14'	7842996	7878841	3467477	3467477	0.789239
NAPAA	NRPS	CP108029	NBC_00314	8944372	4	Protocluster	number	1.5'	231697	267842	-4222420	4222420	-0.944151
NAPAA	NRPS	CP108030	NBC_00311	10527525	1	Protocluster	number	1.2'	1238803	1270175	-4009270	4009270	-0.761674
NAPAA	NRPS	CP108030	NBC_00311	10527525	9	Protocluster	number	1.10'	3018221	3052740	-2228282	2228282	-0.423325
NAPAA	NRPS	CP108032	NBC_00306	8499733	11	Protocluster	number	1.12'	771593	805825	-3461160	3461160	-0.814416
NAPAA	NRPS	CP108032	NBC_00306	8499733	19	Protocluster	number	1.20'	4686908	4729414	458294	458294	0.107837
NAPAA	NRPS	CP108033	NBC_00304	8797558	24	Protocluster	number	1.25'	8075476	8110553	3694240	3694240	0.839833
NAPAA	NRPS	CP108036	NBC_00303	8498532	44	Protocluster	number	1.45'	8045955	8079917	3813670	3813670	0.897489
NAPAA	NRPS	CP108038	NBC_00302	9287515	11	Protocluster	number	1.12'	2014730	2048584	-2612100	2612100	-0.562497
NAPAA	NRPS	CP108039	NBC_00299	9507903	17	Protocluster	number	1.18'	1904816	1938274	-2832410	2832410	-0.595801
NAPAA	NRPS	CP108039	NBC_00299	9507903	34	Protocluster	number	1.35'	7637707	7672193	2901000	2901000	0.610229
NAPAA	NRPS	CP108046	NBC_00289	10626179	12	Protocluster	number	1.13'	2642593	2676459	-2653560	2653560	-0.499438
NAPAA	NRPS	CP108052	NBC_00288	9182879	41	Protocluster	number	1.42'	8417052	8450963	3842568	3842568	0.836898
NAPAA	NRPS	CP108053	NBC_00287	9642853	13	Protocluster	number	1.14'	1963682	1997536	-2840820	2840820	-0.589207
NAPAA	NRPS	CP108054	NBC_00286	9853519	5	Protocluster	number	1.6'	1513539	1547414	-3396283	3396283	-0.689354
NAPAA	NRPS	CP108055	NBC_00285	10263655	11	Protocluster	number	1.12'	2302915	2336206	-2812267	2812267	-0.548005
NAPAA	NRPS	CP108055	NBC_00285	10263655	28	Protocluster	number	1.29'	8286633	8321258	3172118	3172118	0.618126
NAPAA	NRPS	CP108057	NBC_00283	7917856	8	Protocluster	number	1.9'	629482	663402	-3312486	3312486	-0.836713
NAPAA	NRPS	CP108059	NBC_00280	10398828	10	Protocluster	number	1.11'	1989343	2021402	-3194040	3194040	-0.614308
NAPAA	NRPS	CP108059	NBC_00280	10398828	26	Protocluster	number	1.27'	8229265	8263140	3046790	3046790	0.585987
NAPAA	NRPS	CP108065	NBC_00277	10691412	28	Protocluster	number	1.29'	8269449	8304037	2941037	2941037	0.550168
NAPAA	NRPS	CP108065	NBC_00277	10691412	8	Protocluster	number	1.9'	2460617	2493297	-2868749	2868749	-0.536645
NAPAA	NRPS	CP108067	NBC_00273	10316149	44	Protocluster	number	1.45'	9390232	9424152	4249120	4249120	0.82378
NAPAA	NRPS	CP108068	NBC_00272	8667553	6	Protocluster	number	1.7'	790444	824352	-3526380	3526380	-0.813697
NAPAA	NRPS	CP108070	NBC_00271	11932113	12	Protocluster	number	1.13'	3149414	3181575	-2800562	2800562	-0.469416
NAPAA	NRPS	CP108070	NBC_00271	11932113	22	Protocluster	number	1.23'	7667814	7703641	1719671	1719671	0.288242
NAPAA	NRPS	CP108070	NBC_00271	11932113	5	Protocluster	number	1.6'	1142541	1177064	-4806254	4806254	-0.8056
NAPAA	NRPS	CP108073	NBC_00270	8848699	3	Protocluster	number	1.4'	213458	249603	-4192819	4192819	-0.947669
NAPAA	NRPS	CP108075	NBC_00269	10967080	29	Protocluster	number	1.30'	9857275	9891345	4390770	4390770	0.800718
NAPAA	NRPS	CP108076	NBC_00267	9196834	7	Protocluster	number	1.8'	1892010	1925876	-2689474	2689474	-0.58487
NAPAA	NRPS	CP108079	NBC_00261	11766587	25	Protocluster	number	1.26'	2820572	2853524	-3046250	3046250	-0.51778
NAPAA	NRPS	CP108079	NBC_00261	11766587	45	Protocluster	number	1.46'	8745694	8780669	2879888	2879888	0.489503
NAPAA	NRPS	CP108080	NBC_00259	8164743	0	Protocluster	number	1.1'	45748	78812	-4020090	4020090	-0.984744
NAPAA	NRPS	CP108080	NBC_00259	8164743	12	Protocluster	number	1.13'	5324319	5358915	1259250	1259250	0.30846
NAPAA	NRPS	CP108080	NBC_00259	8164743	32	Protocluster	number	1.33'	7981702	8016907	3916933	3916933	0.959475
NAPAA	NRPS	CP108080	NBC_00259	8164743	9	Protocluster	number	1.10'	1515445	1547735	-2550780	2550780	-0.624828
NAPAA	NRPS	CP108081	NBC_00258	12223696	23	Protocluster	number	1.24'	3492529	3526217	-2602475	2602475	-0.425808
NAPAA	NRPS	CP108081	NBC_00258	12223696	35	Protocluster	number	1.36'	9360290	9394165	3265380	3265380	0.53427
NAPAA	NRPS	CP108082	NBC_00257	9024940	3	Protocluster	number	1.4'	579261	615107	-3915286	3915286	-0.867659
NAPAA	NRPS	CP108087	NBC_00252	10137727	14	Protocluster	number	1.15'	2354024	2387589	-2698057	2698057	-0.53228
NAPAA	NRPS	CP108087	NBC_00252	10137727	28	Protocluster	number	1.29'	7907065	7940928	2855133	2855133	0.563269
NAPAA	NRPS	CP108088	NBC_00250	9158577	33	Protocluster	number	1.34'	8022913	8056830	3460583	3460583	0.755703
NAPAA	NRPS	CP108090	NBC_00248	9293002	46	Protocluster	number	1.47'	8833809	8867720	4204260	4204260	0.904823
NAPAA	NRPS	CP108095	NBC_00239	8511476	34	Protocluster	number	1.35'	7646988	7680932	3408222	3408222	0.800853
NAPAA	NRPS	CP108102	NBC_00228	10117404	14	Protocluster	number	1.15'	2257889	2291398	-2784060	2784060	-0.550351
NAPAA	NRPS	CP108102	NBC_00228	10117404	28	Protocluster	number	1.29'	7714764	7748627	2672990	2672990	0.528394
NAPAA	NRPS	CP108103	NBC_00226	9005273	39	Protocluster	number	1.40'	8721222	8755133	4235541	4235541	0.94068
NAPAA	NRPS	CP108105	NBC_00225	11003475	27	Protocluster	number	1.28'	8228436	8263024	2743990	2743990	0.49875
NAPAA	NRPS	CP108105	NBC_00225	11003475	9	Protocluster	number	1.10'	2421786	2454277	-3063706	3063706	-0.556862
NAPAA	NRPS	CP108111	NBC_00220	9149801	43	Protocluster	number	1.44'	8646035	8679946	4088090	4088090	0.893591
NAPAA	NRPS	CP108113	NBC_00217	10371570	16	Protocluster	number	1.17'	2185886	2220317	-2982680	2982680	-0.575165
NAPAA	NRPS	CP108113	NBC_00217	10371570	37	Protocluster	number	1.38'	8151192	8187095	2983360	2983360	0.575296
NAPAA	NRPS	CP108114	NBC_00215	11080497	22	Protocluster	number	1.23'	2529692	2562424	-2994190	2994190	-0.540443
NAPAA	NRPS	CP108114	NBC_00215	11080497	45	Protocluster	number	1.46'	8340619	8375729	2817930	2817930	0.508629
NAPAA	NRPS	CP108115	NBC_00212	8657633	0	Protocluster	number	1.1'	141698	175276	-4170330	4170330	-0.963388
NAPAA	NRPS	CP108115	NBC_00212	8657633	13	Protocluster	number	1.14'	1269168	1303103	-3042681	3042681	-0.70289
NAPAA	NRPS	CP108118	NBC_00211	8566898	6	Protocluster	number	1.7'	805801	839709	-3460694	3460694	-0.807922
NAPAA	NRPS	CP108120	NBC_00210	8783391	13	Protocluster	number	1.14'	5023611	5057726	648973	648973	0.147773
NAPAA	NRPS	CP108123	NBC_00208	9856051	3	Protocluster	number	1.4'	1200768	1236616	-3709330	3709330	-0.752701
NAPAA	NRPS	CP108126	NBC_00203	10799792	11	Protocluster	number	1.12'	2121161	2153791	-3262420	3262420	-0.604163
NAPAA	NRPS	CP108126	NBC_00203	10799792	21	Protocluster	number	1.22'	4613636	4649574	-768291	768291	-0.142279
NAPAA	NRPS	CP108127	NBC_00200	12198498	13	Protocluster	number	1.14'	3032203	3064346	-3050970	3050970	-0.500221
NAPAA	NRPS	CP108127	NBC_00200	12198498	23	Protocluster	number	1.24'	7526859	7562686	1445520	1445520	0.237
NAPAA	NRPS	CP108127	NBC_00200	12198498	6	Protocluster	number	1.7'	1138017	1172540	-4943970	4943970	-0.810587
NAPAA	NRPS	CP108128	NBC_00197	9282310	11	Protocluster	number	1.12'	1960606	1993026	-2664339	2664339	-0.574068
NAPAA	NRPS	CP108128	NBC_00197	9282310	35	Protocluster	number	1.36'	8873274	8908291	4249630	4249630	0.915641
NAPAA	NRPS	CP108130	NBC_00191	8493622	16	Protocluster	number	1.17'	4807297	4841238	577456	577456	0.135974
NAPAA	NRPS	CP108131	NBC_00190	8633858	37	Protocluster	number	1.38'	7786219	7820163	3486262	3486262	0.807579
NAPAA	NRPS	CP108133	NBC_00189	10308633	28	Protocluster	number	1.29'	2675674	2709218	-2461870	2461870	-0.477633
NAPAA	NRPS	CP108133	NBC_00189	10308633	39	Protocluster	number	1.40'	7874210	7908127	2736852	2736852	0.530983
NAPAA	NRPS	CP108137	NBC_00184	7406041	1	Protocluster	number	1.2'	364402	399407	-3321116	3321116	-0.896867
NAPAA	NRPS	CP108140	NBC_00180	10011928	19	Protocluster	number	1.20'	2820416	2853786	-2168863	2168863	-0.433256
NAPAA	NRPS	CP108140	NBC_00180	10011928	37	Protocluster	number	1.38'	8546828	8581560	3558230	3558230	0.710798
NAPAA	NRPS	CP108142	NBC_00179	9252910	46	Protocluster	number	1.47'	8791111	8825022	4181610	4181610	0.903848
NAPAA	NRPS	CP108143	NBC_00178	7317043	29	Protocluster	number	1.30'	6818047	6853052	3177028	3177028	0.868391
NAPAA	NRPS	CP108145	NBC_00172	10121374	14	Protocluster	number	1.15'	2259867	2293376	-2784070	2784070	-0.550137
NAPAA	NRPS	CP108145	NBC_00172	10121374	28	Protocluster	number	1.29'	7716794	7750657	2673040	2673040	0.528197
NAPAA	NRPS	CP108147	NBC_00169	10117317	14	Protocluster	number	1.15'	2257830	2291339	-2784074	2784074	-0.550358
NAPAA	NRPS	CP108147	NBC_00169	10117317	28	Protocluster	number	1.29'	7714693	7748556	2672966	2672966	0.528394
NAPAA	NRPS	CP108148	NBC_00168	8837448	45	Protocluster	number	1.46'	8511203	8545114	4109430	4109430	0.930004
NAPAA	NRPS	CP108152	NBC_00165	9542804	15	Protocluster	number	1.16'	4267275	4299575	-487977	487977	-0.102271
NAPAA	NRPS	CP108152	NBC_00165	9542804	22	Protocluster	number	1.23'	8324628	8360511	3571170	3571170	0.748453
NAPAA	NRPS	CP108153	NBC_00164	9183674	41	Protocluster	number	1.42'	8417474	8451385	3842590	3842590	0.836831
NAPAA	NRPS	CP108156	NBC_00161	8859713	27	Protocluster	number	1.28'	7654130	7688035	3241226	3241226	0.731677
NAPAA	NRPS	CP108161	NBC_00158	7643608	36	Protocluster	number	1.37'	7267525	7301469	3462693	3462693	0.906036
NAPAA	NRPS	CP108164	NBC_00156	8525584	34	Protocluster	number	1.35'	6354815	6390718	2109970	2109970	0.494974
NAPAA	NRPS	CP108169	NBC_00148	8163685	9	Protocluster	number	1.10'	993590	1028622	-3070740	3070740	-0.752293
NAPAA	NRPS	CP108172	NBC_00147	11165668	31	Protocluster	number	1.32'	9909865	9943935	4344066	4344066	0.778111
NAPAA	NRPS	CP108174	NBC_00145	11051430	29	Protocluster	number	1.30'	9912611	9946681	4403931	4403931	0.796988
NAPAA	NRPS	CP108179	NBC_00135	10322281	24	Protocluster	number	1.25'	7946906	7981494	2803060	2803060	0.543109
NAPAA	NRPS	CP108179	NBC_00135	10322281	7	Protocluster	number	1.8'	2311545	2344379	-2833180	2833180	-0.548945
NAPAA	NRPS	CP108181	NBC_00134	10315281	26	Protocluster	number	1.27'	9406301	9440371	4265700	4265700	0.827064
NAPAA	NRPS	CP108183	NBC_00133	8919990	17	Protocluster	number	1.18'	5214301	5248416	771364	771364	0.172952
NAPAA	NRPS	CP108184	NBC_00125	8777021	45	Protocluster	number	1.46'	8449728	8483639	4078173	4078173	0.929284
NAPAA	NRPS	CP108191	NBC_00122	7404623	32	Protocluster	number	1.33'	6745886	6779830	3060550	3060550	0.826659
NAPAA	NRPS	CP108194	NBC_00121	9001604	3	Protocluster	number	1.4'	1009646	1045497	-3473230	3473230	-0.771691
NAPAA	NRPS	CP108195	NBC_00119	10962160	25	Protocluster	number	1.26'	9778367	9812437	4314322	4314322	0.78713
NAPAA	NRPS	CP108198	NBC_00118	10245735	27	Protocluster	number	1.28'	9339184	9373254	4233350	4233350	0.826363
NAPAA	NRPS	CP108199	NBC_00117	11132734	29	Protocluster	number	1.30'	10031468	10065538	4482136	4482136	0.805217
NAPAA	NRPS	CP108201	NBC_00114	9317281	11	Protocluster	number	1.12'	1825849	1859715	-2815860	2815860	-0.604438
NAPAA	NRPS	CP108203	NBC_00111	8598998	34	Protocluster	number	1.35'	7261659	7296705	2979683	2979683	0.69303
NAPAA	NRPS	CP108206	NBC_00110	9579069	28	Protocluster	number	1.29'	8684356	8718426	3911860	3911860	0.816752
NAPAA	NRPS	CP108213	NBC_00105	9538619	50	Protocluster	number	1.51'	9159955	9193872	4407604	4407604	0.92416
NAPAA	NRPS	CP108215	NBC_00104	10684609	17	Protocluster	number	1.18'	2210671	2242428	-3115755	3115755	-0.583223
NAPAA	NRPS	CP108215	NBC_00104	10684609	32	Protocluster	number	1.33'	8647503	8682505	3322700	3322700	0.62196
NAPAA	NRPS	CP108221	NBC_00096	7548502	6	Protocluster	number	1.7'	441012	474917	-3316290	3316290	-0.878662
NAPAA	NRPS	CP108222	NBC_00093	11591043	13	Protocluster	number	1.14'	2543817	2576477	-3235370	3235370	-0.558253
NAPAA	NRPS	CP108222	NBC_00093	11591043	29	Protocluster	number	1.30'	9433365	9468280	3655301	3655301	0.630711
NAPAA	NRPS	CP108224	NBC_00090	9250702	7	Protocluster	number	1.8'	920870	954832	-3687500	3687500	-0.797237
NAPAA	NRPS	CP108227	NBC_00087	10583563	25	Protocluster	number	1.26'	7969871	8004459	2695380	2695380	0.509352
NAPAA	NRPS	CP108227	NBC_00087	10583563	7	Protocluster	number	1.8'	2359213	2392048	-2916151	2916151	-0.551072
NAPAA	NRPS	CP108234	NBC_00081	10386121	28	Protocluster	number	1.29'	9491398	9525468	4315370	4315370	0.830988
NAPAA	NRPS	CP108235	NBC_00080	9753591	14	Protocluster	number	1.15'	2232843	2266709	-2627020	2627020	-0.538677
NAPAA	NRPS	CP108237	NBC_00079	10168563	18	Protocluster	number	1.19'	2131810	2164480	-2936140	2936140	-0.577494
NAPAA	NRPS	CP108237	NBC_00079	10168563	38	Protocluster	number	1.39'	7814342	7848907	2747343	2747343	0.54036
NAPAA	NRPS	CP108242	NBC_00076	10936865	28	Protocluster	number	1.29'	8230701	8265363	2779600	2779600	0.508299
NAPAA	NRPS	CP108242	NBC_00076	10936865	8	Protocluster	number	1.9'	2169219	2201129	-3283260	3283260	-0.600402
NAPAA	NRPS	CP108243	NBC_00075	11717763	14	Protocluster	number	1.15'	2626882	2659548	-3215670	3215670	-0.548854
NAPAA	NRPS	CP108243	NBC_00075	11717763	30	Protocluster	number	1.31'	9556471	9591386	3715047	3715047	0.634088
NAPAA	NRPS	CP108244	NBC_00073	8571938	6	Protocluster	number	1.7'	718985	752893	-3550030	3550030	-0.828291
NAPAA	NRPS	CP108249	NBC_00069	8050161	26	Protocluster	number	1.27'	7448403	7482308	3440275	3440275	0.85471
NAPAA	NRPS	CP108256	NBC_00057	9128849	23	Protocluster	number	1.24'	8158387	8194239	3611890	3611890	0.791313
NAPAA	NRPS	CP108258	NBC_00056	10567953	27	Protocluster	number	1.28'	9640007	9674077	4373070	4373070	0.82761
NAPAA	NRPS	CP108259	NBC_00055	9547019	3	Protocluster	number	1.4'	949689	985552	-3805889	3805889	-0.797294
NAPAA	NRPS	CP108261	NBC_00053	9039762	0	Protocluster	number	1.1'	422089	457934	-4079870	4079870	-0.90265
NAPAA	NRPS	CP108264	NBC_00049	8155131	40	Protocluster	number	1.41'	7614555	7648505	3553960	3553960	0.871589
NAPAA	NRPS	CP108266	NBC_00048	8939669	45	Protocluster	number	1.46'	8280010	8313954	3827150	3827150	0.856217
NAPAA	NRPS	CP108268	NBC_00046	8589486	1	Protocluster	number	1.2'	642068	677914	-3634752	3634752	-0.846326
NAPAA	NRPS	CP108271	NBC_00045	7843119	6	Protocluster	number	1.7'	731895	765803	-3172710	3172710	-0.809043
NAPAA	NRPS	CP108276	NBC_00043	7598416	28	Protocluster	number	1.29'	7312327	7348173	3531042	3531042	0.929415
NAPAA	NRPS	CP108283	NBC_00041	7651476	29	Protocluster	number	1.30'	7435809	7471655	3627994	3627994	0.948312
NAPAA	NRPS	CP108287	NBC_00040	8859902	32	Protocluster	number	1.33'	8494494	8528405	4081500	4081500	0.921342
NAPAA	NRPS	CP108291	NBC_00035	10425166	19	Protocluster	number	1.20'	2185761	2219636	-3009880	3009880	-0.577426
NAPAA	NRPS	CP108292	NBC_00029	8802311	41	Protocluster	number	1.42'	8446605	8480513	4062400	4062400	0.92303
NAPAA	NRPS	CP108293	NBC_00028	9741312	5	Protocluster	number	1.6'	1810862	1844713	-3042870	3042870	-0.624735
NAPAA	NRPS	CP108298	NBC_00024	11459578	22	Protocluster	number	1.23'	8450085	8485087	2737797	2737797	0.477818
NAPAA	NRPS	CP108298	NBC_00024	11459578	7	Protocluster	number	1.8'	1704924	1736723	-4008970	4008970	-0.699671
NAPAA	NRPS	CP108299	NBC_00022	10220600	23	Protocluster	number	1.24'	7842976	7877564	2749970	2749970	0.538123
NAPAA	NRPS	CP108299	NBC_00022	10220600	7	Protocluster	number	1.8'	2295566	2328399	-2798320	2798320	-0.547584
NAPAA	NRPS	CP108302	NBC_00019	11287307	15	Protocluster	number	1.16'	2460935	2494786	-3165793	3165793	-0.560947
NAPAA	NRPS	CP108304	NBC_00016	10227930	25	Protocluster	number	1.26'	2475051	2508917	-2621981	2621981	-0.51271
NAPAA	NRPS	CP108306	NBC_00015	9988155	22	Protocluster	number	1.23'	2539976	2573842	-2437170	2437170	-0.488012
NAPAA	NRPS	CP108309	NBC_00012	8603417	1	Protocluster	number	1.2'	671521	707367	-3612260	3612260	-0.839727
NAPAA	NRPS	CP108313	NBC_00008	8550141	20	Protocluster	number	1.21'	7694421	7729456	3436868	3436868	0.803932
NAPAA	NRPS	CP108316	NBC_00005	11027269	12	Protocluster	number	1.13'	2392088	2424769	-3105206	3105206	-0.563187
NAPAA	NRPS	CP108316	NBC_00005	11027269	33	Protocluster	number	1.34'	8207346	8241919	2710998	2710998	0.49169
NAPAA	NRPS	CP108318	NBC_00003	8698839	7	Protocluster	number	1.8'	1211476	1245411	-3120976	3120976	-0.717562
NAPAA	NRPS	CP108321	NBC_00002	11315041	25	Protocluster	number	1.26'	8238177	8271699	2597420	2597420	0.459109
NAPAA	NRPS	CP108321	NBC_00002	11315041	35	Protocluster	number	1.36'	10571173	10606172	4931152	4931152	0.87161
NAPAA	NRPS	CP108321	NBC_00002	11315041	7	Protocluster	number	1.8'	2489992	2522489	-3151280	3151280	-0.557007
NAPAA	NRPS	CP108322	NBC_00001	10841726	28	Protocluster	number	1.29'	8436946	8471534	3033377	3033377	0.559575
NAPAA	NRPS	CP108322	NBC_00001	10841726	7	Protocluster	number	1.8'	2394331	2427000	-3010200	3010200	-0.555299
NAPAA	NRPS	CP108333	NBC_00187	10187121	22	Protocluster	number	1.23'	2734113	2767743	-2342630	2342630	-0.45992
NAPAA	NRPS	CP108333	NBC_00187	10187121	35	Protocluster	number	1.36'	8785175	8819050	3708552	3708552	0.728086
NAPAA	NRPS	CP108334	NBC_00131	8691171	38	Protocluster	number	1.39'	8401617	8435528	4072987	4072987	0.93727
NAPAA	NRPS	CP108341	NBC_00017	9188115	14	Protocluster	number	1.15'	1897413	1929507	-2680600	2680600	-0.583493
NAPAA	NRPS	CP108341	NBC_00017	9188115	19	Protocluster	number	1.20'	3249308	3284307	-1327250	1327250	-0.288906
NAPAA	NRPS	CP108342	NBC_00293	8816646	20	Protocluster	number	1.21'	3165217	3198442	-1226490	1226490	-0.278221
NAPAA	NRPS	CP108342	NBC_00293	8816646	34	Protocluster	number	1.35'	7491859	7525725	3100469	3100469	0.703322
NAPAA	NRPS	CP108345	NBC_00221	11224598	22	Protocluster	number	1.23'	2732384	2766068	-2863073	2863073	-0.510143
NAPAA	NRPS	CP108345	NBC_00221	11224598	32	Protocluster	number	1.33'	8447263	8481138	2851900	2851900	0.508152
NAPAA	NRPS	CP108346	NBC_01360	11497089	24	Protocluster	number	1.25'	8481784	8516372	2750530	2750530	0.478474
NAPAA	NRPS	CP108346	NBC_01360	11497089	4	Protocluster	number	1.5'	2888056	2920654	-2844190	2844190	-0.494767
NAPAA	NRPS	CP108347	NBC_01359	9038935	1	Protocluster	number	1.2'	481891	518436	-4019304	4019304	-0.889331
NAPAA	NRPS	CP108349	NBC_01358	9442996	4	Protocluster	number	1.5'	1597893	1632898	-3106100	3106100	-0.657863
NAPAA	NRPS	CP108350	NBC_01356	10293779	17	Protocluster	number	1.18'	2114651	2148526	-3015301	3015301	-0.585849
NAPAA	NRPS	CP108352	NBC_01353	8472668	2	Protocluster	number	1.3'	860612	894517	-3358770	3358770	-0.792848
NAPAA	NRPS	CP108354	NBC_01352	11274169	5	Protocluster	number	1.6'	2599106	2632981	-3021041	3021041	-0.535923
NAPAA	NRPS	CP108356	NBC_01351	8455151	5	Protocluster	number	1.6'	929903	970827	-3277210	3277210	-0.775198
NAPAA	NRPS	CP108362	NBC_01343	8297176	6	Protocluster	number	1.7'	921877	955785	-3209757	3209757	-0.773699
NAPAA	NRPS	CP108364	NBC_01341	7411387	29	Protocluster	number	1.30'	6867212	6902103	3178964	3178964	0.857859
NAPAA	NRPS	CP108365	NBC_01340	10308083	16	Protocluster	number	1.17'	6563181	6597513	1426310	1426310	0.276736
NAPAA	NRPS	CP108365	NBC_01340	10308083	34	Protocluster	number	1.35'	9687489	9722633	4551020	4551020	0.883
NAPAA	NRPS	CP108365	NBC_01340	10308083	6	Protocluster	number	1.7'	2116681	2150112	-3020645	3020645	-0.586073
NAPAA	NRPS	CP108367	NBC_01338	8429929	52	Protocluster	number	1.53'	8181495	8219823	3985690	3985690	0.945605
NAPAA	NRPS	CP108368	NBC_01337	8811944	44	Protocluster	number	1.45'	7892241	7928147	3504222	3504222	0.795335
NAPAA	NRPS	CP108368	NBC_01337	8811944	49	Protocluster	number	1.50'	8221825	8255733	3832807	3832807	0.869912
NAPAA	NRPS	CP108369	NBC_01336	9576147	8	Protocluster	number	1.9'	1294943	1329948	-3475628	3475628	-0.725893
NAPAA	NRPS	CP108370	NBC_01335	8204033	45	Protocluster	number	1.46'	7732117	7767176	3647630	3647630	0.889229
NAPAA	NRPS	CP108378	NBC_01332	8550177	11	Protocluster	number	1.12'	1474242	1510104	-2782920	2782920	-0.650962
NAPAA	NRPS	CP108382	NBC_01328	11713170	22	Protocluster	number	1.23'	2922743	2956678	-2916870	2916870	-0.49805
NAPAA	NRPS	CP108382	NBC_01328	11713170	36	Protocluster	number	1.37'	9062510	9096385	3222860	3222860	0.550297
NAPAA	NRPS	CP108385	NBC_01324	8003226	20	Protocluster	number	1.21'	7408283	7443336	3424200	3424200	0.855705
NAPAA	NRPS	CP108388	NBC_01321	8066451	8	Protocluster	number	1.9'	789676	825522	-3225630	3225630	-0.799764
NAPAA	NRPS	CP108390	NBC_01320	11940402	0	Protocluster	number	1.1'	343335	371146	-5612960	5612960	-0.940163
NAPAA	NRPS	CP108390	NBC_01320	11940402	1	Protocluster	number	1.2'	391885	424509	-5562004	5562004	-0.931628
NAPAA	NRPS	CP108390	NBC_01320	11940402	22	Protocluster	number	1.23'	9772249	9806568	3819210	3819210	0.639712
NAPAA	NRPS	CP108390	NBC_01320	11940402	25	Protocluster	number	1.26'	11515892	11548516	5562003	5562003	0.931627
NAPAA	NRPS	CP108390	NBC_01320	11940402	26	Protocluster	number	1.27'	11565071	11598913	5611791	5611791	0.939967
NAPAA	NRPS	CP108392	NBC_01318	9805183	3	Protocluster	number	1.4'	1212671	1248519	-3672000	3672000	-0.748992
NAPAA	NRPS	CP108393	NBC_01317	8066947	36	Protocluster	number	1.37'	7892342	7927168	3876280	3876280	0.961028
NAPAA	NRPS	CP108396	NBC_01310	8933524	0	Protocluster	number	1.1'	90303	124516	-4359350	4359350	-0.975953
NAPAA	NRPS	CP108396	NBC_01310	8933524	48	Protocluster	number	1.49'	8629191	8661192	4178430	4178430	0.935449
NAPAA	NRPS	CP108396	NBC_01310	8933524	49	Protocluster	number	1.50'	8808899	8844324	4359850	4359850	0.976065
NAPAA	NRPS	CP108413	NBC_01299	9247450	17	Protocluster	number	1.18'	1063298	1104138	-3540007	3540007	-0.765618
NAPAA	NRPS	CP108413	NBC_01299	9247450	3	Protocluster	number	1.4'	303355	335426	-4304330	4304330	-0.930923
NAPAA	NRPS	CP108413	NBC_01299	9247450	55	Protocluster	number	1.56'	8560000	8593986	3953268	3953268	0.854996
NAPAA	NRPS	CP108414	NBC_01298	9032271	8	Protocluster	number	1.9'	1276211	1310173	-3222940	3222940	-0.71365
NAPAA	NRPS	CP108419	NBC_01297	8552987	36	Protocluster	number	1.37'	7359556	7397961	3102265	3102265	0.725423
NAPAA	NRPS	CP108419	NBC_01297	8552987	46	Protocluster	number	1.47'	7825412	7861498	3566960	3566960	0.834085
NAPAA	NRPS	CP108427	NBC_01288	10558057	12	Protocluster	number	1.13'	2140085	2173546	-3122213	3122213	-0.591437
NAPAA	NRPS	CP108427	NBC_01288	10558057	28	Protocluster	number	1.29'	8322549	8357133	3060810	3060810	0.579806
NAPAA	NRPS	CP108435	NBC_01281	9452090	11	Protocluster	number	1.12'	2002508	2034981	-2707300	2707300	-0.572847
NAPAA	NRPS	CP108435	NBC_01281	9452090	36	Protocluster	number	1.37'	9047305	9082322	4338770	4338770	0.918055
NAPAA	NRPS	CP108438	NBC_01280	10211813	27	Protocluster	number	1.28'	9308872	9342942	4220000	4220000	0.826494
NAPAA	NRPS	CP108439	NBC_01278	8759357	7	Protocluster	number	1.8'	796511	830419	-3566210	3566210	-0.814263
NAPAA	NRPS	CP108442	NBC_01276	8225516	15	Protocluster	number	1.16'	1495021	1528986	-2600750	2600750	-0.632362
NAPAA	NRPS	CP108462	NBC_01262	9736065	23	Protocluster	number	1.24'	8402420	8436298	3551330	3551330	0.729521
NAPAA	NRPS	CP108463	NBC_01261	11585837	15	Protocluster	number	1.16'	2974610	3008046	-2801590	2801590	-0.483623
NAPAA	NRPS	CP108463	NBC_01261	11585837	26	Protocluster	number	1.27'	8535786	8569649	2759799	2759799	0.476409
NAPAA	NRPS	CP108467	NBC_01259	8573239	26	Protocluster	number	1.27'	7814429	7849482	3545336	3545336	0.82707
NAPAA	NRPS	CP108473	NBC_01256	8867118	3	Protocluster	number	1.4'	208515	244660	-4206970	4206970	-0.948892
NAPAA	NRPS	CP108474	NBC_01255	8433082	11	Protocluster	number	1.12'	566825	600733	-3632762	3632762	-0.86155
NAPAA	NRPS	CP108477	NBC_01248	11781953	13	Protocluster	number	1.14'	3253801	3287552	-2620300	2620300	-0.444799
NAPAA	NRPS	CP108477	NBC_01248	11781953	23	Protocluster	number	1.24'	7714490	7750317	1841427	1841427	0.312584
NAPAA	NRPS	CP108477	NBC_01248	11781953	4	Protocluster	number	1.5'	851974	886320	-5021830	5021830	-0.852461
NAPAA	NRPS	CP108477	NBC_01248	11781953	6	Protocluster	number	1.7'	1229157	1261851	-4645470	4645470	-0.788574
NAPAA	NRPS	CP108488	NBC_01244	9513468	15	Protocluster	number	1.16'	1751034	1784999	-2988720	2988720	-0.628313
NAPAA	NRPS	CP108491	NBC_01243	9294343	0	Protocluster	number	1.1'	404846	440691	-4224403	4224403	-0.909027
NAPAA	NRPS	CP108494	NBC_01241	8856951	13	Protocluster	number	1.14'	1475832	1511678	-2934720	2934720	-0.662693
NAPAA	NRPS	CP108494	NBC_01241	8856951	4	Protocluster	number	1.5'	549001	581925	-3863010	3863010	-0.872311
NAPAA	NRPS	CP108497	NBC_01240	8674336	13	Protocluster	number	1.14'	1540326	1576172	-2778919	2778919	-0.640722
NAPAA	NRPS	CP108497	NBC_01240	8674336	4	Protocluster	number	1.5'	612060	645001	-3708640	3708640	-0.855083
NAPAA	NRPS	CP108512	NBC_01236	11360030	10	Protocluster	number	1.11'	2163343	2197218	-3499730	3499730	-0.616148
NAPAA	NRPS	CP108513	NBC_01235	11090044	12	Protocluster	number	1.13'	2754271	2788137	-2773818	2773818	-0.500236
NAPAA	NRPS	CP108514	NBC_01233	10187596	3	Protocluster	number	1.4'	268319	302236	-4808520	4808520	-0.943995
NAPAA	NRPS	CP108518	NBC_01232	8660092	40	Protocluster	number	1.41'	8325513	8359421	4012421	4012421	0.926646
NAPAA	NRPS	CP108521	NBC_01231	11338389	32	Protocluster	number	1.33'	7852487	7887140	2200619	2200619	0.388171
NAPAA	NRPS	CP108521	NBC_01231	11338389	9	Protocluster	number	1.10'	2152371	2184453	-3500780	3500780	-0.617509
NAPAA	NRPS	CP108522	NBC_01230	9518240	3	Protocluster	number	1.4'	954374	990237	-3786810	3786810	-0.795695
NAPAA	NRPS	CP108529	NBC_01224	9662892	26	Protocluster	number	1.27'	8335925	8371809	3522421	3522421	0.729061
NAPAA	NRPS	CP108529	NBC_01224	9662892	5	Protocluster	number	1.6'	643009	675639	-4172122	4172122	-0.863535
NAPAA	NRPS	CP108531	NBC_01220	9155022	4	Protocluster	number	1.5'	1215169	1250204	-3344820	3344820	-0.730707
NAPAA	NRPS	CP108538	NBC_01217	8890693	28	Protocluster	number	1.29'	7875756	7911612	3448340	3448340	0.775719
NAPAA	NRPS	CP108549	NBC_01210	9076647	23	Protocluster	number	1.24'	5464646	5498978	943488	943488	0.207894
NAPAA	NRPS	CP108549	NBC_01210	9076647	49	Protocluster	number	1.50'	8763046	8798130	4242260	4242260	0.934764
NAPAA	NRPS	CP108549	NBC_01210	9076647	4	Protocluster	number	1.5'	467592	502895	-4053080	4053080	-0.893079
NAPAA	NRPS	CP108549	NBC_01210	9076647	9	Protocluster	number	1.10'	980899	1015660	-3540044	3540044	-0.780033
NAPAA	NRPS	CP108554	NBC_01207	10443073	43	Protocluster	number	1.44'	9970216	10004136	4765640	4765640	0.912689
NAPAA	NRPS	CP108557	NBC_01205	8618493	51	Protocluster	number	1.52'	8023217	8057125	3730920	3730920	0.865794
NAPAA	NRPS	CP108573	NBC_01195	8750824	41	Protocluster	number	1.42'	8240273	8274271	3881860	3881860	0.887199
NAPAA	NRPS	CP108577	NBC_01191	7984255	8	Protocluster	number	1.9'	912993	946913	-3062170	3062170	-0.767052
NAPAA	NRPS	CP108580	NBC_01190	8150292	8	Protocluster	number	1.9'	982443	1016453	-3075698	3075698	-0.754745
NAPAA	NRPS	CP108587	NBC_01185	8411192	36	Protocluster	number	1.37'	7082540	7117586	2894467	2894467	0.688242
NAPAA	NRPS	CP108589	NBC_01183	12118633	24	Protocluster	number	1.25'	3409550	3443330	-2632880	2632880	-0.434518
NAPAA	NRPS	CP108589	NBC_01183	12118633	36	Protocluster	number	1.37'	9134752	9168627	3092373	3092373	0.51035
NAPAA	NRPS	CP108600	NBC_01176	10111754	12	Protocluster	number	1.13'	1295419	1328502	-3743920	3743920	-0.740509
NAPAA	NRPS	CP108600	NBC_01176	10111754	16	Protocluster	number	1.17'	2570565	2604440	-2468370	2468370	-0.488218
NAPAA	NRPS	CP108609	NBC_01171	6584968	1	Protocluster	number	1.2'	173902	209639	-3100710	3100710	-0.941754
NAPAA	NRPS	CP108612	NBC_01167	8297195	13	Protocluster	number	1.14'	1032476	1064403	-3100158	3100158	-0.747279
NAPAA	NRPS	CP108612	NBC_01167	8297195	22	Protocluster	number	1.23'	4856939	4899402	729573	729573	0.17586
NAPAA	NRPS	CP108616	NBC_01157	8925254	52	Protocluster	number	1.53'	8573856	8607767	4128180	4128180	0.925056
NAPAA	NRPS	CP108621	NBC_01147	8438603	35	Protocluster	number	1.36'	7071450	7105358	2869100	2869100	0.679994
NAPAA	NRPS	CP108627	NBC_01137	8421525	35	Protocluster	number	1.36'	7054376	7088284	2860570	2860570	0.679347
NAPAA	NRPS	CP108632	NBC_01136	10210006	20	Protocluster	number	1.21'	3650642	3686009	-1436680	1436680	-0.281426
NAPAA	NRPS	CP108632	NBC_01136	10210006	36	Protocluster	number	1.37'	8219172	8252340	3130753	3130753	0.613272
NAPAA	NRPS	CP108632	NBC_01136	10210006	37	Protocluster	number	1.38'	8865780	8899769	3777770	3777770	0.740013
NAPAA	NRPS	CP108638	NBC_01135	8813451	32	Protocluster	number	1.33'	7127808	7162028	2738190	2738190	0.621366
NAPAA	NRPS	CP108642	NBC_01127	9103358	44	Protocluster	number	1.45'	8446037	8480035	3911357	3911357	0.859322
NAPAA	NRPS	CP108649	NBC_01108	8594558	12	Protocluster	number	1.13'	1506707	1542553	-2772649	2772649	-0.64521
NAPAA	NRPS	CP108649	NBC_01108	8594558	3	Protocluster	number	1.4'	585393	618314	-3695430	3695430	-0.859946
NAPAA	NRPS	CP108652	NBC_01104	9073094	10	Protocluster	number	1.11'	2043707	2078607	-2475390	2475390	-0.545655
NAPAA	NRPS	CP108659	NBC_01092	11096016	20	Protocluster	number	1.21'	2371855	2405709	-3159226	3159226	-0.569434
NAPAA	NRPS	CP108669	NBC_01077	10031225	40	Protocluster	number	1.41'	8367022	8404383	3370090	3370090	0.67192
NAPAA	NRPS	CP108676	NBC_01021	10948847	11	Protocluster	number	1.12'	2178702	2212123	-3279011	3279011	-0.598969
NAPAA	NRPS	CP108676	NBC_01021	10948847	28	Protocluster	number	1.29'	8566325	8600907	3109190	3109190	0.567948
NAPAA	NRPS	CP108683	NBC_01017	11375640	20	Protocluster	number	1.21'	2978477	3011646	-2692760	2692760	-0.473426
NAPAA	NRPS	CP108683	NBC_01017	11375640	38	Protocluster	number	1.39'	8687588	8722293	3017120	3017120	0.530453
NAPAA	NRPS	CP108684	NBC_01015	9230757	2	Protocluster	number	1.3'	301272	336490	-4296500	4296500	-0.93091
NAPAA	NRPS	CP108684	NBC_01015	9230757	49	Protocluster	number	1.50'	9181521	9215429	4583100	4583100	0.993006
NAPAA	NRPS	CP108690	NBC_01011	12239699	24	Protocluster	number	1.25'	3253416	3287161	-2849561	2849561	-0.465626
NAPAA	NRPS	CP108690	NBC_01011	12239699	35	Protocluster	number	1.36'	9684803	9718678	3581891	3581891	0.585291
NAPAA	NRPS	CP108700	NBC_01006	8687168	3	Protocluster	number	1.4'	822955	856863	-3503675	3503675	-0.806632
NAPAA	NRPS	CP108703	NBC_01005	9433372	0	Protocluster	number	1.1'	733268	768218	-3965943	3965943	-0.840833
NAPAA	NRPS	CP108703	NBC_01005	9433372	5	Protocluster	number	1.6'	1032812	1066858	-3666851	3666851	-0.777421
NAPAA	NRPS	CP108707	NBC_01003	10319649	16	Protocluster	number	1.17'	9377965	9412017	4235170	4235170	0.820797
NAPAA	NRPS	CP108709	NBC_01002	11769262	32	Protocluster	number	1.33'	9079035	9113623	3211698	3211698	0.545777
NAPAA	NRPS	CP108709	NBC_01002	11769262	8	Protocluster	number	1.9'	2688937	2721577	-3179374	3179374	-0.540284
NAPAA	NRPS	CP108711	NBC_01001	7941964	27	Protocluster	number	1.28'	7236085	7269990	3282060	3282060	0.826511
NAPAA	NRPS	CP108718	NBC_00999	8474648	44	Protocluster	number	1.45'	7762643	7798753	3543374	3543374	0.836229
NAPAA	NRPS	CP108720	NBC_00998	8190284	28	Protocluster	number	1.29'	7625274	7659179	3547080	3547080	0.866168
NAPAA	NRPS	CP108723	NBC_00996	10750390	0	Protocluster	number	1.1'	716429	750118	-4641920	4641920	-0.863582
NAPAA	NRPS	CP108723	NBC_00996	10750390	2	Protocluster	number	1.3'	1159914	1194497	-4197990	4197990	-0.780993
NAPAA	NRPS	CP108723	NBC_00996	10750390	36	Protocluster	number	1.37'	9203953	9241378	3847470	3847470	0.715782
NAPAA	NRPS	CP108723	NBC_00996	10750390	6	Protocluster	number	1.7'	2221565	2254258	-3137280	3137280	-0.583659
NAPAA	NRPS	CP108728	NBC_00989	11950319	23	Protocluster	number	1.24'	2953168	2986667	-3005242	3005242	-0.502956
NAPAA	NRPS	CP108728	NBC_00989	11950319	34	Protocluster	number	1.35'	8928295	8962875	2970430	2970430	0.49713
NAPAA	NRPS	CP108730	NBC_00988	12375414	18	Protocluster	number	1.19'	3295485	3328144	-2875890	2875890	-0.464775
NAPAA	NRPS	CP108730	NBC_00988	12375414	32	Protocluster	number	1.33'	9323603	9358184	3153190	3153190	0.509589
NAPAA	NRPS	CP108731	NBC_00987	9694777	1	Protocluster	number	1.2'	980676	1016522	-3848790	3848790	-0.793992
NAPAA	NRPS	CP108733	NBC_00986	11750813	15	Protocluster	number	1.16'	2524110	2556904	-3334900	3334900	-0.567603
NAPAA	NRPS	CP108733	NBC_00986	11750813	25	Protocluster	number	1.26'	8584841	8619425	2726730	2726730	0.464092
NAPAA	NRPS	CP108734	NBC_00984	8863243	34	Protocluster	number	1.35'	8094913	8128998	3680334	3680334	0.830471
NAPAA	NRPS	CP108734	NBC_00984	8863243	6	Protocluster	number	1.7'	636132	670017	-3778547	3778547	-0.852633
NAPAA	NRPS	CP108737	NBC_00975	8628007	34	Protocluster	number	1.35'	7449604	7488034	3154820	3154820	0.731298
NAPAA	NRPS	CP108737	NBC_00975	8628007	44	Protocluster	number	1.45'	7915855	7951941	3619890	3619890	0.839102
NAPAA	NRPS	CP108741	NBC_00974	8608746	8	Protocluster	number	1.9'	1610020	1643961	-2677380	2677380	-0.622014
NAPAA	NRPS	CP108768	NBC_00909	7956497	8	Protocluster	number	1.9'	728904	762824	-3232380	3232380	-0.812513
NAPAA	NRPS	CP108773	NBC_00899	11771747	1	Protocluster	number	1.2'	101014	134444	-5768140	5768140	-0.979997
NAPAA	NRPS	CP108773	NBC_00899	11771747	70	Protocluster	number	1.71'	11636948	11670895	5768048	5768048	0.979982
NAPAA	NRPS	CP108792	NBC_00886	10994939	11	Protocluster	number	1.12'	1835611	1868263	-3645530	3645530	-0.663129
NAPAA	NRPS	CP108792	NBC_00886	10994939	36	Protocluster	number	1.37'	8492222	8526801	3012042	3012042	0.547896
NAPAA	NRPS	CP108796	NBC_00885	8737832	15	Protocluster	number	1.16'	5240675	5274610	888726	888726	0.20342
NAPAA	NRPS	CP108797	NBC_00882	10957798	37	Protocluster	number	1.38'	8259947	8294535	2798342	2798342	0.510749
NAPAA	NRPS	CP108797	NBC_00882	10957798	9	Protocluster	number	1.10'	2433598	2466410	-3028895	3028895	-0.552829
NAPAA	NRPS	CP108799	NBC_00879	8556030	15	Protocluster	number	1.16'	5127409	5161344	866362	866362	0.202515
NAPAA	NRPS	CP108803	NBC_00873	9406006	23	Protocluster	number	1.24'	8086974	8122841	3401900	3401900	0.723346
NAPAA	NRPS	CP108803	NBC_00873	9406006	4	Protocluster	number	1.5'	463360	495108	-4223769	4223769	-0.8981
NAPAA	NRPS	CP108808	NBC_00871	10740985	10	Protocluster	number	1.11'	2757935	2790501	-2596270	2596270	-0.483432
NAPAA	NRPS	CP108808	NBC_00871	10740985	28	Protocluster	number	1.29'	8291619	8326207	2938420	2938420	0.547142
NAPAA	NRPS	CP108814	NBC_00868	8951979	45	Protocluster	number	1.46'	8290104	8324048	3831090	3831090	0.85592
NAPAA	NRPS	CP108818	NBC_00866	10632801	33	Protocluster	number	1.34'	7856866	7891448	2557760	2557760	0.481107
NAPAA	NRPS	CP108818	NBC_00866	10632801	8	Protocluster	number	1.9'	2053632	2086450	-3246360	3246360	-0.610631
NAPAA	NRPS	CP108820	NBC_00865	10071390	12	Protocluster	number	1.13'	1991941	2025268	-3027090	3027090	-0.601127
NAPAA	NRPS	CP108820	NBC_00865	10071390	34	Protocluster	number	1.35'	7718958	7754083	2700830	2700830	0.536337
NAPAA	NRPS	CP108832	NBC_00856	11885673	21	Protocluster	number	1.22'	3326483	3360330	-2599430	2599430	-0.437406
NAPAA	NRPS	CP108832	NBC_00856	11885673	32	Protocluster	number	1.33'	9070348	9104223	3144449	3144449	0.529116
NAPAA	NRPS	CP108840	NBC_00851	9210269	12	Protocluster	number	1.13'	2126226	2159383	-2462330	2462330	-0.534692
NAPAA	NRPS	CP108840	NBC_00851	9210269	35	Protocluster	number	1.36'	8054972	8090097	3467400	3467400	0.752942
NAPAA	NRPS	CP108846	NBC_00846	8228393	13	Protocluster	number	1.14'	1619344	1655190	-2476930	2476930	-0.602045
NAPAA	NRPS	CP108846	NBC_00846	8228393	6	Protocluster	number	1.7'	764245	797079	-3333530	3333530	-0.810251
NAPAA	NRPS	CP108850	NBC_00842	9394497	22	Protocluster	number	1.23'	8070164	8106031	3390849	3390849	0.72188
NAPAA	NRPS	CP108850	NBC_00842	9394497	4	Protocluster	number	1.5'	463546	495294	-4217830	4217830	-0.897936
NAPAA	NRPS	CP108858	NBC_00836	11272033	22	Protocluster	number	1.23'	2904700	2938719	-2714307	2714307	-0.4816
NAPAA	NRPS	CP108863	NBC_00832	9032248	49	Protocluster	number	1.50'	8638253	8672164	4139080	4139080	0.916512
NAPAA	NRPS	CP108864	NBC_00831	8878587	41	Protocluster	number	1.42'	8388339	8422250	3966001	3966001	0.893386
NAPAA	NRPS	CP108867	NBC_00829	8850733	17	Protocluster	number	1.18'	5431408	5465385	1023030	1023030	0.231174
NAPAA	NRPS	CP108872	NBC_00827	9465861	17	Protocluster	number	1.18'	2292429	2326304	-2423564	2423564	-0.512064
NAPAA	NRPS	CP108873	NBC_00826	9691732	2	Protocluster	number	1.3'	531411	567257	-4296532	4296532	-0.886639
NAPAA	NRPS	CP108876	NBC_00825	9682462	2	Protocluster	number	1.3'	522018	557864	-4301290	4301290	-0.88847
NAPAA	NRPS	CP108878	NBC_00822	9685060	2	Protocluster	number	1.3'	523885	559731	-4300722	4300722	-0.888115
NAPAA	NRPS	CP108882	NBC_00820	8106388	3	Protocluster	number	1.4'	801448	837319	-3233810	3233810	-0.797842
NAPAA	NRPS	CP108938	NBC_00775	11096612	0	Protocluster	number	1.1'	365001	400749	-5165431	5165431	-0.930992
NAPAA	NRPS	CP108938	NBC_00775	11096612	12	Protocluster	number	1.13'	2449505	2483380	-3081860	3081860	-0.55546
NAPAA	NRPS	CP108971	NBC_00735	8073982	13	Protocluster	number	1.14'	1738161	1772018	-2281900	2281900	-0.565248
NAPAA	NRPS	CP108974	NBC_00734	8870427	46	Protocluster	number	1.47'	8057381	8093294	3640124	3640124	0.820733
NAPAA	NRPS	CP108974	NBC_00734	8870427	51	Protocluster	number	1.52'	8386424	8420332	3968160	3968160	0.894694
NAPAA	NRPS	CP108978	NBC_00731	8550865	13	Protocluster	number	1.14'	1956588	1990445	-2301916	2301916	-0.538405
NAPAA	NRPS	CP108980	NBC_00728	9651205	12	Protocluster	number	1.13'	1957852	1991727	-2850813	2850813	-0.590768
NAPAA	NRPS	CP108985	NBC_00724	9307314	3	Protocluster	number	1.4'	1185118	1220969	-3450610	3450610	-0.741484
NAPAA	NRPS	CP108987	NBC_00723	9871954	18	Protocluster	number	1.19'	2385144	2419010	-2533900	2533900	-0.513353
NAPAA	NRPS	CP108990	NBC_00715	9532931	12	Protocluster	number	1.13'	2128218	2160686	-2622010	2622010	-0.550095
NAPAA	NRPS	CP108990	NBC_00715	9532931	37	Protocluster	number	1.38'	9040720	9075737	4291763	4291763	0.900408
NAPAA	NRPS	CP108992	NBC_00713	9858584	11	Protocluster	number	1.12'	2177968	2211058	-2734779	2734779	-0.554802
NAPAA	NRPS	CP108992	NBC_00713	9858584	28	Protocluster	number	1.29'	7493962	7528577	2581980	2581980	0.523803
NAPAA	NRPS	CP108995	NBC_00710	10812875	24	Protocluster	number	1.25'	7967408	8001996	2578260	2578260	0.476887
NAPAA	NRPS	CP108995	NBC_00710	10812875	4	Protocluster	number	1.5'	2295220	2327785	-3094935	3094935	-0.572454
NAPAA	NRPS	CP109003	NBC_00701	8776050	42	Protocluster	number	1.43'	8262429	8296340	3891360	3891360	0.886814
NAPAA	NRPS	CP109004	NBC_00696	11090730	25	Protocluster	number	1.26'	2715499	2749006	-2813110	2813110	-0.50729
NAPAA	NRPS	CP109004	NBC_00696	11090730	44	Protocluster	number	1.45'	8440960	8474823	2912530	2912530	0.525219
NAPAA	NRPS	CP109007	NBC_00691	8302280	27	Protocluster	number	1.28'	7220713	7258134	3088280	3088280	0.743959
NAPAA	NRPS	CP109009	NBC_00690	8833314	25	Protocluster	number	1.26'	5027884	5062017	628294	628294	0.142256
NAPAA	NRPS	CP109011	NBC_00686	10012265	11	Protocluster	number	1.12'	2253218	2286058	-2736490	2736490	-0.546628
NAPAA	NRPS	CP109011	NBC_00686	10012265	30	Protocluster	number	1.31'	7579439	7614054	2590614	2590614	0.517488
NAPAA	NRPS	CP109012	NBC_00685	11276871	24	Protocluster	number	1.25'	8274723	8309311	2653580	2653580	0.470623
NAPAA	NRPS	CP109012	NBC_00685	11276871	4	Protocluster	number	1.5'	2729986	2762566	-2892160	2892160	-0.512937
NAPAA	NRPS	CP109024	NBC_00666	10029205	10	Protocluster	number	1.11'	2514346	2547478	-2483690	2483690	-0.495292
NAPAA	NRPS	CP109024	NBC_00666	10029205	27	Protocluster	number	1.28'	7880168	7914783	2882873	2882873	0.574896
NAPAA	NRPS	CP109027	NBC_00663	9859624	8	Protocluster	number	1.9'	2130743	2164597	-2782142	2782142	-0.564351
NAPAA	NRPS	CP109030	NBC_00661	10195533	11	Protocluster	number	1.12'	2229715	2262805	-2851510	2851510	-0.559365
NAPAA	NRPS	CP109030	NBC_00661	10195533	27	Protocluster	number	1.28'	7582892	7617507	2502433	2502433	0.490888
NAPAA	NRPS	CP109031	NBC_00659	9661321	18	Protocluster	number	1.19'	2283868	2317743	-2529855	2529855	-0.523708
NAPAA	NRPS	CP109032	NBC_00658	10852492	17	Protocluster	number	1.18'	2221999	2255874	-3187310	3187310	-0.587388
NAPAA	NRPS	CP109033	NBC_00656	9575572	12	Protocluster	number	1.13'	1366979	1402014	-3403290	3403290	-0.710828
NAPAA	NRPS	CP109034	NBC_00651	8140478	13	Protocluster	number	1.14'	1738227	1772084	-2315080	2315080	-0.568782
NAPAA	NRPS	CP109037	NBC_00649	10292842	28	Protocluster	number	1.29'	9296295	9330365	4166909	4166909	0.809671
NAPAA	NRPS	CP109040	NBC_00647	10660720	15	Protocluster	number	1.16'	2592345	2626220	-2721080	2721080	-0.510487
NAPAA	NRPS	CP109041	NBC_00645	10024984	13	Protocluster	number	1.14'	2221956	2255831	-2773600	2773600	-0.553338
NAPAA	NRPS	CP109046	NBC_00637	8562389	17	Protocluster	number	1.18'	1731491	1765357	-2532770	2532770	-0.591604
NAPAA	NRPS	CP109050	NBC_00636	11240151	10	Protocluster	number	1.11'	2769841	2802465	-2833920	2833920	-0.504249
NAPAA	NRPS	CP109050	NBC_00636	11240151	28	Protocluster	number	1.29'	8698808	8733396	3096030	3096030	0.550888
NAPAA	NRPS	CP109051	NBC_01325	7646701	28	Protocluster	number	1.29'	6045495	6079418	2239106	2239106	0.58564
NAPAA	NRPS	CP109073	NBC_01803	5847022	38	Protocluster	number	1.39'	5621942	5659862	2717391	2717391	0.929496
NAPAA	NRPS	CP109075	NBC_01800	10117522	4	Protocluster	number	1.5'	1246560	1282408	-3794277	3794277	-0.750041
NAPAA	NRPS	CP109076	NBC_01799	10049894	4	Protocluster	number	1.5'	1230930	1266778	-3776093	3776093	-0.751469
NAPAA	NRPS	CP109081	NBC_01794	9341351	16	Protocluster	number	1.17'	5322970	5355193	668406	668406	0.143107
NAPAA	NRPS	CP109081	NBC_01794	9341351	1	Protocluster	number	1.2'	473541	507344	-4180233	4180233	-0.894995
NAPAA	NRPS	CP109081	NBC_01794	9341351	35	Protocluster	number	1.36'	8860413	8895404	4207233	4207233	0.900776
NAPAA	NRPS	CP109090	NBC_01788	8269445	1	Protocluster	number	1.2'	1023826	1059332	-3093140	3093140	-0.748089
NAPAA	NRPS	CP109090	NBC_01788	8269445	31	Protocluster	number	1.32'	7874954	7909012	3757260	3757260	0.908709
NAPAA	NRPS	CP109091	NBC_01786	9080322	20	Protocluster	number	1.21'	1652240	1686319	-2870880	2870880	-0.63233
NAPAA	NRPS	CP109106	NBC_01774	9270669	2	Protocluster	number	1.3'	372867	409412	-4244195	4244195	-0.915618
NAPAA	NRPS	CP109109	NBC_01771	9353470	19	Protocluster	number	1.20'	1693952	1728031	-2965740	2965740	-0.634148
NAPAA	NRPS	CP109112	NBC_01770	9239257	19	Protocluster	number	1.20'	1693922	1728001	-2908667	2908667	-0.629632
NAPAA	NRPS	CP109114	NBC_01769	7883535	25	Protocluster	number	1.26'	7130463	7166308	3206618	3206618	0.813497
NAPAA	NRPS	CP109115	NBC_01768	9791653	35	Protocluster	number	1.36'	9267486	9303332	4389580	4389580	0.896596
NAPAA	NRPS	CP109121	NBC_01763	9932863	3	Protocluster	number	1.4'	1277674	1313522	-3670830	3670830	-0.739128
NAPAA	NRPS	CP109122	NBC_01762	9829227	3	Protocluster	number	1.4'	1180074	1215922	-3716620	3716620	-0.756239
NAPAA	NRPS	CP109123	NBC_01761	9789246	3	Protocluster	number	1.4'	1269485	1305333	-3607214	3607214	-0.736975
NAPAA	NRPS	CP109124	NBC_01760	9099298	3	Protocluster	number	1.4'	1016456	1052307	-3515270	3515270	-0.772646
NAPAA	NRPS	CP109127	NBC_01758	8809469	45	Protocluster	number	1.46'	8496412	8530323	4108633	4108633	0.932777
NAPAA	NRPS	CP109135	NBC_01752	12190075	23	Protocluster	number	1.24'	2906153	2940014	-3171954	3171954	-0.520416
NAPAA	NRPS	CP109135	NBC_01752	12190075	34	Protocluster	number	1.35'	9171361	9205236	3093261	3093261	0.507505
NAPAA	NRPS	CP109136	NBC_01751	9848585	3	Protocluster	number	1.4'	1183031	1218879	-3723340	3723340	-0.756117
NAPAA	NRPS	CP109137	NBC_01750	8885979	16	Protocluster	number	1.17'	5207368	5239558	780474	780474	0.175664
NAPAA	NRPS	CP109137	NBC_01750	8885979	1	Protocluster	number	1.2'	459765	494208	-3966003	3966003	-0.892643
NAPAA	NRPS	CP109137	NBC_01750	8885979	34	Protocluster	number	1.35'	8573443	8607989	4147730	4147730	0.933545
NAPAA	NRPS	CP109137	NBC_01750	8885979	8	Protocluster	number	1.9'	1019172	1053072	-3406870	3406870	-0.766797
NAPAA	NRPS	CP109144	NBC_01746	9513205	11	Protocluster	number	1.12'	4128618	4160918	-611834	611834	-0.128628
NAPAA	NRPS	CP109144	NBC_01746	9513205	18	Protocluster	number	1.19'	8179540	8215423	3440879	3440879	0.72339
NAPAA	NRPS	CP109148	NBC_01744	10090444	3	Protocluster	number	1.4'	1280733	1316581	-3746565	3746565	-0.742597
NAPAA	NRPS	CP109154	NBC_01735	11421100	18	Protocluster	number	1.19'	2626032	2658775	-3068150	3068150	-0.537277
NAPAA	NRPS	CP109154	NBC_01735	11421100	35	Protocluster	number	1.36'	8578422	8613420	2885371	2885371	0.50527
NAPAA	NRPS	CP109157	NBC_01732	9123778	0	Protocluster	number	1.1'	479277	515123	-4064689	4064689	-0.89101
NAPAA	NRPS	CP109163	NBC_01727	9007015	4	Protocluster	number	1.5'	988514	1024365	-3497068	3497068	-0.776521
NAPAA	NRPS	CP109169	NBC_01724	9284291	3	Protocluster	number	1.4'	1094850	1130701	-3529370	3529370	-0.760289
NAPAA	NRPS	CP109174	NBC_01718	9017262	4	Protocluster	number	1.5'	946791	982642	-3543910	3543910	-0.786028
NAPAA	NRPS	CP109178	NBC_01717	9334094	3	Protocluster	number	1.4'	1044944	1080795	-3604180	3604180	-0.772261
NAPAA	NRPS	CP109182	NBC_01715	10093486	12	Protocluster	number	1.13'	1475086	1508768	-3554816	3554816	-0.704378
NAPAA	NRPS	CP109182	NBC_01715	10093486	16	Protocluster	number	1.17'	2492368	2526243	-2537440	2537440	-0.502788
NAPAA	NRPS	CP109183	NBC_01714	12275813	13	Protocluster	number	1.14'	3359765	3391908	-2762070	2762070	-0.450002
NAPAA	NRPS	CP109183	NBC_01714	12275813	23	Protocluster	number	1.24'	7830466	7866293	1710473	1710473	0.278674
NAPAA	NRPS	CP109183	NBC_01714	12275813	6	Protocluster	number	1.7'	1474461	1508970	-4646191	4646191	-0.756967
NAPAA	NRPS	CP109190	NBC_01707	9577546	4	Protocluster	number	1.5'	947285	983148	-3823560	3823560	-0.798443
NAPAA	NRPS	CP109201	NBC_01694	8671343	14	Protocluster	number	1.15'	3852942	3886165	-466118	466118	-0.107508
NAPAA	NRPS	CP109201	NBC_01694	8671343	21	Protocluster	number	1.22'	7640013	7675902	3322286	3322286	0.766268
NAPAA	NRPS	CP109254	NBC_01653	10339600	6	Protocluster	number	1.7'	1392278	1428129	-3759600	3759600	-0.727223
NAPAA	NRPS	CP109258	NBC_01650	9435434	0	Protocluster	number	1.1'	729977	764926	-3970270	3970270	-0.841566
NAPAA	NRPS	CP109258	NBC_01650	9435434	5	Protocluster	number	1.6'	1029489	1063535	-3671205	3671205	-0.778174
NAPAA	NRPS	CP109264	NBC_01646	8833381	2	Protocluster	number	1.3'	270447	306303	-4128320	4128320	-0.934709
NAPAA	NRPS	CP109264	NBC_01646	8833381	7	Protocluster	number	1.8'	853619	889492	-3545135	3545135	-0.802668
NAPAA	NRPS	CP109266	NBC_01643	10186474	5	Protocluster	number	1.6'	1238888	1274739	-3836420	3836420	-0.753238
NAPAA	NRPS	CP109274	NBC_01637	10339639	6	Protocluster	number	1.7'	1392275	1428126	-3759619	3759619	-0.727224
NAPAA	NRPS	CP109277	NBC_01635	8982372	33	Protocluster	number	1.34'	8414891	8450885	3941702	3941702	0.877653
NAPAA	NRPS	CP109277	NBC_01635	8982372	5	Protocluster	number	1.6'	606066	639610	-3868348	3868348	-0.86132
NAPAA	NRPS	CP109280	NBC_01629	6066002	2	Protocluster	number	1.3'	456007	491842	-2559080	2559080	-0.843745
NAPAA	NRPS	CP109290	NBC_01624	8815475	30	Protocluster	number	1.31'	7197031	7231248	2806402	2806402	0.636699
NAPAA	NRPS	CP109293	NBC_01622	11696066	23	Protocluster	number	1.24'	8886888	8920754	3055788	3055788	0.522533
NAPAA	NRPS	CP109293	NBC_01622	11696066	8	Protocluster	number	1.9'	2673054	2705696	-3158658	3158658	-0.540123
NAPAA	NRPS	CP109296	NBC_01620	9465816	3	Protocluster	number	1.4'	1089938	1125789	-3625040	3625040	-0.765922
NAPAA	NRPS	CP109297	NBC_01618	8232760	21	Protocluster	number	1.22'	7626162	7662028	3527715	3527715	0.856994
NAPAA	NRPS	CP109298	NBC_01617	9309870	3	Protocluster	number	1.4'	1089407	1125258	-3547600	3547600	-0.762116
NAPAA	NRPS	CP109301	NBC_01615	11635954	11	Protocluster	number	1.12'	2555915	2589790	-3245120	3245120	-0.557775
NAPAA	NRPS	CP109302	NBC_01614	11354032	20	Protocluster	number	1.21'	2930214	2962817	-2730500	2730500	-0.480975
NAPAA	NRPS	CP109302	NBC_01614	11354032	38	Protocluster	number	1.39'	8592558	8627290	2932908	2932908	0.516628
NAPAA	NRPS	CP109303	NBC_01613	13572980	14	Protocluster	number	1.15'	3170990	3203671	-3599160	3599160	-0.530342
NAPAA	NRPS	CP109303	NBC_01613	13572980	35	Protocluster	number	1.36'	8970044	9004617	2200840	2200840	0.324297
NAPAA	NRPS	CP109304	NBC_01612	10169438	18	Protocluster	number	1.19'	2487670	2521536	-2580116	2580116	-0.507425
NAPAA	NRPS	CP109309	NBC_01606	8203642	50	Protocluster	number	1.51'	8054244	8092572	3971587	3971587	0.96825
NAPAA	NRPS	CP109312	NBC_01604	11496400	4	Protocluster	number	1.5'	2591357	2625232	-3139910	3139910	-0.546242
NAPAA	NRPS	CP109313	NBC_01602	9975297	3	Protocluster	number	1.4'	1274234	1310085	-3695489	3695489	-0.740928
NAPAA	NRPS	CP109314	NBC_01601	6514704	0	Protocluster	number	1.1'	79838	115668	-3159599	3159599	-0.96999
NAPAA	NRPS	CP109319	NBC_01597	10258656	15	Protocluster	number	1.16'	2133387	2166057	-2979606	2979606	-0.580896
NAPAA	NRPS	CP109319	NBC_01597	10258656	34	Protocluster	number	1.35'	7697351	7731916	2585310	2585310	0.504025
NAPAA	NRPS	CP109322	NBC_01594	10712234	2	Protocluster	number	1.3'	1233553	1269404	-4104640	4104640	-0.766346
NAPAA	NRPS	CP109323	NBC_01592	9461986	3	Protocluster	number	1.4'	829781	864730	-3883740	3883740	-0.820914
NAPAA	NRPS	CP109323	NBC_01592	9461986	8	Protocluster	number	1.9'	1127875	1161921	-3586095	3586095	-0.758
NAPAA	NRPS	CP109330	NBC_01590	8699901	1	Protocluster	number	1.2'	657560	693406	-3674470	3674470	-0.844715
NAPAA	NRPS	CP109333	NBC_01589	10719239	2	Protocluster	number	1.3'	1240816	1276667	-4100878	4100878	-0.765143
NAPAA	NRPS	CP109334	NBC_01586	9436709	1	Protocluster	number	1.2'	539510	576024	-4160590	4160590	-0.881788
NAPAA	NRPS	CP109339	NBC_01584	9132955	1	Protocluster	number	1.2'	469002	505540	-4079210	4079210	-0.893295
NAPAA	NRPS	CP109343	NBC_01581	8817510	11	Protocluster	number	1.12'	3790070	3823265	-602088	602088	-0.136566
NAPAA	NRPS	CP109343	NBC_01581	8817510	18	Protocluster	number	1.19'	7721289	7757178	3330480	3330480	0.755424
NAPAA	NRPS	CP109344	NBC_01579	9747936	5	Protocluster	number	1.6'	1206930	1242781	-3649110	3649110	-0.748694
NAPAA	NRPS	CP109346	NBC_01578	10106618	5	Protocluster	number	1.6'	1292560	1328411	-3742820	3742820	-0.740667
NAPAA	NRPS	CP109349	NBC_01568	9315419	32	Protocluster	number	1.33'	8946971	8980882	4306217	4306217	0.924535
NAPAA	NRPS	CP109354	NBC_01563	9784603	0	Protocluster	number	1.1'	476752	512598	-4397630	4397630	-0.898888
NAPAA	NRPS	CP109356	NBC_01562	10764263	21	Protocluster	number	1.22'	6679287	6714036	1314530	1314530	0.24424
NAPAA	NRPS	CP109356	NBC_01562	10764263	37	Protocluster	number	1.38'	10083830	10118908	4719240	4719240	0.876835
NAPAA	NRPS	CP109356	NBC_01562	10764263	9	Protocluster	number	1.10'	2193088	2226513	-3172331	3172331	-0.589419
NAPAA	NRPS	CP109370	NBC_01553	9565790	0	Protocluster	number	1.1'	478730	514576	-4286242	4286242	-0.896161
NAPAA	NRPS	CP109376	NBC_01550	9178518	0	Protocluster	number	1.1'	66746	100002	-4505885	4505885	-0.981833
NAPAA	NRPS	CP109376	NBC_01550	9178518	4	Protocluster	number	1.5'	992331	1028182	-3579000	3579000	-0.779864
NAPAA	NRPS	CP109377	NBC_01547	8896641	31	Protocluster	number	1.32'	8565023	8598934	4133658	4133658	0.929263
NAPAA	NRPS	CP109379	NBC_01546	8512486	15	Protocluster	number	1.16'	1850449	1883071	-2389483	2389483	-0.561407
NAPAA	NRPS	CP109379	NBC_01546	8512486	39	Protocluster	number	1.40'	7891097	7926408	3652510	3652510	0.858154
NAPAA	NRPS	CP109381	NBC_01545	7488376	27	Protocluster	number	1.28'	7204846	7240692	3478581	3478581	0.929062
NAPAA	NRPS	CP109384	NBC_01544	9135262	3	Protocluster	number	1.4'	977390	1013241	-3572320	3572320	-0.782095
NAPAA	NRPS	CP109391	NBC_01538	10306119	12	Protocluster	number	1.13'	1515481	1549356	-3620641	3620641	-0.70262
NAPAA	NRPS	CP109392	NBC_01537	9903391	23	Protocluster	number	1.24'	8433826	8465933	3498184	3498184	0.706462
NAPAA	NRPS	CP109392	NBC_01537	9903391	24	Protocluster	number	1.25'	8549209	8585088	3615453	3615453	0.730144
NAPAA	NRPS	CP109394	NBC_01530	9331707	12	Protocluster	number	1.13'	2043930	2077796	-2604990	2604990	-0.558309
NAPAA	NRPS	CP109395	NBC_01527	9298856	3	Protocluster	number	1.4'	1043507	1079370	-3587990	3587990	-0.771706
NAPAA	NRPS	CP109397	NBC_01525	7096799	23	Protocluster	number	1.24'	6186204	6220067	2654736	2654736	0.74815
NAPAA	NRPS	CP109397	NBC_01525	7096799	29	Protocluster	number	1.30'	7028850	7064941	3498496	3498496	0.985936
NAPAA	NRPS	CP109416	NBC_01515	11325605	15	Protocluster	number	1.16'	2628378	2660946	-3018140	3018140	-0.532976
NAPAA	NRPS	CP109416	NBC_01515	11325605	27	Protocluster	number	1.28'	8425448	8459311	2779577	2779577	0.490848
NAPAA	NRPS	CP109435	NBC_01485	9142758	19	Protocluster	number	1.20'	1871375	1905247	-2683068	2683068	-0.586927
NAPAA	NRPS	CP109438	NBC_01483	11343589	15	Protocluster	number	1.16'	7001609	7036636	1347328	1347328	0.237549
NAPAA	NRPS	CP109438	NBC_01483	11343589	30	Protocluster	number	1.31'	10395755	10430950	4741558	4741558	0.835989
NAPAA	NRPS	CP109438	NBC_01483	11343589	6	Protocluster	number	1.7'	2578820	2612331	-3076219	3076219	-0.542371
NAPAA	NRPS	CP109444	NBC_01478	12124816	11	Protocluster	number	1.12'	2750760	2783081	-3295490	3295490	-0.543594
NAPAA	NRPS	CP109444	NBC_01478	12124816	33	Protocluster	number	1.34'	9062725	9097307	3017608	3017608	0.497757
NAPAA	NRPS	CP109446	NBC_01476	8397038	20	Protocluster	number	1.21'	6436519	6470448	2254960	2254960	0.537085
NAPAA	NRPS	CP109447	NBC_01475	10864631	14	Protocluster	number	1.15'	2468598	2501068	-2947480	2947480	-0.542583
NAPAA	NRPS	CP109447	NBC_01475	10864631	30	Protocluster	number	1.31'	8173872	8208463	2758852	2758852	0.507859
NAPAA	NRPS	CP109455	NBC_01456	9147089	10	Protocluster	number	1.11'	583745	614805	-3974270	3974270	-0.868969
NAPAA	NRPS	CP109455	NBC_01456	9147089	13	Protocluster	number	1.14'	855967	889501	-3700810	3700810	-0.809178
NAPAA	NRPS	CP109455	NBC_01456	9147089	53	Protocluster	number	1.54'	8591927	8625835	4035340	4035340	0.882322
NAPAA	NRPS	CP109460	NBC_01454	8360501	47	Protocluster	number	1.48'	7802382	7836290	3639090	3639090	0.870544
NAPAA	NRPS	CP109467	NBC_01465	9138776	17	Protocluster	number	1.18'	6875625	6909512	2323180	2323180	0.508423
NAPAA	NRPS	CP109468	NBC_01463	9007178	10	Protocluster	number	1.11'	2102851	2137751	-2383288	2383288	-0.529197
NAPAA	NRPS	CP109470	NBC_01462	10423316	12	Protocluster	number	1.13'	1700692	1735299	-3493660	3493660	-0.670355
NAPAA	NRPS	CP109470	NBC_01462	10423316	18	Protocluster	number	1.19'	2693914	2727789	-2500810	2500810	-0.479849
NAPAA	NRPS	CP109473	NBC_01460	8666566	37	Protocluster	number	1.38'	7321536	7356582	3005776	3005776	0.693649
NAPAA	NRPS	CP109475	NBC_01455	10187597	11	Protocluster	number	1.12'	1097691	1130259	-3979820	3979820	-0.781307
NAPAA	NRPS	CP109475	NBC_01455	10187597	16	Protocluster	number	1.17'	2089083	2122958	-2987778	2987778	-0.586552
NAPAA	NRPS	CP109479	NBC_01451	10266650	22	Protocluster	number	1.23'	7866355	7900230	2749970	2749970	0.535709
NAPAA	NRPS	CP109479	NBC_01451	10266650	7	Protocluster	number	1.8'	1884414	1918849	-3231690	3231690	-0.629551
NAPAA	NRPS	CP109480	NBC_01450	10777081	19	Protocluster	number	1.20'	6538887	6574618	1168212	1168212	0.216796
NAPAA	NRPS	CP109480	NBC_01450	10777081	37	Protocluster	number	1.38'	10247683	10282884	4876743	4876743	0.905021
NAPAA	NRPS	CP109480	NBC_01450	10777081	9	Protocluster	number	1.10'	2089773	2123191	-3282060	3282060	-0.609081
NAPAA	NRPS	CP109487	NBC_01439	9578283	40	Protocluster	number	1.41'	9271258	9305169	4499072	4499072	0.939432
NAPAA	NRPS	CP109488	NBC_01438	7740673	15	Protocluster	number	1.16'	6936881	6971811	3084010	3084010	0.796833
NAPAA	NRPS	CP109492	NBC_01435	8074063	6	Protocluster	number	1.7'	681728	715771	-3338282	3338282	-0.826915
NAPAA	NRPS	CP109496	NBC_01431	8180708	4	Protocluster	number	1.5'	324618	356466	-3749812	3749812	-0.916745
NAPAA	NRPS	CP109496	NBC_01431	8180708	9	Protocluster	number	1.10'	1280109	1314053	-2793273	2793273	-0.682893
NAPAA	NRPS	CP109499	NBC_01428	9077533	10	Protocluster	number	1.11'	1827410	1859842	-2695140	2695140	-0.593805
NAPAA	NRPS	CP109499	NBC_01428	9077533	33	Protocluster	number	1.34'	8698206	8733223	4176948	4176948	0.920283
NAPAA	NRPS	CP109500	NBC_01426	7659321	4	Protocluster	number	1.5'	640140	674181	-3172500	3172500	-0.828402
NAPAA	NRPS	CP109500	NBC_01426	7659321	7	Protocluster	number	1.8'	863857	897891	-2948790	2948790	-0.769987
NAPAA	NRPS	CP109530	NBC_01410	8339859	19	Protocluster	number	1.20'	5052666	5086601	899704	899704	0.21576
NAPAA	NRPS	CP109531	NBC_01409	11619802	28	Protocluster	number	1.29'	2935548	2969531	-2857360	2857360	-0.491809
NAPAA	NRPS	CP109531	NBC_01409	11619802	39	Protocluster	number	1.40'	8763792	8797667	2970830	2970830	0.511339
NAPAA	NRPS	CP109545	NBC_01396	10133960	13	Protocluster	number	1.14'	2020880	2053550	-3029765	3029765	-0.597943
NAPAA	NRPS	CP109545	NBC_01396	10133960	33	Protocluster	number	1.34'	7493844	7528409	2444150	2444150	0.482368
NAPAA	NRPS	CP109546	NBC_01393	10228639	16	Protocluster	number	1.17'	2536468	2570343	-2560914	2560914	-0.500734
NAPAA	NRPS	CP109551	NBC_01390	11308271	15	Protocluster	number	1.16'	1734690	1767924	-3902830	3902830	-0.690261
NAPAA	NRPS	CP109551	NBC_01390	11308271	37	Protocluster	number	1.38'	8627144	8661019	2989946	2989946	0.528807
NAPAA	NRPS	CP109558	NBC_01386	11327439	29	Protocluster	number	1.30'	10145828	10179898	4499140	4499140	0.794379
NAPAA	NRPS	CP109559	NBC_01384	10362366	21	Protocluster	number	1.22'	3836708	3871452	-1327103	1327103	-0.256139
NAPAA	NRPS	CP109559	NBC_01384	10362366	37	Protocluster	number	1.38'	8372715	8405872	3208110	3208110	0.619185
NAPAA	NRPS	CP109559	NBC_01384	10362366	38	Protocluster	number	1.39'	9023091	9057080	3858900	3858900	0.744791
NAPAA	NRPS	CP109565	NBC_01378	10541167	24	Protocluster	number	1.25'	9392082	9426152	4138530	4138530	0.785213
NAPAA	NRPS	CP109574	NBC_01370	10683296	25	Protocluster	number	1.26'	8104372	8138960	2780018	2780018	0.520442
NAPAA	NRPS	CP109574	NBC_01370	10683296	7	Protocluster	number	1.8'	2428362	2460973	-2896980	2896980	-0.542338
NAPAA	NRPS	CP109575	NBC_01369	9584063	3	Protocluster	number	1.4'	654823	690669	-4119290	4119290	-0.859612
NAPAA	NRPS	CP109580	NBC_01367	10119162	44	Protocluster	number	1.45'	9269610	9303530	4226989	4226989	0.835443
NAPAA	NRPS	CP109583	NBC_01365	9117749	34	Protocluster	number	1.35'	7364163	7398353	2822380	2822380	0.619096
NAPAA	NRPS	CP109586	NBC_01362	9346444	3	Protocluster	number	1.4'	823540	859386	-3831759	3831759	-0.819939
NAPAA	NRPS	CP109589	NBC_01361	10720672	21	Protocluster	number	1.22'	10089110	10123162	4745800	4745800	0.885355
NAPAA	NRPS	CP109592	NBC_01689	9909705	12	Protocluster	number	1.13'	1361678	1395359	-3576334	3576334	-0.721784
NAPAA	NRPS	CP109592	NBC_01689	9909705	16	Protocluster	number	1.17'	2378991	2412866	-2558924	2558924	-0.516448
NAPAA	NRPS	CP130714	NBC_00310	10667068	17	Protocluster	number	1.18'	2444145	2475965	-2873479	2873479	-0.538757
NAPAA	NRPS	CP130714	NBC_00310	10667068	31	Protocluster	number	1.32'	8628192	8663194	3312159	3312159	0.621006
NAPAA	NRPS	CP130715	NBC_00207	9446829	50	Protocluster	number	1.51'	9074948	9108865	4368492	4368492	0.924859
NAPAA	NRPS	CP130718	NBC_01334	10047871	14	Protocluster	number	1.15'	2255815	2289681	-2751190	2751190	-0.547617
NAPAA	NRPS	CP130720	NBC_01296	8855236	26	Protocluster	number	1.27'	7472901	7506806	3062240	3062240	0.691622
NAPAA	NRPS	CP130722	NBC_01238	8632228	11	Protocluster	number	1.12'	1368776	1404622	-2929415	2929415	-0.678716
NAPAA	NRPS	CP130722	NBC_01238	8632228	2	Protocluster	number	1.3'	433660	466581	-3865990	3865990	-0.895711
NAPAA	NRPS	CP130727	NBC_00828	10521522	17	Protocluster	number	1.18'	2333364	2367239	-2910460	2910460	-0.553239
NAPAA	NRPS	CP130728	NBC_00643	8517337	13	Protocluster	number	1.14'	1926976	1960833	-2314764	2314764	-0.543542
NAPAA	NRPS	CP130729	NBC_00642	8626516	13	Protocluster	number	1.14'	1912374	1946231	-2383960	2383960	-0.552705
NAPAA	NRPS	CP130730	NBC_01518	11904336	20	Protocluster	number	1.21'	2570202	2603232	-3365451	3365451	-0.565416
NAPAA	NRPS	CP130730	NBC_01518	11904336	30	Protocluster	number	1.31'	8477389	8511974	2542510	2542510	0.427157
NAPAA	NRPS	CP130731	NBC_00635	8517394	13	Protocluster	number	1.14'	1926940	1960797	-2314830	2314830	-0.543554
NRP-metallophore	NRPS	CP107730	NBC_00634	10733048	37	Protocluster	number	1.38'	10241979	10300429	4904680	4904680	0.91394
NRP-metallophore	NRPS	CP107733	NBC_00632	11508214	38	Protocluster	number	1.39'	10925689	10984134	5200800	5200800	0.903841
NRP-metallophore	NRPS	CP107741	NBC_00626	10528387	17	Protocluster	number	1.18'	8336790	8385375	3096889	3096889	0.588293
NRP-metallophore	NRPS	CP107742	NBC_00625	8538055	8	Protocluster	number	1.9'	446601	509620	-3790917	3790917	-0.888005
NRP-metallophore	NRPS	CP107746	NBC_00624	8941894	21	Protocluster	number	1.22'	8440246	8504817	4001580	4001580	0.895018
NRP-metallophore	NRPS	CP107749	NBC_00622	10521781	17	Protocluster	number	1.18'	8330197	8378782	3093599	3093599	0.588037
NRP-metallophore	NRPS	CP107750	NBC_00618	10528355	17	Protocluster	number	1.18'	8336757	8385342	3096872	3096872	0.588292
NRP-metallophore	NRPS	CP107762	NBC_00590	10126779	3	Protocluster	number	1.4'	553265	611674	-4480920	4480920	-0.884965
NRP-metallophore	NRPS	CP107765	NBC_00588	9409010	26	Protocluster	number	1.27'	8090664	8157596	3419625	3419625	0.726883
NRP-metallophore	NRPS	CP107772	NBC_00582	10791786	16	Protocluster	number	1.17'	4573971	4650997	-783409	783409	-0.145186
NRP-metallophore	NRPS	CP107772	NBC_00582	10791786	3	Protocluster	number	1.4'	1401986	1459502	-3965149	3965149	-0.734846
NRP-metallophore	NRPS	CP107780	NBC_00576	10919009	36	Protocluster	number	1.37'	9629543	9695293	4202910	4202910	0.769834
NRP-metallophore	NRPS	CP107784	NBC_00566	6411420	15	Protocluster	number	1.16'	4463734	4537883	1295100	1295100	0.403998
NRP-metallophore	NRPS	CP107786	NBC_00564	9901759	3	Protocluster	number	1.4'	372897	421177	-4553840	4553840	-0.919804
NRP-metallophore	NRPS	CP107786	NBC_00564	9901759	5	Protocluster	number	1.6'	513798	572420	-4407770	4407770	-0.8903
NRP-metallophore	NRPS	CP107791	NBC_00562	9892438	1	Protocluster	number	1.2'	611014	675577	-4302920	4302920	-0.869941
NRP-metallophore	NRPS	CP107793	NBC_00558	7749650	36	Protocluster	number	1.37'	7069164	7163912	3241713	3241713	0.836609
NRP-metallophore	NRPS	CP107799	NBC_00554	9993500	1	Protocluster	number	1.2'	143390	191655	-4829230	4829230	-0.966474
NRP-metallophore	NRPS	CP107799	NBC_00554	9993500	3	Protocluster	number	1.4'	285198	343776	-4682263	4682263	-0.937062
NRP-metallophore	NRPS	CP107823	NBC_00535	8576883	2	Protocluster	number	1.3'	235746	289415	-4025861	4025861	-0.93877
NRP-metallophore	NRPS	CP107823	NBC_00535	8576883	4	Protocluster	number	1.5'	316624	406316	-3926970	3926970	-0.91571
NRP-metallophore	NRPS	CP107834	NBC_00525	6805448	29	Protocluster	number	1.30'	4409182	4485303	1044520	1044520	0.306966
NRP-metallophore	NRPS	CP107834	NBC_00525	6805448	6	Protocluster	number	1.7'	391536	462977	-2975470	2975470	-0.874438
NRP-metallophore	NRPS	CP107836	NBC_00523	7239234	15	Protocluster	number	1.16'	6512454	6570728	2921974	2921974	0.807261
NRP-metallophore	NRPS	CP107838	NBC_00520	8509353	37	Protocluster	number	1.38'	7070188	7139290	2850060	2850060	0.669865
NRP-metallophore	NRPS	CP107838	NBC_00520	8509353	53	Protocluster	number	1.54'	7784932	7846634	3561110	3561110	0.836987
NRP-metallophore	NRPS	CP107841	NBC_00515	10755582	3	Protocluster	number	1.4'	549288	614767	-4795760	4795760	-0.891771
NRP-metallophore	NRPS	CP107844	NBC_00514	10588014	3	Protocluster	number	1.4'	534776	600255	-4726490	4726490	-0.8928
NRP-metallophore	NRPS	CP107845	NBC_00513	8318248	17	Protocluster	number	1.18'	1542952	1596212	-2589542	2589542	-0.622617
NRP-metallophore	NRPS	CP107845	NBC_00513	8318248	32	Protocluster	number	1.33'	7407046	7478248	3283523	3283523	0.789475
NRP-metallophore	NRPS	CP107851	NBC_00510	10147553	2	Protocluster	number	1.3'	895368	964257	-4143964	4143964	-0.816742
NRP-metallophore	NRPS	CP107857	NBC_00502	8782423	2	Protocluster	number	1.3'	232398	286073	-4131976	4131976	-0.940965
NRP-metallophore	NRPS	CP107857	NBC_00502	8782423	4	Protocluster	number	1.5'	313284	402959	-4033090	4033090	-0.918446
NRP-metallophore	NRPS	CP107858	NBC_00501	8832045	2	Protocluster	number	1.3'	280046	332872	-4109560	4109560	-0.930602
NRP-metallophore	NRPS	CP107858	NBC_00501	8832045	4	Protocluster	number	1.5'	326852	416510	-4044340	4044340	-0.915833
NRP-metallophore	NRPS	CP107861	NBC_00499	11146907	17	Protocluster	number	1.18'	8128160	8176748	2579000	2579000	0.462729
NRP-metallophore	NRPS	CP107862	NBC_00498	10072442	17	Protocluster	number	1.18'	8126208	8174796	3114281	3114281	0.618377
NRP-metallophore	NRPS	CP107863	NBC_00497	10906898	3	Protocluster	number	1.4'	534326	599805	-4886380	4886380	-0.896016
NRP-metallophore	NRPS	CP107866	NBC_00494	11363729	3	Protocluster	number	1.4'	546749	612228	-5102376	5102376	-0.898011
NRP-metallophore	NRPS	CP107867	NBC_00493	10528390	17	Protocluster	number	1.18'	8336791	8385376	3096890	3096890	0.588293
NRP-metallophore	NRPS	CP107869	NBC_00490	10567976	13	Protocluster	number	1.14'	1718786	1785211	-3531990	3531990	-0.668433
NRP-metallophore	NRPS	CP107871	NBC_00488	8933679	5	Protocluster	number	1.6'	441027	510385	-3991130	3991130	-0.893502
NRP-metallophore	NRPS	CP107877	NBC_00487	10744805	9	Protocluster	number	1.10'	463162	528343	-4876650	4876650	-0.907722
NRP-metallophore	NRPS	CP107879	NBC_00484	10525887	17	Protocluster	number	1.18'	8336867	8385452	3098216	3098216	0.588685
NRP-metallophore	NRPS	CP107880	NBC_00483	10237418	17	Protocluster	number	1.18'	8090625	8139207	2996207	2996207	0.585344
NRP-metallophore	NRPS	CP107883	NBC_00480	11915655	4	Protocluster	number	1.5'	667845	733293	-5257260	5257260	-0.882412
NRP-metallophore	NRPS	CP107884	NBC_00475	8649157	7	Protocluster	number	1.8'	442354	505373	-3850715	3850715	-0.890426
NRP-metallophore	NRPS	CP107889	NBC_00470	10634140	17	Protocluster	number	1.18'	8445124	8493709	3152350	3152350	0.592874
NRP-metallophore	NRPS	CP107894	NBC_00467	8364747	9	Protocluster	number	1.10'	1151342	1215951	-2998727	2998727	-0.716992
NRP-metallophore	NRPS	CP107899	NBC_00464	8474698	14	Protocluster	number	1.15'	7533011	7579095	3318704	3318704	0.783203
NRP-metallophore	NRPS	CP107899	NBC_00464	8474698	16	Protocluster	number	1.17'	7813603	7871966	3605440	3605440	0.850872
NRP-metallophore	NRPS	CP107903	NBC_00459	9763010	7	Protocluster	number	1.8'	1188621	1254442	-3659970	3659970	-0.749763
NRP-metallophore	NRPS	CP107905	NBC_00457	10802565	7	Protocluster	number	1.8'	1251401	1319022	-4116071	4116071	-0.762054
NRP-metallophore	NRPS	CP107906	NBC_00456	9449196	38	Protocluster	number	1.39'	8459507	8517962	3764140	3764140	0.796711
NRP-metallophore	NRPS	CP107911	NBC_00450	8918193	34	Protocluster	number	1.35'	7827834	7886309	3397975	3397975	0.762032
NRP-metallophore	NRPS	CP107914	NBC_00445	10757571	5	Protocluster	number	1.6'	1010622	1078243	-4334353	4334353	-0.805824
NRP-metallophore	NRPS	CP107916	NBC_00444	10787473	7	Protocluster	number	1.8'	1025633	1093314	-4334263	4334263	-0.803573
NRP-metallophore	NRPS	CP107917	NBC_00443	9449954	0	Protocluster	number	1.1'	62030	120479	-4633720	4633720	-0.980686
NRP-metallophore	NRPS	CP107918	NBC_00442	7725772	12	Protocluster	number	1.13'	1373996	1432540	-2459618	2459618	-0.636731
NRP-metallophore	NRPS	CP107919	NBC_00441	7404206	23	Protocluster	number	1.24'	6918170	6995779	3254870	3254870	0.879195
NRP-metallophore	NRPS	CP107924	NBC_00435	7923365	17	Protocluster	number	1.18'	6221889	6280377	2289450	2289450	0.577898
NRP-metallophore	NRPS	CP107933	NBC_00415	9360127	12	Protocluster	number	1.13'	1015904	1072905	-3635659	3635659	-0.77684
NRP-metallophore	NRPS	CP107935	NBC_00414	10350652	16	Protocluster	number	1.17'	1836416	1903570	-3305333	3305333	-0.638671
NRP-metallophore	NRPS	CP107944	NBC_00391	10628885	3	Protocluster	number	1.4'	155107	220390	-5126694	5126694	-0.964672
NRP-metallophore	NRPS	CP107945	NBC_00390	8532829	34	Protocluster	number	1.35'	8040112	8125838	3816560	3816560	0.894559
NRP-metallophore	NRPS	CP107952	NBC_00383	8613235	7	Protocluster	number	1.8'	503694	566713	-3771414	3771414	-0.875725
NRP-metallophore	NRPS	CP107955	NBC_00381	12912080	33	Protocluster	number	1.34'	8941768	8993185	2511440	2511440	0.389006
NRP-metallophore	NRPS	CP107960	NBC_00376	8939048	10	Protocluster	number	1.11'	1593449	1651879	-2846860	2846860	-0.636949
NRP-metallophore	NRPS	CP107968	NBC_00370	8601509	6	Protocluster	number	1.7'	490880	555167	-3777731	3777731	-0.878388
NRP-metallophore	NRPS	CP107972	NBC_00363	10757626	3	Protocluster	number	1.4'	549283	614762	-4796790	4796790	-0.891793
NRP-metallophore	NRPS	CP107977	NBC_00357	7743741	27	Protocluster	number	1.28'	7549681	7608184	3707062	3707062	0.957434
NRP-metallophore	NRPS	CP107981	NBC_00356	10384311	17	Protocluster	number	1.18'	8222972	8271575	3055118	3055118	0.58841
NRP-metallophore	NRPS	CP107998	NBC_00343	10725031	14	Protocluster	number	1.15'	2132947	2200636	-3195724	3195724	-0.595937
NRP-metallophore	NRPS	CP107999	NBC_00342	8501228	10	Protocluster	number	1.11'	1145837	1201474	-3076960	3076960	-0.723886
NRP-metallophore	NRPS	CP107999	NBC_00342	8501228	26	Protocluster	number	1.27'	7871824	7929349	3649970	3649970	0.858692
NRP-metallophore	NRPS	CP108006	NBC_00335	8706292	21	Protocluster	number	1.22'	6687890	6746453	2364030	2364030	0.543062
NRP-metallophore	NRPS	CP108008	NBC_00334	7883130	25	Protocluster	number	1.26'	7488164	7546556	3575795	3575795	0.907202
NRP-metallophore	NRPS	CP108008	NBC_00334	7883130	3	Protocluster	number	1.4'	111888	172220	-3799511	3799511	-0.96396
NRP-metallophore	NRPS	CP108011	NBC_00333	12600221	18	Protocluster	number	1.19'	2343728	2409180	-3923660	3923660	-0.622792
NRP-metallophore	NRPS	CP108016	NBC_00324	9257388	5	Protocluster	number	1.6'	589675	659030	-4004340	4004340	-0.865112
NRP-metallophore	NRPS	CP108030	NBC_00311	10527525	17	Protocluster	number	1.18'	8336363	8384948	3096893	3096893	0.588342
NRP-metallophore	NRPS	CP108032	NBC_00306	8499733	9	Protocluster	number	1.10'	603752	668391	-3613795	3613795	-0.850331
NRP-metallophore	NRPS	CP108033	NBC_00304	8797558	10	Protocluster	number	1.11'	1233417	1290376	-3136880	3136880	-0.713125
NRP-metallophore	NRPS	CP108036	NBC_00303	8498532	36	Protocluster	number	1.37'	7619978	7678440	3399943	3399943	0.800125
NRP-metallophore	NRPS	CP108038	NBC_00302	9287515	6	Protocluster	number	1.7'	615770	674163	-3998791	3998791	-0.861111
NRP-metallophore	NRPS	CP108039	NBC_00299	9507903	9	Protocluster	number	1.10'	860627	927563	-3859860	3859860	-0.811927
NRP-metallophore	NRPS	CP108053	NBC_00287	9642853	8	Protocluster	number	1.9'	1081288	1145623	-3707971	3707971	-0.769061
NRP-metallophore	NRPS	CP108054	NBC_00286	9853519	3	Protocluster	number	1.4'	846857	914232	-4046215	4046215	-0.821273
NRP-metallophore	NRPS	CP108055	NBC_00285	10263655	31	Protocluster	number	1.32'	9028952	9093379	3929338	3929338	0.76568
NRP-metallophore	NRPS	CP108059	NBC_00280	10398828	4	Protocluster	number	1.5'	1044308	1111018	-4121751	4121751	-0.792734
NRP-metallophore	NRPS	CP108062	NBC_00278	9105393	12	Protocluster	number	1.13'	935857	992854	-3588341	3588341	-0.788179
NRP-metallophore	NRPS	CP108065	NBC_00277	10691412	34	Protocluster	number	1.35'	10228089	10286534	4911610	4911610	0.918795
NRP-metallophore	NRPS	CP108067	NBC_00273	10316149	15	Protocluster	number	1.16'	2450653	2508089	-2678700	2678700	-0.519322
NRP-metallophore	NRPS	CP108067	NBC_00273	10316149	7	Protocluster	number	1.8'	1239277	1306870	-3885001	3885001	-0.753188
NRP-metallophore	NRPS	CP108068	NBC_00272	8667553	33	Protocluster	number	1.34'	7376461	7431787	3070350	3070350	0.70847
NRP-metallophore	NRPS	CP108079	NBC_00261	11766587	9	Protocluster	number	1.10'	1182635	1247941	-4668010	4668010	-0.793435
NRP-metallophore	NRPS	CP108080	NBC_00259	8164743	3	Protocluster	number	1.4'	435255	499979	-3614750	3614750	-0.885453
NRP-metallophore	NRPS	CP108081	NBC_00258	12223696	15	Protocluster	number	1.16'	2651744	2717462	-3427245	3427245	-0.560754
NRP-metallophore	NRPS	CP108082	NBC_00257	9024940	11	Protocluster	number	1.12'	2128510	2185946	-2355242	2355242	-0.521941
NRP-metallophore	NRPS	CP108082	NBC_00257	9024940	30	Protocluster	number	1.31'	8409546	8467004	3925805	3925805	0.86999
NRP-metallophore	NRPS	CP108087	NBC_00252	10137727	29	Protocluster	number	1.30'	8436598	8504207	3401539	3401539	0.671065
NRP-metallophore	NRPS	CP108088	NBC_00250	9158577	5	Protocluster	number	1.6'	737793	794821	-3812980	3812980	-0.832658
NRP-metallophore	NRPS	CP108090	NBC_00248	9293002	7	Protocluster	number	1.8'	883580	953103	-3728160	3728160	-0.802359
NRP-metallophore	NRPS	CP108093	NBC_00247	7336920	29	Protocluster	number	1.30'	6685163	6733792	3041020	3041020	0.828964
NRP-metallophore	NRPS	CP108100	NBC_00236	8333111	14	Protocluster	number	1.15'	7683589	7730128	3540303	3540303	0.849695
NRP-metallophore	NRPS	CP108100	NBC_00236	8333111	16	Protocluster	number	1.17'	7926391	7984771	3789030	3789030	0.909391
NRP-metallophore	NRPS	CP108102	NBC_00228	10117404	29	Protocluster	number	1.30'	8182401	8250094	3157550	3157550	0.624182
NRP-metallophore	NRPS	CP108103	NBC_00226	9005273	5	Protocluster	number	1.6'	419049	488404	-4048910	4048910	-0.899231
NRP-metallophore	NRPS	CP108109	NBC_00223	7961474	4	Protocluster	number	1.5'	765898	833582	-3180997	3180997	-0.799098
NRP-metallophore	NRPS	CP108111	NBC_00220	9149801	5	Protocluster	number	1.6'	586935	656307	-3953280	3953280	-0.864124
NRP-metallophore	NRPS	CP108114	NBC_00215	11080497	12	Protocluster	number	1.13'	968991	1027355	-4542080	4542080	-0.819833
NRP-metallophore	NRPS	CP108118	NBC_00211	8566898	33	Protocluster	number	1.34'	7320545	7375871	3064759	3064759	0.715489
NRP-metallophore	NRPS	CP108121	NBC_00209	6999100	21	Protocluster	number	1.22'	6495347	6572965	3034606	3034606	0.867142
NRP-metallophore	NRPS	CP108125	NBC_00206	7750322	1	Protocluster	number	1.2'	724478	782836	-3121504	3121504	-0.805516
NRP-metallophore	NRPS	CP108128	NBC_00197	9282310	7	Protocluster	number	1.8'	577214	646023	-4029540	4029540	-0.868219
NRP-metallophore	NRPS	CP108133	NBC_00189	10308633	14	Protocluster	number	1.15'	1881415	1944333	-3241440	3241440	-0.628879
NRP-metallophore	NRPS	CP108133	NBC_00189	10308633	24	Protocluster	number	1.25'	2432011	2476963	-2699830	2699830	-0.5238
NRP-metallophore	NRPS	CP108135	NBC_00185	7580126	4	Protocluster	number	1.5'	353919	412418	-3406890	3406890	-0.898901
NRP-metallophore	NRPS	CP108140	NBC_00180	10011928	15	Protocluster	number	1.16'	1845665	1912591	-3126836	3126836	-0.624622
NRP-metallophore	NRPS	CP108142	NBC_00179	9252910	7	Protocluster	number	1.8'	887062	956585	-3704630	3704630	-0.800749
NRP-metallophore	NRPS	CP108143	NBC_00178	7317043	23	Protocluster	number	1.24'	6512092	6570506	2882780	2882780	0.787963
NRP-metallophore	NRPS	CP108145	NBC_00172	10121374	29	Protocluster	number	1.30'	8184433	8252126	3157590	3157590	0.623945
NRP-metallophore	NRPS	CP108146	NBC_00171	8526269	2	Protocluster	number	1.3'	275221	364604	-3943222	3943222	-0.924958
NRP-metallophore	NRPS	CP108147	NBC_00169	10117317	29	Protocluster	number	1.30'	8182331	8250024	3157519	3157519	0.624181
NRP-metallophore	NRPS	CP108148	NBC_00168	8837448	5	Protocluster	number	1.6'	397885	467264	-3986150	3986150	-0.902104
NRP-metallophore	NRPS	CP108152	NBC_00165	9542804	4	Protocluster	number	1.5'	934717	1003744	-3802170	3802170	-0.796866
NRP-metallophore	NRPS	CP108161	NBC_00158	7643608	26	Protocluster	number	1.27'	6395973	6454332	2603350	2603350	0.681184
NRP-metallophore	NRPS	CP108169	NBC_00148	8163685	0	Protocluster	number	1.1'	187844	245702	-3865070	3865070	-0.946893
NRP-metallophore	NRPS	CP108169	NBC_00148	8163685	7	Protocluster	number	1.8'	872256	920863	-3185283	3185283	-0.780354
NRP-metallophore	NRPS	CP108177	NBC_00138	7961528	4	Protocluster	number	1.5'	765890	833574	-3181032	3181032	-0.799101
NRP-metallophore	NRPS	CP108184	NBC_00125	8777021	5	Protocluster	number	1.6'	398718	468088	-3955110	3955110	-0.901242
NRP-metallophore	NRPS	CP108188	NBC_00123	9329782	12	Protocluster	number	1.13'	954010	1011008	-3682382	3682382	-0.789382
NRP-metallophore	NRPS	CP108200	NBC_00116	8505006	1	Protocluster	number	1.2'	155574	218041	-4065700	4065700	-0.956072
NRP-metallophore	NRPS	CP108200	NBC_00116	8505006	32	Protocluster	number	1.33'	7972921	8031257	3749586	3749586	0.881736
NRP-metallophore	NRPS	CP108203	NBC_00111	8598998	2	Protocluster	number	1.3'	359881	415847	-3911635	3911635	-0.909789
NRP-metallophore	NRPS	CP108203	NBC_00111	8598998	9	Protocluster	number	1.10'	1057484	1106043	-3217740	3217740	-0.748399
NRP-metallophore	NRPS	CP108207	NBC_00107	8524914	2	Protocluster	number	1.3'	275163	364546	-3942600	3942600	-0.924959
NRP-metallophore	NRPS	CP108213	NBC_00105	9538619	40	Protocluster	number	1.41'	8517326	8575786	3777250	3777250	0.791991
NRP-metallophore	NRPS	CP108215	NBC_00104	10684609	9	Protocluster	number	1.10'	466442	531669	-4843249	4843249	-0.906584
NRP-metallophore	NRPS	CP108217	NBC_00101	7155979	27	Protocluster	number	1.28'	6114410	6162961	2560696	2560696	0.71568
NRP-metallophore	NRPS	CP108218	NBC_00099	7979235	20	Protocluster	number	1.21'	6116446	6174982	2156100	2156100	0.540428
NRP-metallophore	NRPS	CP108218	NBC_00099	7979235	30	Protocluster	number	1.31'	7786395	7844804	3825982	3825982	0.958985
NRP-metallophore	NRPS	CP108222	NBC_00093	11591043	34	Protocluster	number	1.35'	10370071	10439716	4609372	4609372	0.795333
NRP-metallophore	NRPS	CP108224	NBC_00090	9250702	38	Protocluster	number	1.39'	8492181	8549379	3895429	3895429	0.842191
NRP-metallophore	NRPS	CP108225	NBC_00088	9025424	12	Protocluster	number	1.13'	941669	998667	-3542544	3542544	-0.785014
NRP-metallophore	NRPS	CP108230	NBC_00084	9221812	12	Protocluster	number	1.13'	954917	1011914	-3627490	3627490	-0.78672
NRP-metallophore	NRPS	CP108233	NBC_00082	7588299	4	Protocluster	number	1.5'	377467	435970	-3387431	3387431	-0.892804
NRP-metallophore	NRPS	CP108235	NBC_00080	9753591	26	Protocluster	number	1.27'	7572426	7640371	2729603	2729603	0.559712
NRP-metallophore	NRPS	CP108238	NBC_00077	7891435	5	Protocluster	number	1.6'	651850	709069	-3265258	3265258	-0.827545
NRP-metallophore	NRPS	CP108243	NBC_00075	11717763	35	Protocluster	number	1.36'	10495397	10565042	4671338	4671338	0.797309
NRP-metallophore	NRPS	CP108244	NBC_00073	8571938	33	Protocluster	number	1.34'	7273404	7328730	3015098	3015098	0.703481
NRP-metallophore	NRPS	CP108261	NBC_00053	9039762	26	Protocluster	number	1.27'	7827463	7884940	3336320	3336320	0.738143
NRP-metallophore	NRPS	CP108261	NBC_00053	9039762	8	Protocluster	number	1.9'	1536446	1593061	-2955130	2955130	-0.653807
NRP-metallophore	NRPS	CP108264	NBC_00049	8155131	2	Protocluster	number	1.3'	421856	480369	-3626453	3626453	-0.889367
NRP-metallophore	NRPS	CP108268	NBC_00046	8589486	11	Protocluster	number	1.12'	1725055	1782484	-2540970	2540970	-0.591647
NRP-metallophore	NRPS	CP108268	NBC_00046	8589486	31	Protocluster	number	1.32'	7874836	7932209	3608780	3608780	0.840278
NRP-metallophore	NRPS	CP108273	NBC_00044	9226324	12	Protocluster	number	1.13'	952298	1009295	-3632370	3632370	-0.787393
NRP-metallophore	NRPS	CP108276	NBC_00043	7598416	18	Protocluster	number	1.19'	6403058	6461413	2633030	2633030	0.693047
NRP-metallophore	NRPS	CP108276	NBC_00043	7598416	4	Protocluster	number	1.5'	702639	759067	-3068355	3068355	-0.80763
NRP-metallophore	NRPS	CP108281	NBC_00042	7381025	4	Protocluster	number	1.5'	365848	424351	-3295413	3295413	-0.892942
NRP-metallophore	NRPS	CP108283	NBC_00041	7651476	19	Protocluster	number	1.20'	6506269	6564624	2709710	2709710	0.708284
NRP-metallophore	NRPS	CP108283	NBC_00041	7651476	3	Protocluster	number	1.4'	774028	830884	-3023282	3023282	-0.790248
NRP-metallophore	NRPS	CP108291	NBC_00035	10425166	11	Protocluster	number	1.12'	975028	1033639	-4208250	4208250	-0.807325
NRP-metallophore	NRPS	CP108291	NBC_00035	10425166	9	Protocluster	number	1.10'	837616	885549	-4351000	4351000	-0.834711
NRP-metallophore	NRPS	CP108292	NBC_00029	8802311	2	Protocluster	number	1.3'	525153	594569	-3841290	3841290	-0.872791
NRP-metallophore	NRPS	CP108293	NBC_00028	9741312	23	Protocluster	number	1.24'	8306523	8364847	3465029	3465029	0.711409
NRP-metallophore	NRPS	CP108298	NBC_00024	11459578	30	Protocluster	number	1.31'	10930898	10996128	5233724	5233724	0.913424
NRP-metallophore	NRPS	CP108302	NBC_00019	11287307	2	Protocluster	number	1.3'	545420	603757	-5069065	5069065	-0.898189
NRP-metallophore	NRPS	CP108304	NBC_00016	10227930	18	Protocluster	number	1.19'	1124954	1172302	-3965337	3965337	-0.775394
NRP-metallophore	NRPS	CP108304	NBC_00016	10227930	34	Protocluster	number	1.35'	7814476	7882453	2734500	2734500	0.534712
NRP-metallophore	NRPS	CP108306	NBC_00015	9988155	31	Protocluster	number	1.32'	7877424	7945396	2917330	2917330	0.584158
NRP-metallophore	NRPS	CP108309	NBC_00012	8603417	11	Protocluster	number	1.12'	1753131	1810567	-2519860	2519860	-0.585781
NRP-metallophore	NRPS	CP108309	NBC_00012	8603417	30	Protocluster	number	1.31'	7885325	7942698	3612303	3612303	0.839737
NRP-metallophore	NRPS	CP108313	NBC_00008	8550141	21	Protocluster	number	1.22'	7848068	7905589	3601758	3601758	0.842503
NRP-metallophore	NRPS	CP108313	NBC_00008	8550141	8	Protocluster	number	1.9'	1101432	1155817	-3146446	3146446	-0.735999
NRP-metallophore	NRPS	CP108321	NBC_00002	11315041	33	Protocluster	number	1.34'	10212683	10271122	4584382	4584382	0.810316
NRP-metallophore	NRPS	CP108322	NBC_00001	10841726	34	Protocluster	number	1.35'	10365308	10423761	4973670	4973670	0.917505
NRP-metallophore	NRPS	CP108324	NBC_00595	7533398	6	Protocluster	number	1.7'	462074	555939	-3257690	3257690	-0.864866
NRP-metallophore	NRPS	CP108325	NBC_00522	7520670	6	Protocluster	number	1.7'	460205	554070	-3253200	3253200	-0.865136
NRP-metallophore	NRPS	CP108329	NBC_00504	7637261	6	Protocluster	number	1.7'	474613	568478	-3297085	3297085	-0.863421
NRP-metallophore	NRPS	CP108330	NBC_00489	7531893	6	Protocluster	number	1.7'	461739	555604	-3257275	3257275	-0.864929
NRP-metallophore	NRPS	CP108333	NBC_00187	10187121	16	Protocluster	number	1.17'	1806289	1871770	-3254531	3254531	-0.63895
NRP-metallophore	NRPS	CP108334	NBC_00131	8691171	4	Protocluster	number	1.5'	444125	513532	-3866757	3866757	-0.889813
NRP-metallophore	NRPS	CP108341	NBC_00017	9188115	39	Protocluster	number	1.40'	8090294	8148682	3525430	3525430	0.767389
NRP-metallophore	NRPS	CP108342	NBC_00293	8816646	7	Protocluster	number	1.8'	981738	1040192	-3397358	3397358	-0.770669
NRP-metallophore	NRPS	CP108343	NBC_00478	7646405	6	Protocluster	number	1.7'	461643	555508	-3314627	3314627	-0.866977
NRP-metallophore	NRPS	CP108345	NBC_00221	11224598	16	Protocluster	number	1.17'	1804634	1870115	-3774920	3774920	-0.672616
NRP-metallophore	NRPS	CP108347	NBC_01359	9038935	42	Protocluster	number	1.43'	8350295	8398831	3855100	3855100	0.852999
NRP-metallophore	NRPS	CP108349	NBC_01358	9442996	24	Protocluster	number	1.25'	8566991	8613420	3868710	3868710	0.819382
NRP-metallophore	NRPS	CP108349	NBC_01358	9442996	27	Protocluster	number	1.28'	8907415	8965799	4215109	4215109	0.892748
NRP-metallophore	NRPS	CP108350	NBC_01356	10293779	10	Protocluster	number	1.11'	864543	923134	-4253051	4253051	-0.826334
NRP-metallophore	NRPS	CP108350	NBC_01356	10293779	8	Protocluster	number	1.9'	724179	772452	-4398574	4398574	-0.854608
NRP-metallophore	NRPS	CP108351	NBC_01355	7734989	4	Protocluster	number	1.5'	309371	367862	-3528878	3528878	-0.912446
NRP-metallophore	NRPS	CP108352	NBC_01353	8472668	29	Protocluster	number	1.30'	8037968	8094888	3830094	3830094	0.904106
NRP-metallophore	NRPS	CP108354	NBC_01352	11274169	25	Protocluster	number	1.26'	9490568	9549061	3882730	3882730	0.688783
NRP-metallophore	NRPS	CP108356	NBC_01351	8455151	30	Protocluster	number	1.31'	7211139	7269644	3012816	3012816	0.712658
NRP-metallophore	NRPS	CP108359	NBC_01347	7680165	4	Protocluster	number	1.5'	460674	519177	-3350157	3350157	-0.872418
NRP-metallophore	NRPS	CP108360	NBC_01346	8434431	41	Protocluster	number	1.42'	7669789	7727920	3481639	3481639	0.825578
NRP-metallophore	NRPS	CP108360	NBC_01346	8434431	43	Protocluster	number	1.44'	7734873	7789864	3545153	3545153	0.840638
NRP-metallophore	NRPS	CP108361	NBC_01344	7648620	5	Protocluster	number	1.6'	493458	551961	-3301600	3301600	-0.863319
NRP-metallophore	NRPS	CP108364	NBC_01341	7411387	23	Protocluster	number	1.24'	6593029	6651440	2916541	2916541	0.787043
NRP-metallophore	NRPS	CP108367	NBC_01338	8429929	43	Protocluster	number	1.44'	7994547	8050036	3807327	3807327	0.903288
NRP-metallophore	NRPS	CP108367	NBC_01338	8429929	46	Protocluster	number	1.47'	8072349	8127399	3884910	3884910	0.921695
NRP-metallophore	NRPS	CP108369	NBC_01336	9576147	30	Protocluster	number	1.31'	8496490	8543602	3731970	3731970	0.77943
NRP-metallophore	NRPS	CP108369	NBC_01336	9576147	35	Protocluster	number	1.36'	8831296	8889680	4072410	4072410	0.850532
NRP-metallophore	NRPS	CP108370	NBC_01335	8204033	1	Protocluster	number	1.2'	50709	107426	-4022949	4022949	-0.980725
NRP-metallophore	NRPS	CP108370	NBC_01335	8204033	37	Protocluster	number	1.38'	6815700	6864369	2738018	2738018	0.667481
NRP-metallophore	NRPS	CP108376	NBC_01333	8784835	2	Protocluster	number	1.3'	248800	373235	-4081400	4081400	-0.929192
NRP-metallophore	NRPS	CP108378	NBC_01332	8550177	52	Protocluster	number	1.53'	7794441	7856178	3550221	3550221	0.830444
NRP-metallophore	NRPS	CP108382	NBC_01328	11713170	16	Protocluster	number	1.17'	1921186	1986644	-3902670	3902670	-0.666373
NRP-metallophore	NRPS	CP108385	NBC_01324	8003226	5	Protocluster	number	1.6'	876510	933461	-3096630	3096630	-0.773845
NRP-metallophore	NRPS	CP108388	NBC_01321	8066451	1	Protocluster	number	1.2'	174718	241813	-3824960	3824960	-0.948363
NRP-metallophore	NRPS	CP108393	NBC_01317	8066947	6	Protocluster	number	1.7'	877243	942878	-3123413	3123413	-0.774373
NRP-metallophore	NRPS	CP108396	NBC_01310	8933524	40	Protocluster	number	1.41'	8082586	8141230	3645146	3645146	0.81606
NRP-metallophore	NRPS	CP108413	NBC_01299	9247450	15	Protocluster	number	1.16'	883438	945697	-3709160	3709160	-0.802202
NRP-metallophore	NRPS	CP108414	NBC_01298	9032271	17	Protocluster	number	1.18'	6692661	6751319	2205850	2205850	0.488438
NRP-metallophore	NRPS	CP108419	NBC_01297	8552987	8	Protocluster	number	1.9'	446288	509307	-3798696	3798696	-0.888274
NRP-metallophore	NRPS	CP108422	NBC_01295	7559771	4	Protocluster	number	1.5'	384131	442634	-3366503	3366503	-0.890636
NRP-metallophore	NRPS	CP108427	NBC_01288	10558057	10	Protocluster	number	1.11'	1609466	1677133	-3635729	3635729	-0.688712
NRP-metallophore	NRPS	CP108430	NBC_01283	9425041	28	Protocluster	number	1.29'	7464109	7512647	2775860	2775860	0.589039
NRP-metallophore	NRPS	CP108435	NBC_01281	9452090	7	Protocluster	number	1.8'	570409	639225	-4121228	4121228	-0.872025
NRP-metallophore	NRPS	CP108452	NBC_01269	7413447	4	Protocluster	number	1.5'	383220	441723	-3294252	3294252	-0.888723
NRP-metallophore	NRPS	CP108462	NBC_01262	9736065	27	Protocluster	number	1.28'	8748613	8815986	3914267	3914267	0.804076
NRP-metallophore	NRPS	CP108463	NBC_01261	11585837	27	Protocluster	number	1.28'	9098452	9166141	3339378	3339378	0.576459
NRP-metallophore	NRPS	CP108464	NBC_01260	9124354	4	Protocluster	number	1.5'	969140	1026112	-3564551	3564551	-0.781327
NRP-metallophore	NRPS	CP108467	NBC_01259	8573239	10	Protocluster	number	1.11'	1187321	1244267	-3070830	3070830	-0.716376
NRP-metallophore	NRPS	CP108474	NBC_01255	8433082	37	Protocluster	number	1.38'	7857215	7914430	3669280	3669280	0.870211
NRP-metallophore	NRPS	CP108488	NBC_01244	9513468	28	Protocluster	number	1.29'	7225844	7311800	2512088	2512088	0.528112
NRP-metallophore	NRPS	CP108491	NBC_01243	9294343	27	Protocluster	number	1.28'	7820628	7878104	3202190	3202190	0.689062
NRP-metallophore	NRPS	CP108491	NBC_01243	9294343	8	Protocluster	number	1.9'	1521321	1577948	-3097537	3097537	-0.666542
NRP-metallophore	NRPS	CP108494	NBC_01241	8856951	6	Protocluster	number	1.7'	871171	938224	-3523778	3523778	-0.795709
NRP-metallophore	NRPS	CP108497	NBC_01240	8674336	6	Protocluster	number	1.7'	931524	998535	-3372140	3372140	-0.777498
NRP-metallophore	NRPS	CP108513	NBC_01235	11090044	28	Protocluster	number	1.29'	8955222	9001323	3433250	3433250	0.619159
NRP-metallophore	NRPS	CP108514	NBC_01233	10187596	51	Protocluster	number	1.52'	9668690	9727138	4604116	4604116	0.903867
NRP-metallophore	NRPS	CP108518	NBC_01232	8660092	2	Protocluster	number	1.3'	438435	507816	-3856920	3856920	-0.890734
NRP-metallophore	NRPS	CP108524	NBC_01228	9358130	12	Protocluster	number	1.13'	926267	983264	-3724300	3724300	-0.79595
NRP-metallophore	NRPS	CP108531	NBC_01220	9155022	25	Protocluster	number	1.26'	8562662	8621046	4014343	4014343	0.876971
NRP-metallophore	NRPS	CP108536	NBC_01218	7116718	26	Protocluster	number	1.27'	6105921	6154472	2571840	2571840	0.72276
NRP-metallophore	NRPS	CP108538	NBC_01217	8890693	1	Protocluster	number	1.2'	290468	355368	-4122430	4122430	-0.927359
NRP-metallophore	NRPS	CP108541	NBC_01213	8165836	2	Protocluster	number	1.3'	295172	352966	-3758849	3758849	-0.920628
NRP-metallophore	NRPS	CP108541	NBC_01213	8165836	6	Protocluster	number	1.7'	606883	655408	-3451770	3451770	-0.845417
NRP-metallophore	NRPS	CP108545	NBC_01212	8231656	2	Protocluster	number	1.3'	284237	342113	-3802653	3802653	-0.92391
NRP-metallophore	NRPS	CP108545	NBC_01212	8231656	6	Protocluster	number	1.7'	595828	644353	-3495740	3495740	-0.849341
NRP-metallophore	NRPS	CP108546	NBC_01211	7585586	22	Protocluster	number	1.23'	4795179	4856736	1033160	1033160	0.272401
NRP-metallophore	NRPS	CP108546	NBC_01211	7585586	31	Protocluster	number	1.32'	7224412	7317503	3478160	3478160	0.917045
NRP-metallophore	NRPS	CP108549	NBC_01210	9076647	14	Protocluster	number	1.15'	1407428	1465851	-3101684	3101684	-0.683443
NRP-metallophore	NRPS	CP108551	NBC_01208	8182248	2	Protocluster	number	1.3'	292486	350357	-3769700	3769700	-0.921434
NRP-metallophore	NRPS	CP108551	NBC_01208	8182248	6	Protocluster	number	1.7'	606200	654725	-3460660	3460660	-0.845895
NRP-metallophore	NRPS	CP108554	NBC_01207	10443073	5	Protocluster	number	1.6'	1118469	1188658	-4067973	4067973	-0.779076
NRP-metallophore	NRPS	CP108557	NBC_01205	8618493	27	Protocluster	number	1.28'	6007252	6062578	1725670	1725670	0.400457
NRP-metallophore	NRPS	CP108565	NBC_01201	8249142	2	Protocluster	number	1.3'	351157	409003	-3744491	3744491	-0.90785
NRP-metallophore	NRPS	CP108565	NBC_01201	8249142	6	Protocluster	number	1.7'	662766	711291	-3437540	3437540	-0.83343
NRP-metallophore	NRPS	CP108571	NBC_01196	8653151	2	Protocluster	number	1.3'	251832	305520	-4047900	4047900	-0.93559
NRP-metallophore	NRPS	CP108571	NBC_01196	8653151	4	Protocluster	number	1.5'	323907	413471	-3957890	3957890	-0.914786
NRP-metallophore	NRPS	CP108573	NBC_01195	8750824	23	Protocluster	number	1.24'	7289739	7358353	2948634	2948634	0.67391
NRP-metallophore	NRPS	CP108573	NBC_01195	8750824	33	Protocluster	number	1.34'	7837398	7895879	3491230	3491230	0.79792
NRP-metallophore	NRPS	CP108575	NBC_01194	8546813	44	Protocluster	number	1.45'	7606376	7664467	3362015	3362015	0.78673
NRP-metallophore	NRPS	CP108575	NBC_01194	8546813	46	Protocluster	number	1.47'	7686560	7741560	3440650	3440650	0.805131
NRP-metallophore	NRPS	CP108580	NBC_01190	8150292	15	Protocluster	number	1.16'	3292713	3361927	-747826	747826	-0.183509
NRP-metallophore	NRPS	CP108587	NBC_01185	8411192	1	Protocluster	number	1.2'	357428	414050	-3819857	3819857	-0.90828
NRP-metallophore	NRPS	CP108587	NBC_01185	8411192	8	Protocluster	number	1.9'	883978	932537	-3297340	3297340	-0.784036
NRP-metallophore	NRPS	CP108588	NBC_01184	8340736	41	Protocluster	number	1.42'	7952903	8010314	3811240	3811240	0.913886
NRP-metallophore	NRPS	CP108588	NBC_01184	8340736	43	Protocluster	number	1.44'	8017237	8072236	3874370	3874370	0.929024
NRP-metallophore	NRPS	CP108589	NBC_01183	12118633	16	Protocluster	number	1.17'	2111142	2176601	-3915445	3915445	-0.646186
NRP-metallophore	NRPS	CP108592	NBC_01178	6801306	4	Protocluster	number	1.5'	196537	285858	-3159460	3159460	-0.929075
NRP-metallophore	NRPS	CP108595	NBC_01177	7977991	2	Protocluster	number	1.3'	369427	427833	-3590370	3590370	-0.900069
NRP-metallophore	NRPS	CP108602	NBC_01175	7864500	0	Protocluster	number	1.1'	309176	367333	-3594000	3594000	-0.913981
NRP-metallophore	NRPS	CP108602	NBC_01175	7864500	5	Protocluster	number	1.6'	662777	711366	-3245180	3245180	-0.825273
NRP-metallophore	NRPS	CP108605	NBC_01174	8570581	6	Protocluster	number	1.7'	920968	979374	-3335120	3335120	-0.778272
NRP-metallophore	NRPS	CP108611	NBC_01168	8830571	42	Protocluster	number	1.43'	8326960	8384371	3940380	3940380	0.892441
NRP-metallophore	NRPS	CP108611	NBC_01168	8830571	44	Protocluster	number	1.45'	8391294	8446293	4003508	4003508	0.906738
NRP-metallophore	NRPS	CP108612	NBC_01167	8297195	11	Protocluster	number	1.12'	863379	928083	-3252870	3252870	-0.784089
NRP-metallophore	NRPS	CP108613	NBC_01166	8761985	2	Protocluster	number	1.3'	618938	676860	-3733090	3733090	-0.852111
NRP-metallophore	NRPS	CP108613	NBC_01166	8761985	7	Protocluster	number	1.8'	1119656	1168196	-3237070	3237070	-0.73889
NRP-metallophore	NRPS	CP108621	NBC_01147	8438603	24	Protocluster	number	1.25'	4396212	4453171	205390	205390	0.0486787
NRP-metallophore	NRPS	CP108625	NBC_01139	7705305	33	Protocluster	number	1.34'	7348466	7405224	3524190	3524190	0.914744
NRP-metallophore	NRPS	CP108625	NBC_01139	7705305	35	Protocluster	number	1.36'	7400094	7455257	3575023	3575023	0.927938
NRP-metallophore	NRPS	CP108627	NBC_01137	8421525	24	Protocluster	number	1.25'	4395992	4452951	213709	213709	0.050753
NRP-metallophore	NRPS	CP108638	NBC_01135	8813451	0	Protocluster	number	1.1'	141433	199301	-4236360	4236360	-0.96134
NRP-metallophore	NRPS	CP108638	NBC_01135	8813451	8	Protocluster	number	1.9'	659696	713951	-3719902	3719902	-0.844142
NRP-metallophore	NRPS	CP108640	NBC_01134	9476833	4	Protocluster	number	1.5'	464964	589405	-4211232	4211232	-0.888742
NRP-metallophore	NRPS	CP108642	NBC_01127	9103358	24	Protocluster	number	1.25'	7421132	7490600	2904187	2904187	0.638047
NRP-metallophore	NRPS	CP108642	NBC_01127	9103358	36	Protocluster	number	1.37'	8031879	8090369	3509445	3509445	0.771022
NRP-metallophore	NRPS	CP108643	NBC_01124	8295141	24	Protocluster	number	1.25'	7252458	7341508	3149410	3149410	0.759339
NRP-metallophore	NRPS	CP108643	NBC_01124	8295141	29	Protocluster	number	1.30'	7873872	7932423	3755577	3755577	0.905488
NRP-metallophore	NRPS	CP108644	NBC_01116	8621271	55	Protocluster	number	1.56'	8023589	8090982	3746650	3746650	0.869164
NRP-metallophore	NRPS	CP108644	NBC_01116	8621271	57	Protocluster	number	1.58'	8086072	8141165	3802983	3802983	0.882233
NRP-metallophore	NRPS	CP108649	NBC_01108	8594558	5	Protocluster	number	1.6'	902630	969683	-3361120	3361120	-0.782151
NRP-metallophore	NRPS	CP108651	NBC_01106	8912513	5	Protocluster	number	1.6'	272544	396906	-4121530	4121530	-0.924886
NRP-metallophore	NRPS	CP108652	NBC_01104	9073094	28	Protocluster	number	1.29'	8127849	8186233	3620494	3620494	0.798073
NRP-metallophore	NRPS	CP108654	NBC_01102	8399153	44	Protocluster	number	1.45'	7916340	7974823	3746005	3746005	0.891996
NRP-metallophore	NRPS	CP108654	NBC_01102	8399153	9	Protocluster	number	1.10'	675037	721865	-3501130	3501130	-0.833686
NRP-metallophore	NRPS	CP108659	NBC_01092	11096016	13	Protocluster	number	1.14'	1284969	1351723	-4229662	4229662	-0.762375
NRP-metallophore	NRPS	CP108660	NBC_01089	8277755	24	Protocluster	number	1.25'	6783820	6833191	2669628	2669628	0.645013
NRP-metallophore	NRPS	CP108661	NBC_01080	8826137	2	Protocluster	number	1.3'	304939	357777	-4081710	4081710	-0.924914
NRP-metallophore	NRPS	CP108661	NBC_01080	8826137	4	Protocluster	number	1.5'	351757	441391	-4016490	4016490	-0.910135
NRP-metallophore	NRPS	CP108664	NBC_01078	7981951	26	Protocluster	number	1.27'	4996556	5058105	1036355	1036355	0.259675
NRP-metallophore	NRPS	CP108664	NBC_01078	7981951	41	Protocluster	number	1.42'	7586816	7679902	3642380	3642380	0.912654
NRP-metallophore	NRPS	CP108669	NBC_01077	10031225	11	Protocluster	number	1.12'	1535325	1592547	-3451680	3451680	-0.688187
NRP-metallophore	NRPS	CP108670	NBC_01069	8984110	4	Protocluster	number	1.5'	394387	518787	-4035468	4035468	-0.898357
NRP-metallophore	NRPS	CP108676	NBC_01021	10948847	15	Protocluster	number	1.16'	3168185	3245554	-2267554	2267554	-0.414209
NRP-metallophore	NRPS	CP108676	NBC_01021	10948847	7	Protocluster	number	1.8'	1622374	1687535	-3819469	3819469	-0.697693
NRP-metallophore	NRPS	CP108677	NBC_01216	7127401	11	Protocluster	number	1.12'	1054584	1119680	-2476570	2476570	-0.694943
NRP-metallophore	NRPS	CP108682	NBC_01018	8537117	49	Protocluster	number	1.50'	7837108	7902609	3601300	3601300	0.843681
NRP-metallophore	NRPS	CP108682	NBC_01018	8537117	52	Protocluster	number	1.53'	8236978	8336219	4018040	4018040	0.941311
NRP-metallophore	NRPS	CP108683	NBC_01017	11375640	16	Protocluster	number	1.17'	1884040	1950933	-3770330	3770330	-0.662878
NRP-metallophore	NRPS	CP108687	NBC_01013	8453265	22	Protocluster	number	1.23'	7440027	7484858	3235810	3235810	0.765576
NRP-metallophore	NRPS	CP108687	NBC_01013	8453265	25	Protocluster	number	1.26'	7785801	7844124	3588330	3588330	0.848981
NRP-metallophore	NRPS	CP108688	NBC_01012	7722973	3	Protocluster	number	1.4'	268655	330960	-3561679	3561679	-0.92236
NRP-metallophore	NRPS	CP108688	NBC_01012	7722973	5	Protocluster	number	1.6'	522205	570655	-3315060	3315060	-0.858493
NRP-metallophore	NRPS	CP108690	NBC_01011	12239699	18	Protocluster	number	1.19'	2287337	2352804	-3799779	3799779	-0.620894
NRP-metallophore	NRPS	CP108692	NBC_01010	8509935	3	Protocluster	number	1.4'	288696	413007	-3904116	3904116	-0.917543
NRP-metallophore	NRPS	CP108703	NBC_01005	9433372	27	Protocluster	number	1.28'	8109847	8167304	3421890	3421890	0.725486
NRP-metallophore	NRPS	CP108703	NBC_01005	9433372	9	Protocluster	number	1.10'	1869968	1927342	-2818031	2818031	-0.59746
NRP-metallophore	NRPS	CP108724	NBC_00995	8201818	21	Protocluster	number	1.22'	7687896	7746241	3616160	3616160	0.881795
NRP-metallophore	NRPS	CP108726	NBC_00990	9076472	4	Protocluster	number	1.5'	384950	509334	-4091094	4091094	-0.901472
NRP-metallophore	NRPS	CP108728	NBC_00989	11950319	21	Protocluster	number	1.22'	2420802	2488428	-3520540	3520540	-0.589196
NRP-metallophore	NRPS	CP108730	NBC_00988	12375414	16	Protocluster	number	1.17'	2776073	2843713	-3377814	3377814	-0.545891
NRP-metallophore	NRPS	CP108731	NBC_00987	9694777	27	Protocluster	number	1.28'	8474719	8532178	3656060	3656060	0.754233
NRP-metallophore	NRPS	CP108731	NBC_00987	9694777	9	Protocluster	number	1.10'	2092050	2148650	-2727040	2727040	-0.562579
NRP-metallophore	NRPS	CP108733	NBC_00986	11750813	12	Protocluster	number	1.13'	1969054	2036658	-3872550	3872550	-0.659112
NRP-metallophore	NRPS	CP108734	NBC_00984	8863243	14	Protocluster	number	1.15'	1734444	1790984	-2668910	2668910	-0.602242
NRP-metallophore	NRPS	CP108734	NBC_00984	8863243	30	Protocluster	number	1.31'	7836002	7892415	3432587	3432587	0.774567
NRP-metallophore	NRPS	CP108737	NBC_00975	8628007	7	Protocluster	number	1.8'	442580	505599	-3839914	3839914	-0.890105
NRP-metallophore	NRPS	CP108743	NBC_00972	7237177	13	Protocluster	number	1.14'	1659987	1730645	-1923270	1923270	-0.531497
NRP-metallophore	NRPS	CP108743	NBC_00972	7237177	3	Protocluster	number	1.4'	527103	650366	-3029854	3029854	-0.837303
NRP-metallophore	NRPS	CP108779	NBC_00891	7568400	17	Protocluster	number	1.18'	7023277	7101100	3277990	3277990	0.866231
NRP-metallophore	NRPS	CP108781	NBC_00890	7568393	17	Protocluster	number	1.18'	7023247	7101070	3277962	3277962	0.866224
NRP-metallophore	NRPS	CP108788	NBC_00887	10004517	30	Protocluster	number	1.31'	9160898	9250105	4203243	4203243	0.840269
NRP-metallophore	NRPS	CP108788	NBC_00887	10004517	5	Protocluster	number	1.6'	755204	843299	-4203007	4203007	-0.840222
NRP-metallophore	NRPS	CP108792	NBC_00886	10994939	8	Protocluster	number	1.9'	1250467	1318299	-4213090	4213090	-0.766369
NRP-metallophore	NRPS	CP108797	NBC_00882	10957798	24	Protocluster	number	1.25'	7154055	7230080	1713170	1713170	0.312685
NRP-metallophore	NRPS	CP108800	NBC_00876	8497307	15	Protocluster	number	1.16'	7944597	8002997	3725140	3725140	0.876781
NRP-metallophore	NRPS	CP108806	NBC_00872	8966801	10	Protocluster	number	1.11'	732032	797794	-3718490	3718490	-0.829391
NRP-metallophore	NRPS	CP108810	NBC_00870	7566831	17	Protocluster	number	1.18'	7022625	7100448	3278121	3278121	0.866445
NRP-metallophore	NRPS	CP108812	NBC_00869	7568462	17	Protocluster	number	1.18'	7023304	7101127	3277980	3277980	0.866221
NRP-metallophore	NRPS	CP108817	NBC_00867	7891710	4	Protocluster	number	1.5'	427274	485771	-3489330	3489330	-0.884303
NRP-metallophore	NRPS	CP108818	NBC_00866	10632801	23	Protocluster	number	1.24'	6888478	6964503	1610090	1610090	0.302853
NRP-metallophore	NRPS	CP108820	NBC_00865	10071390	3	Protocluster	number	1.4'	457867	516279	-4548622	4548622	-0.903276
NRP-metallophore	NRPS	CP108826	NBC_00859	8001606	3	Protocluster	number	1.4'	134858	212205	-3827270	3827270	-0.956625
NRP-metallophore	NRPS	CP108832	NBC_00856	11885673	15	Protocluster	number	1.16'	2388062	2453512	-3522050	3522050	-0.592655
NRP-metallophore	NRPS	CP108837	NBC_00853	7977575	0	Protocluster	number	1.1'	50639	120834	-3903051	3903051	-0.978506
NRP-metallophore	NRPS	CP108840	NBC_00851	9210269	3	Protocluster	number	1.4'	603551	661963	-3972380	3972380	-0.862598
NRP-metallophore	NRPS	CP108846	NBC_00846	8228393	9	Protocluster	number	1.10'	1150110	1217078	-2930600	2930600	-0.712314
NRP-metallophore	NRPS	CP108849	NBC_00843	8502813	38	Protocluster	number	1.39'	8078517	8137158	3856431	3856431	0.907095
NRP-metallophore	NRPS	CP108856	NBC_00839	10880213	56	Protocluster	number	1.57'	10106353	10164648	4695394	4695394	0.863107
NRP-metallophore	NRPS	CP108857	NBC_00838	8580597	36	Protocluster	number	1.37'	7734177	7792818	3473199	3473199	0.809547
NRP-metallophore	NRPS	CP108858	NBC_00836	11272033	59	Protocluster	number	1.60'	10760255	10818550	5153386	5153386	0.914367
NRP-metallophore	NRPS	CP108861	NBC_00835	8236804	42	Protocluster	number	1.43'	7926868	7984058	3837061	3837061	0.931687
NRP-metallophore	NRPS	CP108861	NBC_00835	8236804	45	Protocluster	number	1.46'	8004859	8059873	3913964	3913964	0.95036
NRP-metallophore	NRPS	CP108864	NBC_00831	8878587	2	Protocluster	number	1.3'	435856	505370	-3968680	3968680	-0.893989
NRP-metallophore	NRPS	CP108872	NBC_00827	9465861	10	Protocluster	number	1.11'	941644	1000220	-3762000	3762000	-0.794856
NRP-metallophore	NRPS	CP108872	NBC_00827	9465861	8	Protocluster	number	1.9'	800599	848730	-3908266	3908266	-0.82576
NRP-metallophore	NRPS	CP108873	NBC_00826	9691732	10	Protocluster	number	1.11'	2190457	2247870	-2626700	2626700	-0.54205
NRP-metallophore	NRPS	CP108873	NBC_00826	9691732	30	Protocluster	number	1.31'	8496456	8553914	3679319	3679319	0.75927
NRP-metallophore	NRPS	CP108876	NBC_00825	9682462	10	Protocluster	number	1.11'	2181060	2238473	-2631460	2631460	-0.543552
NRP-metallophore	NRPS	CP108876	NBC_00825	9682462	30	Protocluster	number	1.31'	8487158	8544616	3674656	3674656	0.759033
NRP-metallophore	NRPS	CP108878	NBC_00822	9685060	10	Protocluster	number	1.11'	2182925	2240338	-2630900	2630900	-0.54329
NRP-metallophore	NRPS	CP108878	NBC_00822	9685060	30	Protocluster	number	1.31'	8488966	8546424	3675165	3675165	0.758935
NRP-metallophore	NRPS	CP108882	NBC_00820	8106388	5	Protocluster	number	1.6'	1157955	1217953	-2865240	2865240	-0.706909
NRP-metallophore	NRPS	CP108981	NBC_00727	7071489	21	Protocluster	number	1.22'	6600088	6660865	3094732	3094732	0.87527
NRP-metallophore	NRPS	CP108983	NBC_00726	6652437	25	Protocluster	number	1.26'	6306623	6384329	3019260	3019260	0.907715
NRP-metallophore	NRPS	CP108987	NBC_00723	9871954	27	Protocluster	number	1.28'	7602665	7670624	2700670	2700670	0.54714
NRP-metallophore	NRPS	CP108990	NBC_00715	9532931	8	Protocluster	number	1.9'	705965	774775	-4026100	4026100	-0.844672
NRP-metallophore	NRPS	CP108993	NBC_00712	9165964	29	Protocluster	number	1.30'	8059290	8117674	3505500	3505500	0.764895
NRP-metallophore	NRPS	CP108994	NBC_00711	9165939	29	Protocluster	number	1.30'	8059266	8117650	3505490	3505490	0.764895
NRP-metallophore	NRPS	CP108997	NBC_00708	7301835	24	Protocluster	number	1.25'	6772548	6850415	3160564	3160564	0.86569
NRP-metallophore	NRPS	CP109004	NBC_00696	11090730	45	Protocluster	number	1.46'	8927959	8995586	3416410	3416410	0.616084
NRP-metallophore	NRPS	CP109007	NBC_00691	8302280	6	Protocluster	number	1.7'	736461	793450	-3386180	3386180	-0.815723
NRP-metallophore	NRPS	CP109009	NBC_00690	8833314	31	Protocluster	number	1.32'	6851898	6923516	2471050	2471050	0.559484
NRP-metallophore	NRPS	CP109009	NBC_00690	8833314	51	Protocluster	number	1.52'	8313062	8386888	3933318	3933318	0.890565
NRP-metallophore	NRPS	CP109013	NBC_00683	8519659	28	Protocluster	number	1.29'	7886229	7975988	3671279	3671279	0.861837
NRP-metallophore	NRPS	CP109017	NBC_00670	7583196	0	Protocluster	number	1.1'	171153	232882	-3589580	3589580	-0.94672
NRP-metallophore	NRPS	CP109017	NBC_00670	7583196	2	Protocluster	number	1.3'	283460	348330	-3475703	3475703	-0.916686
NRP-metallophore	NRPS	CP109017	NBC_00670	7583196	6	Protocluster	number	1.7'	699039	747656	-3068250	3068250	-0.809223
NRP-metallophore	NRPS	CP109027	NBC_00663	9859624	29	Protocluster	number	1.30'	8571231	8629582	3670590	3670590	0.74457
NRP-metallophore	NRPS	CP109032	NBC_00658	10852492	10	Protocluster	number	1.11'	906559	965150	-4490390	4490390	-0.827532
NRP-metallophore	NRPS	CP109032	NBC_00658	10852492	8	Protocluster	number	1.9'	765462	813844	-4636593	4636593	-0.854475
NRP-metallophore	NRPS	CP109033	NBC_00656	9575572	32	Protocluster	number	1.33'	8555280	8602424	3791066	3791066	0.79182
NRP-metallophore	NRPS	CP109033	NBC_00656	9575572	37	Protocluster	number	1.38'	8890594	8948978	4132000	4132000	0.863029
NRP-metallophore	NRPS	CP109041	NBC_00645	10024984	6	Protocluster	number	1.7'	567993	636826	-4410080	4410080	-0.879818
NRP-metallophore	NRPS	CP109044	NBC_00641	7458198	10	Protocluster	number	1.11'	1290678	1352962	-2407279	2407279	-0.645539
NRP-metallophore	NRPS	CP109044	NBC_00641	7458198	15	Protocluster	number	1.16'	1840794	1911404	-1853000	1853000	-0.496903
NRP-metallophore	NRPS	CP109044	NBC_00641	7458198	2	Protocluster	number	1.3'	607643	688028	-3081260	3081260	-0.826275
NRP-metallophore	NRPS	CP109044	NBC_00641	7458198	7	Protocluster	number	1.8'	689799	747670	-3010360	3010360	-0.807262
NRP-metallophore	NRPS	CP109046	NBC_00637	8562389	11	Protocluster	number	1.12'	591637	639830	-3665461	3665461	-0.856177
NRP-metallophore	NRPS	CP109046	NBC_00637	8562389	30	Protocluster	number	1.31'	6832203	6900269	2585040	2585040	0.603813
NRP-metallophore	NRPS	CP109050	NBC_00636	11240151	34	Protocluster	number	1.35'	10643470	10701915	5052617	5052617	0.89903
NRP-metallophore	NRPS	CP109051	NBC_01325	7646701	32	Protocluster	number	1.33'	6712139	6800537	2932990	2932990	0.767126
NRP-metallophore	NRPS	CP109055	NBC_01304	10658997	35	Protocluster	number	1.36'	7766978	7821806	2464890	2464890	0.462499
NRP-metallophore	NRPS	CP109059	NBC_01004	7662562	21	Protocluster	number	1.22'	4819586	4881158	1019091	1019091	0.265992
NRP-metallophore	NRPS	CP109059	NBC_01004	7662562	30	Protocluster	number	1.31'	7272589	7365669	3487848	3487848	0.910361
NRP-metallophore	NRPS	CP109077	NBC_01798	8068458	37	Protocluster	number	1.38'	7537019	7594448	3531500	3531500	0.875384
NRP-metallophore	NRPS	CP109077	NBC_01798	8068458	39	Protocluster	number	1.40'	7605574	7660570	3598843	3598843	0.892077
NRP-metallophore	NRPS	CP109083	NBC_01792	7942995	42	Protocluster	number	1.43'	7641437	7699519	3698980	3698980	0.931382
NRP-metallophore	NRPS	CP109083	NBC_01792	7942995	45	Protocluster	number	1.46'	7719543	7774570	3775559	3775559	0.950664
NRP-metallophore	NRPS	CP109102	NBC_01777	8677221	1	Protocluster	number	1.2'	154212	216827	-4153091	4153091	-0.95724
NRP-metallophore	NRPS	CP109102	NBC_01777	8677221	29	Protocluster	number	1.30'	7902913	7960974	3593333	3593333	0.828222
NRP-metallophore	NRPS	CP109102	NBC_01777	8677221	33	Protocluster	number	1.34'	8460231	8523574	4153292	4153292	0.957286
NRP-metallophore	NRPS	CP109106	NBC_01774	9270669	44	Protocluster	number	1.45'	8423870	8472406	3812800	3812800	0.822551
NRP-metallophore	NRPS	CP109114	NBC_01769	7883535	11	Protocluster	number	1.12'	1210804	1267804	-2702460	2702460	-0.685596
NRP-metallophore	NRPS	CP109115	NBC_01768	9791653	11	Protocluster	number	1.12'	1891121	1947725	-2976400	2976400	-0.607946
NRP-metallophore	NRPS	CP109115	NBC_01768	9791653	29	Protocluster	number	1.30'	8284216	8341659	3417111	3417111	0.697964
NRP-metallophore	NRPS	CP109125	NBC_01759	8723954	2	Protocluster	number	1.3'	352306	406002	-3982823	3982823	-0.913077
NRP-metallophore	NRPS	CP109125	NBC_01759	8723954	4	Protocluster	number	1.5'	423990	513742	-3893111	3893111	-0.892511
NRP-metallophore	NRPS	CP109127	NBC_01758	8809469	5	Protocluster	number	1.6'	398593	467963	-3971460	3971460	-0.901634
NRP-metallophore	NRPS	CP109132	NBC_01754	7738802	5	Protocluster	number	1.6'	673767	756438	-3154300	3154300	-0.815191
NRP-metallophore	NRPS	CP109135	NBC_01752	12190075	15	Protocluster	number	1.16'	1898219	1965154	-4163351	4163351	-0.683072
NRP-metallophore	NRPS	CP109140	NBC_01749	7942995	42	Protocluster	number	1.43'	7641431	7699513	3698970	3698970	0.931379
NRP-metallophore	NRPS	CP109140	NBC_01749	7942995	45	Protocluster	number	1.46'	7719537	7774564	3775553	3775553	0.950662
NRP-metallophore	NRPS	CP109144	NBC_01746	9513205	4	Protocluster	number	1.5'	897548	966707	-3824475	3824475	-0.804035
NRP-metallophore	NRPS	CP109146	NBC_01745	7857971	22	Protocluster	number	1.23'	4965852	5027428	1067650	1067650	0.271737
NRP-metallophore	NRPS	CP109146	NBC_01745	7857971	31	Protocluster	number	1.32'	7463641	7557012	3581341	3581341	0.911518
NRP-metallophore	NRPS	CP109154	NBC_01735	11421100	2	Protocluster	number	1.3'	833928	899168	-4844002	4844002	-0.848255
NRP-metallophore	NRPS	CP109157	NBC_01732	9123778	25	Protocluster	number	1.26'	7932625	7990102	3399470	3399470	0.745189
NRP-metallophore	NRPS	CP109157	NBC_01732	9123778	8	Protocluster	number	1.9'	1590030	1646656	-2943546	2943546	-0.645247
NRP-metallophore	NRPS	CP109167	NBC_01725	8026203	33	Protocluster	number	1.34'	7107554	7166264	3123810	3123810	0.778403
NRP-metallophore	NRPS	CP109171	NBC_01723	8762255	28	Protocluster	number	1.29'	8338547	8396925	3986610	3986610	0.909951
NRP-metallophore	NRPS	CP109174	NBC_01718	9017262	21	Protocluster	number	1.22'	8512132	8576703	4035790	4035790	0.895125
NRP-metallophore	NRPS	CP109178	NBC_01717	9334094	18	Protocluster	number	1.19'	6780466	6844047	2145210	2145210	0.45965
NRP-metallophore	NRPS	CP109181	NBC_01716	8672617	38	Protocluster	number	1.39'	8058185	8116791	3751180	3751180	0.865063
NRP-metallophore	NRPS	CP109182	NBC_01715	10093486	9	Protocluster	number	1.10'	1040252	1109336	-3971949	3971949	-0.787032
NRP-metallophore	NRPS	CP109188	NBC_01708	7765644	0	Protocluster	number	1.1'	185032	243439	-3668590	3668590	-0.944826
NRP-metallophore	NRPS	CP109200	NBC_01696	7764320	0	Protocluster	number	1.1'	175944	234351	-3677010	3677010	-0.947156
NRP-metallophore	NRPS	CP109201	NBC_01694	8671343	6	Protocluster	number	1.7'	695190	763922	-3606120	3606120	-0.831733
NRP-metallophore	NRPS	CP109202	NBC_01693	7896894	0	Protocluster	number	1.1'	186538	244103	-3733130	3733130	-0.945468
NRP-metallophore	NRPS	CP109202	NBC_01693	7896894	5	Protocluster	number	1.6'	541605	590201	-3382544	3382544	-0.856677
NRP-metallophore	NRPS	CP109205	NBC_01687	8477056	0	Protocluster	number	1.1'	133959	195940	-4073580	4073580	-0.961084
NRP-metallophore	NRPS	CP109205	NBC_01687	8477056	30	Protocluster	number	1.31'	7936271	7994607	3726911	3726911	0.879294
NRP-metallophore	NRPS	CP109209	NBC_01685	7940178	1	Protocluster	number	1.2'	273269	331676	-3667620	3667620	-0.923813
NRP-metallophore	NRPS	CP109210	NBC_01684	8296325	39	Protocluster	number	1.40'	7610765	7668164	3491302	3491302	0.84165
NRP-metallophore	NRPS	CP109210	NBC_01684	8296325	41	Protocluster	number	1.42'	7675096	7730092	3554430	3554430	0.856869
NRP-metallophore	NRPS	CP109211	NBC_01683	8330854	38	Protocluster	number	1.39'	7921370	7979061	3784790	3784790	0.90862
NRP-metallophore	NRPS	CP109211	NBC_01683	8330854	40	Protocluster	number	1.41'	7990093	8045098	3852170	3852170	0.924796
NRP-metallophore	NRPS	CP109228	NBC_01668	8561438	1	Protocluster	number	1.2'	154813	216779	-4094923	4094923	-0.956597
NRP-metallophore	NRPS	CP109228	NBC_01668	8561438	31	Protocluster	number	1.32'	8023932	8082274	3772384	3772384	0.88125
NRP-metallophore	NRPS	CP109242	NBC_01662	8651515	0	Protocluster	number	1.1'	134921	196885	-4159850	4159850	-0.961647
NRP-metallophore	NRPS	CP109242	NBC_01662	8651515	30	Protocluster	number	1.31'	8064801	8123137	3768210	3768210	0.87111
NRP-metallophore	NRPS	CP109252	NBC_01654	8739815	2	Protocluster	number	1.3'	233834	287519	-4109231	4109231	-0.940347
NRP-metallophore	NRPS	CP109252	NBC_01654	8739815	4	Protocluster	number	1.5'	314739	404456	-4010310	4010310	-0.917711
NRP-metallophore	NRPS	CP109254	NBC_01653	10339600	2	Protocluster	number	1.3'	797007	861570	-4340510	4340510	-0.83959
NRP-metallophore	NRPS	CP109255	NBC_01652	8315838	48	Protocluster	number	1.49'	7616642	7682098	3491451	3491451	0.839711
NRP-metallophore	NRPS	CP109255	NBC_01652	8315838	52	Protocluster	number	1.53'	8016616	8115831	3908300	3908300	0.939965
NRP-metallophore	NRPS	CP109256	NBC_01651	8788890	2	Protocluster	number	1.3'	233879	287562	-4133720	4133720	-0.940669
NRP-metallophore	NRPS	CP109256	NBC_01651	8788890	4	Protocluster	number	1.5'	314770	404482	-4034819	4034819	-0.918163
NRP-metallophore	NRPS	CP109258	NBC_01650	9435434	27	Protocluster	number	1.28'	8108910	8166367	3419920	3419920	0.72491
NRP-metallophore	NRPS	CP109258	NBC_01650	9435434	9	Protocluster	number	1.10'	1866588	1923962	-2822442	2822442	-0.598264
NRP-metallophore	NRPS	CP109262	NBC_01648	8791006	2	Protocluster	number	1.3'	324447	450097	-4008231	4008231	-0.911894
NRP-metallophore	NRPS	CP109266	NBC_01643	10186474	1	Protocluster	number	1.2'	560869	625432	-4500090	4500090	-0.883542
NRP-metallophore	NRPS	CP109268	NBC_01641	8852245	2	Protocluster	number	1.3'	250558	303470	-4149110	4149110	-0.937414
NRP-metallophore	NRPS	CP109268	NBC_01641	8852245	4	Protocluster	number	1.5'	298723	388453	-4082530	4082530	-0.922372
NRP-metallophore	NRPS	CP109274	NBC_01637	10339639	2	Protocluster	number	1.3'	797006	861569	-4340532	4340532	-0.839591
NRP-metallophore	NRPS	CP109275	NBC_01636	8678397	0	Protocluster	number	1.1'	162026	224572	-4145900	4145900	-0.955453
NRP-metallophore	NRPS	CP109275	NBC_01636	8678397	29	Protocluster	number	1.30'	8129717	8188053	3819690	3819690	0.880275
NRP-metallophore	NRPS	CP109279	NBC_01630	8315763	48	Protocluster	number	1.49'	7616580	7682036	3491430	3491430	0.839714
NRP-metallophore	NRPS	CP109279	NBC_01630	8315763	52	Protocluster	number	1.53'	8016554	8115769	3908280	3908280	0.939969
NRP-metallophore	NRPS	CP109283	NBC_01626	8813279	2	Protocluster	number	1.3'	325263	450913	-4018550	4018550	-0.911931
NRP-metallophore	NRPS	CP109287	NBC_01625	8927841	2	Protocluster	number	1.3'	266663	391029	-4135070	4135070	-0.926331
NRP-metallophore	NRPS	CP109290	NBC_01624	8815475	1	Protocluster	number	1.2'	145600	203755	-4233060	4233060	-0.96037
NRP-metallophore	NRPS	CP109290	NBC_01624	8815475	9	Protocluster	number	1.10'	628663	682921	-3751950	3751950	-0.851219
NRP-metallophore	NRPS	CP109293	NBC_01622	11696066	25	Protocluster	number	1.26'	9408159	9475995	3594044	3594044	0.614573
NRP-metallophore	NRPS	CP109302	NBC_01614	11354032	16	Protocluster	number	1.17'	1900033	1966944	-3743530	3743530	-0.659419
NRP-metallophore	NRPS	CP109304	NBC_01612	10169438	26	Protocluster	number	1.27'	7751677	7819650	2700940	2700940	0.531188
NRP-metallophore	NRPS	CP109309	NBC_01606	8203642	41	Protocluster	number	1.42'	7867036	7925026	3794210	3794210	0.925006
NRP-metallophore	NRPS	CP109309	NBC_01606	8203642	44	Protocluster	number	1.45'	7945037	8000102	3870750	3870750	0.943666
NRP-metallophore	NRPS	CP109312	NBC_01604	11496400	24	Protocluster	number	1.25'	9535650	9594140	3816695	3816695	0.663981
NRP-metallophore	NRPS	CP109314	NBC_01601	6514704	16	Protocluster	number	1.17'	4545864	4620013	1325590	1325590	0.406953
NRP-metallophore	NRPS	CP109317	NBC_01598	8530688	2	Protocluster	number	1.3'	327453	381182	-3911030	3911030	-0.916932
NRP-metallophore	NRPS	CP109317	NBC_01598	8530688	4	Protocluster	number	1.5'	373008	431581	-3863050	3863050	-0.905683
NRP-metallophore	NRPS	CP109320	NBC_01595	8030651	42	Protocluster	number	1.43'	7390733	7448827	3404450	3404450	0.847864
NRP-metallophore	NRPS	CP109320	NBC_01595	8030651	44	Protocluster	number	1.45'	7471048	7526035	3483216	3483216	0.86748
NRP-metallophore	NRPS	CP109323	NBC_01592	9461986	13	Protocluster	number	1.14'	1587334	1616550	-3129051	3129051	-0.661394
NRP-metallophore	NRPS	CP109323	NBC_01592	9461986	17	Protocluster	number	1.18'	2202724	2259259	-2500000	2500000	-0.52843
NRP-metallophore	NRPS	CP109323	NBC_01592	9461986	35	Protocluster	number	1.36'	8457866	8515308	3755594	3755594	0.793828
NRP-metallophore	NRPS	CP109330	NBC_01590	8699901	11	Protocluster	number	1.12'	1739629	1797061	-2581610	2581610	-0.59348
NRP-metallophore	NRPS	CP109330	NBC_01590	8699901	30	Protocluster	number	1.31'	7918702	7976075	3597438	3597438	0.827007
NRP-metallophore	NRPS	CP109334	NBC_01586	9436709	43	Protocluster	number	1.44'	8728792	8777328	4034710	4034710	0.85511
NRP-metallophore	NRPS	CP109339	NBC_01584	9132955	45	Protocluster	number	1.46'	8424615	8473151	3882410	3882410	0.850198
NRP-metallophore	NRPS	CP109341	NBC_01582	8627699	2	Protocluster	number	1.3'	259183	312565	-4027980	4027980	-0.933732
NRP-metallophore	NRPS	CP109341	NBC_01582	8627699	4	Protocluster	number	1.5'	320923	410490	-3948143	3948143	-0.915225
NRP-metallophore	NRPS	CP109343	NBC_01581	8817510	3	Protocluster	number	1.4'	614490	683240	-3759890	3759890	-0.852824
NRP-metallophore	NRPS	CP109344	NBC_01579	9747936	1	Protocluster	number	1.2'	613059	677622	-4228630	4228630	-0.867595
NRP-metallophore	NRPS	CP109346	NBC_01578	10106618	1	Protocluster	number	1.2'	699083	763646	-4321940	4321940	-0.855269
NRP-metallophore	NRPS	CP109347	NBC_01576	8676995	2	Protocluster	number	1.3'	234113	287798	-4077542	4077542	-0.939851
NRP-metallophore	NRPS	CP109347	NBC_01576	8676995	4	Protocluster	number	1.5'	315006	404727	-3978631	3978631	-0.917053
NRP-metallophore	NRPS	CP109352	NBC_01564	7606679	4	Protocluster	number	1.5'	332978	391481	-3441110	3441110	-0.90476
NRP-metallophore	NRPS	CP109354	NBC_01563	9784603	31	Protocluster	number	1.32'	8169780	8227257	3306217	3306217	0.6758
NRP-metallophore	NRPS	CP109354	NBC_01563	9784603	8	Protocluster	number	1.9'	1591186	1647793	-3272812	3272812	-0.668972
NRP-metallophore	NRPS	CP109368	NBC_01556	8425047	2	Protocluster	number	1.3'	261115	319688	-3922122	3922122	-0.931062
NRP-metallophore	NRPS	CP109370	NBC_01553	9565790	26	Protocluster	number	1.27'	7994487	8051964	3240330	3240330	0.677483
NRP-metallophore	NRPS	CP109370	NBC_01553	9565790	8	Protocluster	number	1.9'	1590479	1647105	-3164103	3164103	-0.661546
NRP-metallophore	NRPS	CP109375	NBC_01552	7766079	4	Protocluster	number	1.5'	470592	529095	-3383196	3383196	-0.871275
NRP-metallophore	NRPS	CP109381	NBC_01545	7488376	17	Protocluster	number	1.18'	6280494	6338849	2565480	2565480	0.68519
NRP-metallophore	NRPS	CP109381	NBC_01545	7488376	3	Protocluster	number	1.4'	672672	729100	-3043302	3043302	-0.812807
NRP-metallophore	NRPS	CP109387	NBC_01543	8654258	2	Protocluster	number	1.3'	233914	287573	-4066390	4066390	-0.939743
NRP-metallophore	NRPS	CP109387	NBC_01543	8654258	4	Protocluster	number	1.5'	309270	399086	-3972951	3972951	-0.918149
NRP-metallophore	NRPS	CP109389	NBC_01542	8715066	40	Protocluster	number	1.41'	8294184	8352851	3965980	3965980	0.910143
NRP-metallophore	NRPS	CP109392	NBC_01537	9903391	29	Protocluster	number	1.30'	8859925	8927260	3941897	3941897	0.79607
NRP-metallophore	NRPS	CP109393	NBC_01536	8603154	38	Protocluster	number	1.39'	8183141	8241808	3910900	3910900	0.909178
NRP-metallophore	NRPS	CP109397	NBC_01525	7096799	8	Protocluster	number	1.9'	676612	725133	-2847527	2847527	-0.802482
NRP-metallophore	NRPS	CP109400	NBC_01523	8858288	5	Protocluster	number	1.6'	271604	395994	-4095345	4095345	-0.924636
NRP-metallophore	NRPS	CP109403	NBC_01522	8837433	2	Protocluster	number	1.3'	346970	471414	-4009520	4009520	-0.907395
NRP-metallophore	NRPS	CP109404	NBC_01520	8075076	42	Protocluster	number	1.43'	7596000	7654483	3587700	3587700	0.888586
NRP-metallophore	NRPS	CP109404	NBC_01520	8075076	9	Protocluster	number	1.10'	671256	718244	-3342788	3342788	-0.827927
NRP-metallophore	NRPS	CP109413	NBC_01516	8807327	2	Protocluster	number	1.3'	260652	385142	-4080770	4080770	-0.926676
NRP-metallophore	NRPS	CP109416	NBC_01515	11325605	28	Protocluster	number	1.29'	8922218	8989899	3293256	3293256	0.581559
NRP-metallophore	NRPS	CP109417	NBC_01511	8103498	26	Protocluster	number	1.27'	7520552	7579304	3498179	3498179	0.863375
NRP-metallophore	NRPS	CP109419	NBC_01508	8023512	28	Protocluster	number	1.29'	7437981	7496793	3455631	3455631	0.861376
NRP-metallophore	NRPS	CP109421	NBC_01507	8486574	39	Protocluster	number	1.40'	8069938	8128602	3855983	3855983	0.908725
NRP-metallophore	NRPS	CP109422	NBC_01506	8756932	35	Protocluster	number	1.36'	7871887	7929098	3522030	3522030	0.804398
NRP-metallophore	NRPS	CP109422	NBC_01506	8756932	43	Protocluster	number	1.44'	8133549	8192289	3784453	3784453	0.864333
NRP-metallophore	NRPS	CP109429	NBC_01496	8676876	15	Protocluster	number	1.16'	1528595	1585598	-2781340	2781340	-0.641092
NRP-metallophore	NRPS	CP109435	NBC_01485	9142758	11	Protocluster	number	1.12'	692179	758705	-3845937	3845937	-0.841308
NRP-metallophore	NRPS	CP109444	NBC_01478	12124816	9	Protocluster	number	1.10'	2181404	2249074	-3847169	3847169	-0.634594
NRP-metallophore	NRPS	CP109445	NBC_01477	8465517	41	Protocluster	number	1.42'	7635431	7703144	3436529	3436529	0.811889
NRP-metallophore	NRPS	CP109446	NBC_01476	8397038	27	Protocluster	number	1.28'	8031231	8095724	3864960	3864960	0.920553
NRP-metallophore	NRPS	CP109468	NBC_01463	9007178	27	Protocluster	number	1.28'	8111174	8169558	3636777	3636777	0.807529
NRP-metallophore	NRPS	CP109473	NBC_01460	8666566	10	Protocluster	number	1.11'	1102008	1150567	-3207000	3207000	-0.740086
NRP-metallophore	NRPS	CP109473	NBC_01460	8666566	2	Protocluster	number	1.3'	373977	429923	-3931333	3931333	-0.907241
NRP-metallophore	NRPS	CP109479	NBC_01451	10266650	3	Protocluster	number	1.4'	1106377	1175366	-3992450	3992450	-0.777751
NRP-metallophore	NRPS	CP109480	NBC_01450	10777081	0	Protocluster	number	1.1'	204977	272789	-5149660	5149660	-0.955669
NRP-metallophore	NRPS	CP109483	NBC_01447	8500400	38	Protocluster	number	1.39'	8077567	8136226	3856700	3856700	0.907416
NRP-metallophore	NRPS	CP109487	NBC_01439	9578283	3	Protocluster	number	1.4'	620539	690820	-4133462	4133462	-0.86309
NRP-metallophore	NRPS	CP109488	NBC_01438	7740673	0	Protocluster	number	1.1'	265207	322204	-3576631	3576631	-0.924114
NRP-metallophore	NRPS	CP109490	NBC_01437	9054077	3	Protocluster	number	1.4'	546269	670673	-3918570	3918570	-0.865592
NRP-metallophore	NRPS	CP109491	NBC_01436	9054117	3	Protocluster	number	1.4'	546270	670674	-3918590	3918590	-0.865593
NRP-metallophore	NRPS	CP109492	NBC_01435	8074063	12	Protocluster	number	1.13'	1289313	1346822	-2718964	2718964	-0.673506
NRP-metallophore	NRPS	CP109492	NBC_01435	8074063	29	Protocluster	number	1.30'	7355958	7413384	3347640	3347640	0.829233
NRP-metallophore	NRPS	CP109495	NBC_01432	8756431	39	Protocluster	number	1.40'	8325200	8383879	3976324	3976324	0.908207
NRP-metallophore	NRPS	CP109499	NBC_01428	9077533	7	Protocluster	number	1.8'	577315	646134	-3927042	3927042	-0.865222
NRP-metallophore	NRPS	CP109500	NBC_01426	7659321	16	Protocluster	number	1.17'	1332733	1399656	-2463466	2463466	-0.64326
NRP-metallophore	NRPS	CP109500	NBC_01426	7659321	29	Protocluster	number	1.30'	6671710	6730312	2871350	2871350	0.749766
NRP-metallophore	NRPS	CP109506	NBC_01423	7602278	18	Protocluster	number	1.19'	7052575	7130397	3290347	3290347	0.865621
NRP-metallophore	NRPS	CP109508	NBC_01422	7750119	0	Protocluster	number	1.1'	179252	237658	-3666600	3666600	-0.946205
NRP-metallophore	NRPS	CP109511	NBC_01421	9017348	2	Protocluster	number	1.3'	429036	481948	-4053182	4053182	-0.898974
NRP-metallophore	NRPS	CP109511	NBC_01421	9017348	4	Protocluster	number	1.5'	477201	566907	-3986620	3986620	-0.884211
NRP-metallophore	NRPS	CP109513	NBC_01420	7664997	18	Protocluster	number	1.19'	7098355	7176177	3304770	3304770	0.862302
NRP-metallophore	NRPS	CP109515	NBC_01419	9038323	7	Protocluster	number	1.8'	509342	633722	-3947630	3947630	-0.873532
NRP-metallophore	NRPS	CP109517	NBC_01418	8718487	2	Protocluster	number	1.3'	269841	394198	-4027224	4027224	-0.923836
NRP-metallophore	NRPS	CP109518	NBC_01417	8728677	2	Protocluster	number	1.3'	283483	336362	-4054416	4054416	-0.928988
NRP-metallophore	NRPS	CP109518	NBC_01417	8728677	4	Protocluster	number	1.5'	330329	419954	-3989197	3989197	-0.914044
NRP-metallophore	NRPS	CP109522	NBC_01414	8573618	2	Protocluster	number	1.3'	418686	521453	-3816740	3816740	-0.890345
NRP-metallophore	NRPS	CP109531	NBC_01409	11619802	22	Protocluster	number	1.23'	2010922	2076383	-3766250	3766250	-0.648247
NRP-metallophore	NRPS	CP109535	NBC_01401	8080713	2	Protocluster	number	1.3'	324376	386095	-3685121	3685121	-0.912078
NRP-metallophore	NRPS	CP109535	NBC_01401	8080713	5	Protocluster	number	1.6'	520486	569017	-3495605	3495605	-0.865172
NRP-metallophore	NRPS	CP109550	NBC_01391	8034003	43	Protocluster	number	1.44'	7595907	7654011	3607960	3607960	0.898172
NRP-metallophore	NRPS	CP109550	NBC_01391	8034003	45	Protocluster	number	1.46'	7660930	7715916	3671420	3671420	0.91397
NRP-metallophore	NRPS	CP109551	NBC_01390	11308271	9	Protocluster	number	1.10'	940975	1006749	-4680270	4680270	-0.82776
NRP-metallophore	NRPS	CP109561	NBC_01383	8882248	7	Protocluster	number	1.8'	1448163	1505142	-2964470	2964470	-0.667504
NRP-metallophore	NRPS	CP109571	NBC_01372	8344052	0	Protocluster	number	1.1'	120994	182985	-4020040	4020040	-0.96357
NRP-metallophore	NRPS	CP109571	NBC_01372	8344052	28	Protocluster	number	1.29'	7771840	7830182	3628985	3628985	0.869838
NRP-metallophore	NRPS	CP109574	NBC_01370	10683296	32	Protocluster	number	1.33'	10167510	10225975	4855090	4855090	0.908912
NRP-metallophore	NRPS	CP109575	NBC_01369	9584063	11	Protocluster	number	1.12'	2008338	2065738	-2754990	2754990	-0.574911
NRP-metallophore	NRPS	CP109575	NBC_01369	9584063	30	Protocluster	number	1.31'	8207055	8264513	3443750	3443750	0.718641
NRP-metallophore	NRPS	CP109580	NBC_01367	10119162	15	Protocluster	number	1.16'	2546762	2604198	-2484101	2484101	-0.49097
NRP-metallophore	NRPS	CP109580	NBC_01367	10119162	7	Protocluster	number	1.8'	1332391	1399950	-3693410	3693410	-0.729983
NRP-metallophore	NRPS	CP109583	NBC_01365	9117749	10	Protocluster	number	1.11'	646698	700956	-3885050	3885050	-0.852195
NRP-metallophore	NRPS	CP109583	NBC_01365	9117749	2	Protocluster	number	1.3'	166042	224299	-4363704	4363704	-0.957189
NRP-metallophore	NRPS	CP109586	NBC_01362	9346444	11	Protocluster	number	1.12'	1975386	2032784	-2669137	2669137	-0.571156
NRP-metallophore	NRPS	CP109586	NBC_01362	9346444	28	Protocluster	number	1.29'	8230316	8287774	3585823	3585823	0.767313
NRP-metallophore	NRPS	CP109592	NBC_01689	9909705	9	Protocluster	number	1.10'	926796	995880	-3993510	3993510	-0.80598
NRP-metallophore	NRPS	CP109598	NBC_01498	7267618	5	Protocluster	number	1.6'	243433	302249	-3360968	3360968	-0.924916
NRP-metallophore	NRPS	CP130714	NBC_00310	10667068	9	Protocluster	number	1.10'	461881	527062	-4839060	4839060	-0.90729
NRP-metallophore	NRPS	CP130715	NBC_00207	9446829	40	Protocluster	number	1.41'	8426265	8484725	3732080	3732080	0.790123
NRP-metallophore	NRPS	CP130718	NBC_01334	10047871	26	Protocluster	number	1.27'	7606465	7674548	2616571	2616571	0.520821
NRP-metallophore	NRPS	CP130718	NBC_01334	10047871	8	Protocluster	number	1.9'	806130	853776	-4193980	4193980	-0.8348
NRP-metallophore	NRPS	CP130722	NBC_01238	8632228	4	Protocluster	number	1.5'	764634	831687	-3517950	3517950	-0.815073
NRP-metallophore	NRPS	CP130727	NBC_00828	10521522	10	Protocluster	number	1.11'	749524	808102	-4481948	4481948	-0.851958
NRP-metallophore	NRPS	CP130727	NBC_00828	10521522	8	Protocluster	number	1.9'	608396	656565	-4628280	4628280	-0.879774
NRP-metallophore	NRPS	CP130730	NBC_01518	11904336	17	Protocluster	number	1.18'	2032919	2100446	-3885490	3885490	-0.652786
NRPS	NRPS	CP107730	NBC_00634	10733048	13	Protocluster	number	1.14'	3864629	3906886	-1480770	1480770	-0.275927
NRPS	NRPS	CP107730	NBC_00634	10733048	20	Protocluster	number	1.21'	5308591	5363091	-30683	30683	-0.00571748
NRPS	NRPS	CP107730	NBC_00634	10733048	38	Protocluster	number	1.39'	10249510	10300429	4908450	4908450	0.914642
NRPS	NRPS	CP107730	NBC_00634	10733048	4	Protocluster	number	1.5'	1157399	1213517	-4181066	4181066	-0.779101
NRPS	NRPS	CP107731	NBC_00633	10700624	16	Protocluster	number	1.17'	6577271	6645782	1261210	1261210	0.235726
NRPS	NRPS	CP107731	NBC_00633	10700624	35	Protocluster	number	1.36'	10373617	10432702	5052850	5052850	0.944403
NRPS	NRPS	CP107733	NBC_00632	11508214	33	Protocluster	number	1.34'	9273100	9345228	3555057	3555057	0.617829
NRPS	NRPS	CP107733	NBC_00632	11508214	39	Protocluster	number	1.40'	10933218	10984134	5204569	5204569	0.904496
NRPS	NRPS	CP107733	NBC_00632	11508214	6	Protocluster	number	1.7'	1486176	1544359	-4238840	4238840	-0.736663
NRPS	NRPS	CP107733	NBC_00632	11508214	8	Protocluster	number	1.9'	1856543	2015059	-3818306	3818306	-0.663579
NRPS	NRPS	CP107734	NBC_00631	11076837	14	Protocluster	number	1.15'	1894674	1938467	-3621848	3621848	-0.65395
NRPS	NRPS	CP107734	NBC_00631	11076837	35	Protocluster	number	1.36'	9881886	9996477	4400763	4400763	0.794588
NRPS	NRPS	CP107735	NBC_00630	8069200	34	Protocluster	number	1.35'	7453423	7500705	3442464	3442464	0.853236
NRPS	NRPS	CP107735	NBC_00630	8069200	39	Protocluster	number	1.40'	7653378	7715829	3650000	3650000	0.904675
NRPS	NRPS	CP107735	NBC_00630	8069200	7	Protocluster	number	1.8'	214451	290471	-3782139	3782139	-0.937426
NRPS	NRPS	CP107741	NBC_00626	10528387	18	Protocluster	number	1.19'	8341479	8385375	3099230	3099230	0.588738
NRPS	NRPS	CP107742	NBC_00625	8538055	0	Protocluster	number	1.1'	34269	79666	-4212060	4212060	-0.986656
NRPS	NRPS	CP107742	NBC_00625	8538055	18	Protocluster	number	1.19'	1781957	1828433	-2463830	2463830	-0.577141
NRPS	NRPS	CP107742	NBC_00625	8538055	25	Protocluster	number	1.26'	3689276	3749279	-549750	549750	-0.128776
NRPS	NRPS	CP107742	NBC_00625	8538055	29	Protocluster	number	1.30'	4831562	4874397	583952	583952	0.136788
NRPS	NRPS	CP107742	NBC_00625	8538055	37	Protocluster	number	1.38'	7469227	7502503	3216840	3216840	0.75353
NRPS	NRPS	CP107742	NBC_00625	8538055	42	Protocluster	number	1.43'	7610684	7684295	3378462	3378462	0.791389
NRPS	NRPS	CP107742	NBC_00625	8538055	50	Protocluster	number	1.51'	8239461	8291887	3996650	3996650	0.936197
NRPS	NRPS	CP107742	NBC_00625	8538055	51	Protocluster	number	1.52'	8458107	8504763	4212410	4212410	0.986738
NRPS	NRPS	CP107742	NBC_00625	8538055	5	Protocluster	number	1.6'	283145	324251	-3965330	3965330	-0.92886
NRPS	NRPS	CP107742	NBC_00625	8538055	9	Protocluster	number	1.10'	458045	508727	-3785640	3785640	-0.886769
NRPS	NRPS	CP107746	NBC_00624	8941894	1	Protocluster	number	1.2'	460506	513741	-3983820	3983820	-0.891046
NRPS	NRPS	CP107746	NBC_00624	8941894	22	Protocluster	number	1.23'	8440246	8499184	3998768	3998768	0.894389
NRPS	NRPS	CP107749	NBC_00622	10521781	18	Protocluster	number	1.19'	8334886	8378782	3095940	3095940	0.588482
NRPS	NRPS	CP107750	NBC_00618	10528355	18	Protocluster	number	1.19'	8341446	8385342	3099220	3099220	0.588738
NRPS	NRPS	CP107755	NBC_00598	10077198	11	Protocluster	number	1.12'	1692679	1759234	-3312640	3312640	-0.657453
NRPS	NRPS	CP107755	NBC_00598	10077198	18	Protocluster	number	1.19'	5069699	5125548	59024	59024	0.0117144
NRPS	NRPS	CP107755	NBC_00598	10077198	1	Protocluster	number	1.2'	290285	338666	-4724120	4724120	-0.937586
NRPS	NRPS	CP107755	NBC_00598	10077198	34	Protocluster	number	1.35'	7841770	7898022	2831297	2831297	0.561921
NRPS	NRPS	CP107755	NBC_00598	10077198	3	Protocluster	number	1.4'	526223	582809	-4484083	4484083	-0.889946
NRPS	NRPS	CP107755	NBC_00598	10077198	40	Protocluster	number	1.41'	9294583	9343319	4280352	4280352	0.849512
NRPS	NRPS	CP107755	NBC_00598	10077198	41	Protocluster	number	1.42'	9326597	9450789	4350094	4350094	0.863354
NRPS	NRPS	CP107757	NBC_00597	6557618	10	Protocluster	number	1.11'	926844	974058	-2328358	2328358	-0.710123
NRPS	NRPS	CP107757	NBC_00597	6557618	6	Protocluster	number	1.7'	402765	454737	-2850058	2850058	-0.869236
NRPS	NRPS	CP107760	NBC_00594	8439505	35	Protocluster	number	1.36'	7600425	7647719	3404320	3404320	0.806758
NRPS	NRPS	CP107760	NBC_00594	8439505	39	Protocluster	number	1.40'	7786275	7848754	3597762	3597762	0.8526
NRPS	NRPS	CP107760	NBC_00594	8439505	8	Protocluster	number	1.9'	450602	520833	-3734035	3734035	-0.884894
NRPS	NRPS	CP107761	NBC_00591	8700481	21	Protocluster	number	1.22'	4053868	4112504	-267054	267054	-0.0613883
NRPS	NRPS	CP107761	NBC_00591	8700481	2	Protocluster	number	1.3'	402536	445100	-3926420	3926420	-0.902575
NRPS	NRPS	CP107761	NBC_00591	8700481	42	Protocluster	number	1.43'	8220867	8271949	3896170	3896170	0.895622
NRPS	NRPS	CP107761	NBC_00591	8700481	45	Protocluster	number	1.46'	8291729	8331546	3961397	3961397	0.910616
NRPS	NRPS	CP107761	NBC_00591	8700481	48	Protocluster	number	1.49'	8396032	8439220	4067390	4067390	0.93498
NRPS	NRPS	CP107761	NBC_00591	8700481	8	Protocluster	number	1.9'	927325	970629	-3401260	3401260	-0.781856
NRPS	NRPS	CP107762	NBC_00590	10126779	20	Protocluster	number	1.21'	4329772	4391268	-702870	702870	-0.138814
NRPS	NRPS	CP107762	NBC_00590	10126779	26	Protocluster	number	1.27'	6600918	6657504	1565820	1565820	0.309243
NRPS	NRPS	CP107762	NBC_00590	10126779	43	Protocluster	number	1.44'	9281254	9326879	4240677	4240677	0.837517
NRPS	NRPS	CP107762	NBC_00590	10126779	45	Protocluster	number	1.46'	9501486	9573755	4474231	4474231	0.883643
NRPS	NRPS	CP107762	NBC_00590	10126779	4	Protocluster	number	1.5'	553360	603113	-4485153	4485153	-0.885801
NRPS	NRPS	CP107762	NBC_00590	10126779	6	Protocluster	number	1.7'	619422	669043	-4419157	4419157	-0.872767
NRPS	NRPS	CP107764	NBC_00589	11075804	24	Protocluster	number	1.25'	6272540	6361075	778906	778906	0.14065
NRPS	NRPS	CP107764	NBC_00589	11075804	28	Protocluster	number	1.29'	8612617	8659761	3098287	3098287	0.559469
NRPS	NRPS	CP107765	NBC_00588	9409010	27	Protocluster	number	1.28'	8094798	8154079	3419930	3419930	0.726948
NRPS	NRPS	CP107766	NBC_00587	9642004	15	Protocluster	number	1.16'	5283277	5366195	503734	503734	0.104487
NRPS	NRPS	CP107768	NBC_00586	9643430	15	Protocluster	number	1.16'	5283989	5366907	503733	503733	0.104472
NRPS	NRPS	CP107772	NBC_00582	10791786	18	Protocluster	number	1.19'	4594777	4650362	-773324	773324	-0.143317
NRPS	NRPS	CP107772	NBC_00582	10791786	21	Protocluster	number	1.22'	4636422	4679185	-738090	738090	-0.136787
NRPS	NRPS	CP107772	NBC_00582	10791786	22	Protocluster	number	1.23'	5977909	6020236	603180	603180	0.111785
NRPS	NRPS	CP107772	NBC_00582	10791786	29	Protocluster	number	1.30'	7920756	7983522	2556246	2556246	0.473739
NRPS	NRPS	CP107772	NBC_00582	10791786	46	Protocluster	number	1.47'	10143013	10201438	4776330	4776330	0.885179
NRPS	NRPS	CP107772	NBC_00582	10791786	4	Protocluster	number	1.5'	1401986	1451972	-3968914	3968914	-0.735543
NRPS	NRPS	CP107780	NBC_00576	10919009	18	Protocluster	number	1.19'	4680203	4714634	-762086	762086	-0.139589
NRPS	NRPS	CP107780	NBC_00576	10919009	1	Protocluster	number	1.2'	54956	148232	-5357910	5357910	-0.981391
NRPS	NRPS	CP107780	NBC_00576	10919009	28	Protocluster	number	1.29'	8479268	8508301	3034280	3034280	0.555779
NRPS	NRPS	CP107780	NBC_00576	10919009	32	Protocluster	number	1.33'	8806356	8848666	3368010	3368010	0.616908
NRPS	NRPS	CP107780	NBC_00576	10919009	37	Protocluster	number	1.38'	9637801	9694083	4206440	4206440	0.77048
NRPS	NRPS	CP107780	NBC_00576	10919009	3	Protocluster	number	1.4'	739744	796961	-4691152	4691152	-0.859263
NRPS	NRPS	CP107780	NBC_00576	10919009	42	Protocluster	number	1.43'	10770705	10864079	5357890	5357890	0.981388
NRPS	NRPS	CP107780	NBC_00576	10919009	6	Protocluster	number	1.7'	1183022	1239951	-4248018	4248018	-0.778096
NRPS	NRPS	CP107782	NBC_00573	8806723	0	Protocluster	number	1.1'	16473	68297	-4360980	4360980	-0.990375
NRPS	NRPS	CP107782	NBC_00573	8806723	22	Protocluster	number	1.23'	2723460	2800958	-1641150	1641150	-0.372704
NRPS	NRPS	CP107782	NBC_00573	8806723	24	Protocluster	number	1.25'	3852193	3912609	-520960	520960	-0.11831
NRPS	NRPS	CP107782	NBC_00573	8806723	27	Protocluster	number	1.28'	4982864	5031063	603602	603602	0.137078
NRPS	NRPS	CP107782	NBC_00573	8806723	37	Protocluster	number	1.38'	7648450	7700400	3271060	3271060	0.742855
NRPS	NRPS	CP107782	NBC_00573	8806723	39	Protocluster	number	1.40'	7682333	7726792	3301201	3301201	0.7497
NRPS	NRPS	CP107782	NBC_00573	8806723	41	Protocluster	number	1.42'	7711079	7750368	3327362	3327362	0.755641
NRPS	NRPS	CP107782	NBC_00573	8806723	52	Protocluster	number	1.53'	8206427	8258552	3829128	3829128	0.869592
NRPS	NRPS	CP107782	NBC_00573	8806723	58	Protocluster	number	1.59'	8738759	8790290	4361163	4361163	0.990417
NRPS	NRPS	CP107782	NBC_00573	8806723	5	Protocluster	number	1.6'	411940	454032	-3970380	3970380	-0.90167
NRPS	NRPS	CP107784	NBC_00566	6411420	14	Protocluster	number	1.15'	4457800	4522260	1284320	1284320	0.400635
NRPS	NRPS	CP107784	NBC_00566	6411420	27	Protocluster	number	1.28'	5829685	5891493	2654879	2654879	0.828172
NRPS	NRPS	CP107784	NBC_00566	6411420	5	Protocluster	number	1.6'	535033	585827	-2645280	2645280	-0.825178
NRPS	NRPS	CP107786	NBC_00564	9901759	18	Protocluster	number	1.19'	5378587	5431718	454273	454273	0.091756
NRPS	NRPS	CP107786	NBC_00564	9901759	25	Protocluster	number	1.26'	8668884	8711905	3739515	3739515	0.755323
NRPS	NRPS	CP107786	NBC_00564	9901759	27	Protocluster	number	1.28'	8694430	8737996	3765330	3765330	0.760538
NRPS	NRPS	CP107786	NBC_00564	9901759	4	Protocluster	number	1.5'	377927	421177	-4551330	4551330	-0.919297
NRPS	NRPS	CP107786	NBC_00564	9901759	6	Protocluster	number	1.7'	514950	564648	-4411080	4411080	-0.890969
NRPS	NRPS	CP107786	NBC_00564	9901759	9	Protocluster	number	1.10'	1256711	1295398	-3674825	3674825	-0.742257
NRPS	NRPS	CP107791	NBC_00562	9892438	2	Protocluster	number	1.3'	616642	675577	-4300110	4300110	-0.869373
NRPS	NRPS	CP107793	NBC_00558	7749650	10	Protocluster	number	1.11'	758211	809439	-3091000	3091000	-0.797713
NRPS	NRPS	CP107793	NBC_00558	7749650	34	Protocluster	number	1.35'	6724219	6772540	2873550	2873550	0.741595
NRPS	NRPS	CP107793	NBC_00558	7749650	37	Protocluster	number	1.38'	7071623	7129956	3225960	3225960	0.832543
NRPS	NRPS	CP107793	NBC_00558	7749650	38	Protocluster	number	1.39'	7114275	7162278	3263450	3263450	0.842219
NRPS	NRPS	CP107793	NBC_00558	7749650	44	Protocluster	number	1.45'	7518818	7572313	3670740	3670740	0.947331
NRPS	NRPS	CP107793	NBC_00558	7749650	4	Protocluster	number	1.5'	454019	513026	-3391300	3391300	-0.875214
NRPS	NRPS	CP107793	NBC_00558	7749650	6	Protocluster	number	1.7'	528199	576814	-3322320	3322320	-0.857412
NRPS	NRPS	CP107796	NBC_00557	8676941	19	Protocluster	number	1.20'	7693167	7736418	3376322	3376322	0.778229
NRPS	NRPS	CP107796	NBC_00557	8676941	2	Protocluster	number	1.3'	265777	307221	-4051970	4051970	-0.933963
NRPS	NRPS	CP107799	NBC_00554	9993500	16	Protocluster	number	1.17'	5221790	5275807	252048	252048	0.0504424
NRPS	NRPS	CP107799	NBC_00554	9993500	2	Protocluster	number	1.3'	148420	191655	-4826710	4826710	-0.96597
NRPS	NRPS	CP107799	NBC_00554	9993500	4	Protocluster	number	1.5'	285415	336012	-4686040	4686040	-0.937818
NRPS	NRPS	CP107799	NBC_00554	9993500	7	Protocluster	number	1.8'	884848	925805	-4091420	4091420	-0.818816
NRPS	NRPS	CP107809	NBC_00541	8574628	34	Protocluster	number	1.35'	7694022	7741276	3430335	3430335	0.800113
NRPS	NRPS	CP107809	NBC_00541	8574628	39	Protocluster	number	1.40'	7893904	7956378	3637827	3637827	0.84851
NRPS	NRPS	CP107809	NBC_00541	8574628	7	Protocluster	number	1.8'	474428	551435	-3774380	3774380	-0.88036
NRPS	NRPS	CP107811	NBC_00539	7068336	0	Protocluster	number	1.1'	441327	495147	-3065931	3065931	-0.867511
NRPS	NRPS	CP107811	NBC_00539	7068336	10	Protocluster	number	1.11'	977789	1041294	-2524630	2524630	-0.714349
NRPS	NRPS	CP107811	NBC_00539	7068336	12	Protocluster	number	1.13'	1037246	1088113	-2471490	2471490	-0.699313
NRPS	NRPS	CP107811	NBC_00539	7068336	19	Protocluster	number	1.20'	1833016	1875676	-1679822	1679822	-0.475309
NRPS	NRPS	CP107811	NBC_00539	7068336	5	Protocluster	number	1.6'	680642	767289	-2810200	2810200	-0.795152
NRPS	NRPS	CP107813	NBC_00538	8069212	34	Protocluster	number	1.35'	7453431	7500713	3442466	3442466	0.853235
NRPS	NRPS	CP107813	NBC_00538	8069212	39	Protocluster	number	1.40'	7653421	7715875	3650042	3650042	0.904684
NRPS	NRPS	CP107813	NBC_00538	8069212	7	Protocluster	number	1.8'	214495	290515	-3782101	3782101	-0.937415
NRPS	NRPS	CP107819	NBC_00536	8664208	18	Protocluster	number	1.19'	1377935	1451996	-2917140	2917140	-0.673377
NRPS	NRPS	CP107819	NBC_00536	8664208	23	Protocluster	number	1.24'	1829838	1890340	-2472015	2472015	-0.570627
NRPS	NRPS	CP107819	NBC_00536	8664208	25	Protocluster	number	1.26'	2134116	2267934	-2131079	2131079	-0.491927
NRPS	NRPS	CP107819	NBC_00536	8664208	26	Protocluster	number	1.27'	2307233	2350403	-2003286	2003286	-0.462428
NRPS	NRPS	CP107819	NBC_00536	8664208	36	Protocluster	number	1.37'	5052904	5141376	765036	765036	0.176597
NRPS	NRPS	CP107819	NBC_00536	8664208	39	Protocluster	number	1.40'	5709603	5785356	1415380	1415380	0.326719
NRPS	NRPS	CP107819	NBC_00536	8664208	44	Protocluster	number	1.45'	7361937	7415596	3056660	3056660	0.705583
NRPS	NRPS	CP107823	NBC_00535	8576883	10	Protocluster	number	1.11'	819308	862629	-3447473	3447473	-0.803899
NRPS	NRPS	CP107823	NBC_00535	8576883	13	Protocluster	number	1.14'	2371451	2423298	-1891067	1891067	-0.440968
NRPS	NRPS	CP107823	NBC_00535	8576883	19	Protocluster	number	1.20'	4479801	4528298	215608	215608	0.0502765
NRPS	NRPS	CP107823	NBC_00535	8576883	21	Protocluster	number	1.22'	4520055	4597107	270140	270140	0.0629926
NRPS	NRPS	CP107823	NBC_00535	8576883	35	Protocluster	number	1.36'	6671567	6725791	2410240	2410240	0.562032
NRPS	NRPS	CP107823	NBC_00535	8576883	38	Protocluster	number	1.39'	6733237	6782207	2469280	2469280	0.575799
NRPS	NRPS	CP107823	NBC_00535	8576883	3	Protocluster	number	1.4'	235746	282424	-4029360	4029360	-0.939586
NRPS	NRPS	CP107823	NBC_00535	8576883	43	Protocluster	number	1.44'	7652420	7701315	3388426	3388426	0.79013
NRPS	NRPS	CP107823	NBC_00535	8576883	49	Protocluster	number	1.50'	8075655	8161738	3830255	3830255	0.893158
NRPS	NRPS	CP107823	NBC_00535	8576883	54	Protocluster	number	1.55'	8358419	8411276	4096406	4096406	0.95522
NRPS	NRPS	CP107823	NBC_00535	8576883	5	Protocluster	number	1.6'	316965	367155	-3946380	3946380	-0.920236
NRPS	NRPS	CP107823	NBC_00535	8576883	6	Protocluster	number	1.7'	362239	406024	-3904310	3904310	-0.910426
NRPS	NRPS	CP107823	NBC_00535	8576883	8	Protocluster	number	1.9'	614356	660731	-3650898	3650898	-0.851334
NRPS	NRPS	CP107834	NBC_00525	6805448	25	Protocluster	number	1.26'	4075064	4117821	693718	693718	0.203871
NRPS	NRPS	CP107834	NBC_00525	6805448	28	Protocluster	number	1.29'	4397139	4455376	1023530	1023530	0.300797
NRPS	NRPS	CP107834	NBC_00525	6805448	32	Protocluster	number	1.33'	4438771	4480680	1057000	1057000	0.310633
NRPS	NRPS	CP107834	NBC_00525	6805448	36	Protocluster	number	1.37'	5435458	5494752	2062381	2062381	0.606097
NRPS	NRPS	CP107834	NBC_00525	6805448	38	Protocluster	number	1.39'	5487165	5560952	2121330	2121330	0.623421
NRPS	NRPS	CP107834	NBC_00525	6805448	3	Protocluster	number	1.4'	223596	285309	-3148270	3148270	-0.92522
NRPS	NRPS	CP107834	NBC_00525	6805448	42	Protocluster	number	1.43'	5814594	5880971	2445060	2445060	0.71856
NRPS	NRPS	CP107834	NBC_00525	6805448	45	Protocluster	number	1.46'	6450572	6512347	3078740	3078740	0.904787
NRPS	NRPS	CP107834	NBC_00525	6805448	46	Protocluster	number	1.47'	6664283	6717785	3288310	3288310	0.966376
NRPS	NRPS	CP107834	NBC_00525	6805448	7	Protocluster	number	1.8'	394434	474043	-2968490	2968490	-0.872386
NRPS	NRPS	CP107836	NBC_00523	7239234	16	Protocluster	number	1.17'	6520516	6570601	2925940	2925940	0.808356
NRPS	NRPS	CP107836	NBC_00523	7239234	1	Protocluster	number	1.2'	154718	205655	-3439430	3439430	-0.950219
NRPS	NRPS	CP107836	NBC_00523	7239234	20	Protocluster	number	1.21'	6713796	6774909	3124740	3124740	0.863279
NRPS	NRPS	CP107836	NBC_00523	7239234	23	Protocluster	number	1.24'	7131386	7184723	3538440	3538440	0.977573
NRPS	NRPS	CP107836	NBC_00523	7239234	3	Protocluster	number	1.4'	376045	439321	-3211934	3211934	-0.887368
NRPS	NRPS	CP107836	NBC_00523	7239234	5	Protocluster	number	1.6'	1015971	1081217	-2571023	2571023	-0.710302
NRPS	NRPS	CP107836	NBC_00523	7239234	8	Protocluster	number	1.9'	3392975	3445137	-200561	200561	-0.0554095
NRPS	NRPS	CP107838	NBC_00520	8509353	10	Protocluster	number	1.11'	1449990	1555240	-2752060	2752060	-0.646832
NRPS	NRPS	CP107838	NBC_00520	8509353	1	Protocluster	number	1.2'	280499	348653	-3940100	3940100	-0.926063
NRPS	NRPS	CP107838	NBC_00520	8509353	25	Protocluster	number	1.26'	6241241	6285563	2008730	2008730	0.472123
NRPS	NRPS	CP107838	NBC_00520	8509353	2	Protocluster	number	1.3'	372182	414890	-3861140	3861140	-0.907505
NRPS	NRPS	CP107838	NBC_00520	8509353	33	Protocluster	number	1.34'	6724778	6769376	2492400	2492400	0.585802
NRPS	NRPS	CP107838	NBC_00520	8509353	36	Protocluster	number	1.37'	6791539	6845528	2563857	2563857	0.602597
NRPS	NRPS	CP107838	NBC_00520	8509353	38	Protocluster	number	1.39'	7075362	7176953	2871481	2871481	0.6749
NRPS	NRPS	CP107838	NBC_00520	8509353	42	Protocluster	number	1.43'	7166185	7208968	2932900	2932900	0.689336
NRPS	NRPS	CP107838	NBC_00520	8509353	50	Protocluster	number	1.51'	7702749	7754699	3474050	3474050	0.816525
NRPS	NRPS	CP107838	NBC_00520	8509353	54	Protocluster	number	1.55'	7796842	7846317	3566903	3566903	0.838349
NRPS	NRPS	CP107838	NBC_00520	8509353	58	Protocluster	number	1.59'	8173429	8255906	3959991	3959991	0.930738
NRPS	NRPS	CP107838	NBC_00520	8509353	7	Protocluster	number	1.8'	1056393	1116106	-3168427	3168427	-0.744693
NRPS	NRPS	CP107839	NBC_00519	10093605	14	Protocluster	number	1.15'	1258181	1315393	-3760020	3760020	-0.74503
NRPS	NRPS	CP107839	NBC_00519	10093605	21	Protocluster	number	1.22'	2968364	3025520	-2049860	2049860	-0.40617
NRPS	NRPS	CP107839	NBC_00519	10093605	34	Protocluster	number	1.35'	7552765	7596002	2527581	2527581	0.500828
NRPS	NRPS	CP107839	NBC_00519	10093605	50	Protocluster	number	1.51'	9761293	9816591	4742140	4742140	0.939633
NRPS	NRPS	CP107839	NBC_00519	10093605	9	Protocluster	number	1.10'	802735	844583	-4223140	4223140	-0.836795
NRPS	NRPS	CP107841	NBC_00515	10755582	25	Protocluster	number	1.26'	5480012	5532688	128559	128559	0.0239055
NRPS	NRPS	CP107841	NBC_00515	10755582	30	Protocluster	number	1.31'	7799410	7850976	2447402	2447402	0.455094
NRPS	NRPS	CP107841	NBC_00515	10755582	5	Protocluster	number	1.6'	556295	614296	-4792500	4792500	-0.891165
NRPS	NRPS	CP107844	NBC_00514	10588014	25	Protocluster	number	1.26'	5384526	5435675	116094	116094	0.0219293
NRPS	NRPS	CP107844	NBC_00514	10588014	30	Protocluster	number	1.31'	7700176	7751748	2431955	2431955	0.459379
NRPS	NRPS	CP107844	NBC_00514	10588014	5	Protocluster	number	1.6'	541783	599783	-4723224	4723224	-0.892183
NRPS	NRPS	CP107845	NBC_00513	8318248	18	Protocluster	number	1.19'	1545277	1658527	-2557222	2557222	-0.614846
NRPS	NRPS	CP107845	NBC_00513	8318248	25	Protocluster	number	1.26'	2216205	2281547	-1910248	1910248	-0.459291
NRPS	NRPS	CP107845	NBC_00513	8318248	27	Protocluster	number	1.28'	2487552	2534031	-1648330	1648330	-0.396317
NRPS	NRPS	CP107845	NBC_00513	8318248	33	Protocluster	number	1.34'	7409396	7470946	3281047	3281047	0.788879
NRPS	NRPS	CP107845	NBC_00513	8318248	9	Protocluster	number	1.10'	1212741	1261438	-2922030	2922030	-0.702559
NRPS	NRPS	CP107851	NBC_00510	10147553	19	Protocluster	number	1.20'	8504675	8551793	3454460	3454460	0.680846
NRPS	NRPS	CP107851	NBC_00510	10147553	3	Protocluster	number	1.4'	895712	956187	-4147827	4147827	-0.817503
NRPS	NRPS	CP107855	NBC_00503	8192422	14	Protocluster	number	1.15'	4460189	4519578	393672	393672	0.0961064
NRPS	NRPS	CP107855	NBC_00503	8192422	18	Protocluster	number	1.19'	6098537	6139985	2023050	2023050	0.493883
NRPS	NRPS	CP107855	NBC_00503	8192422	22	Protocluster	number	1.23'	6437890	6506479	2375970	2375970	0.580041
NRPS	NRPS	CP107857	NBC_00502	8782423	10	Protocluster	number	1.11'	815459	858839	-3554060	3554060	-0.809358
NRPS	NRPS	CP107857	NBC_00502	8782423	13	Protocluster	number	1.14'	2453197	2504280	-1912473	1912473	-0.435523
NRPS	NRPS	CP107857	NBC_00502	8782423	19	Protocluster	number	1.20'	4539959	4588651	173094	173094	0.0394183
NRPS	NRPS	CP107857	NBC_00502	8782423	21	Protocluster	number	1.22'	4580384	4657395	227678	227678	0.0518486
NRPS	NRPS	CP107857	NBC_00502	8782423	35	Protocluster	number	1.36'	6814493	6868680	2450375	2450375	0.558018
NRPS	NRPS	CP107857	NBC_00502	8782423	38	Protocluster	number	1.39'	6874823	6924030	2508215	2508215	0.57119
NRPS	NRPS	CP107857	NBC_00502	8782423	3	Protocluster	number	1.4'	232398	279091	-4135467	4135467	-0.94176
NRPS	NRPS	CP107857	NBC_00502	8782423	43	Protocluster	number	1.44'	7793889	7842727	3427100	3427100	0.780445
NRPS	NRPS	CP107857	NBC_00502	8782423	49	Protocluster	number	1.50'	8273143	8359443	3925080	3925080	0.893849
NRPS	NRPS	CP107857	NBC_00502	8782423	54	Protocluster	number	1.55'	8562447	8615292	4197658	4197658	0.955923
NRPS	NRPS	CP107857	NBC_00502	8782423	5	Protocluster	number	1.6'	313623	363827	-4052490	4052490	-0.922864
NRPS	NRPS	CP107857	NBC_00502	8782423	6	Protocluster	number	1.7'	358911	402655	-4010430	4010430	-0.913286
NRPS	NRPS	CP107857	NBC_00502	8782423	8	Protocluster	number	1.9'	611044	657347	-3757016	3757016	-0.855576
NRPS	NRPS	CP107858	NBC_00501	8832045	19	Protocluster	number	1.20'	3410900	3466694	-977226	977226	-0.221291
NRPS	NRPS	CP107858	NBC_00501	8832045	25	Protocluster	number	1.26'	4668085	4740569	288304	288304	0.0652859
NRPS	NRPS	CP107858	NBC_00501	8832045	3	Protocluster	number	1.4'	280046	326296	-4112850	4112850	-0.931347
NRPS	NRPS	CP107858	NBC_00501	8832045	41	Protocluster	number	1.42'	7602885	7649745	3210290	3210290	0.726964
NRPS	NRPS	CP107858	NBC_00501	8832045	43	Protocluster	number	1.44'	7789712	7838802	3398230	3398230	0.769523
NRPS	NRPS	CP107858	NBC_00501	8832045	48	Protocluster	number	1.49'	8095632	8185854	3724720	3724720	0.843456
NRPS	NRPS	CP107858	NBC_00501	8832045	55	Protocluster	number	1.56'	8179346	8233049	3790175	3790175	0.858278
NRPS	NRPS	CP107858	NBC_00501	8832045	5	Protocluster	number	1.6'	327218	377470	-4063680	4063680	-0.920213
NRPS	NRPS	CP107858	NBC_00501	8832045	61	Protocluster	number	1.62'	8315737	8401737	3942710	3942710	0.892819
NRPS	NRPS	CP107858	NBC_00501	8832045	63	Protocluster	number	1.64'	8601398	8654234	4211790	4211790	0.953752
NRPS	NRPS	CP107858	NBC_00501	8832045	6	Protocluster	number	1.7'	372470	416450	-4021560	4021560	-0.910675
NRPS	NRPS	CP107858	NBC_00501	8832045	9	Protocluster	number	1.10'	1071981	1114685	-3322690	3322690	-0.752417
NRPS	NRPS	CP107860	NBC_00500	10848571	23	Protocluster	number	1.24'	6027116	6115651	647098	647098	0.119296
NRPS	NRPS	CP107860	NBC_00500	10848571	27	Protocluster	number	1.28'	8367191	8414335	2966480	2966480	0.546889
NRPS	NRPS	CP107861	NBC_00499	11146907	18	Protocluster	number	1.19'	8132852	8176748	2581350	2581350	0.463151
NRPS	NRPS	CP107862	NBC_00498	10072442	18	Protocluster	number	1.19'	8130900	8174796	3116627	3116627	0.618842
NRPS	NRPS	CP107863	NBC_00497	10906898	24	Protocluster	number	1.25'	5417832	5469353	-9856	9856	-0.0018073
NRPS	NRPS	CP107863	NBC_00497	10906898	30	Protocluster	number	1.31'	7713488	7762389	2284490	2284490	0.418907
NRPS	NRPS	CP107863	NBC_00497	10906898	39	Protocluster	number	1.40'	8860249	8904598	3428970	3428970	0.628771
NRPS	NRPS	CP107863	NBC_00497	10906898	5	Protocluster	number	1.6'	541333	599333	-4883116	4883116	-0.895418
NRPS	NRPS	CP107865	NBC_00496	11851102	0	Protocluster	number	1.1'	8117	66181	-5888402	5888402	-0.993731
NRPS	NRPS	CP107865	NBC_00496	11851102	1	Protocluster	number	1.2'	54573	106731	-5844899	5844899	-0.986389
NRPS	NRPS	CP107865	NBC_00496	11851102	21	Protocluster	number	1.22'	7073330	7125126	1173677	1173677	0.198071
NRPS	NRPS	CP107865	NBC_00496	11851102	35	Protocluster	number	1.36'	11744371	11796529	5844899	5844899	0.986389
NRPS	NRPS	CP107865	NBC_00496	11851102	36	Protocluster	number	1.37'	11784018	11844575	5888750	5888750	0.993789
NRPS	NRPS	CP107866	NBC_00494	11363729	27	Protocluster	number	1.28'	5825471	5876615	169178	169178	0.0297751
NRPS	NRPS	CP107866	NBC_00494	11363729	34	Protocluster	number	1.35'	8240939	8292508	2584859	2584859	0.454931
NRPS	NRPS	CP107866	NBC_00494	11363729	5	Protocluster	number	1.6'	553756	611762	-5099110	5099110	-0.897436
NRPS	NRPS	CP107866	NBC_00494	11363729	9	Protocluster	number	1.10'	1236754	1279688	-4423640	4423640	-0.778554
NRPS	NRPS	CP107867	NBC_00493	10528390	18	Protocluster	number	1.19'	8341480	8385376	3099233	3099233	0.588738
NRPS	NRPS	CP107869	NBC_00490	10567976	14	Protocluster	number	1.15'	1722456	1780297	-3532610	3532610	-0.66855
NRPS	NRPS	CP107869	NBC_00490	10567976	17	Protocluster	number	1.18'	2006373	2049561	-3256021	3256021	-0.616205
NRPS	NRPS	CP107869	NBC_00490	10567976	5	Protocluster	number	1.6'	652689	704321	-4605483	4605483	-0.871592
NRPS	NRPS	CP107871	NBC_00488	8933679	11	Protocluster	number	1.12'	1379750	1429872	-3062030	3062030	-0.685503
NRPS	NRPS	CP107871	NBC_00488	8933679	18	Protocluster	number	1.19'	4826819	4877164	385152	385152	0.0862247
NRPS	NRPS	CP107871	NBC_00488	8933679	25	Protocluster	number	1.26'	7292410	7377300	2868020	2868020	0.642069
NRPS	NRPS	CP107871	NBC_00488	8933679	41	Protocluster	number	1.42'	8711590	8754772	4266340	4266340	0.955114
NRPS	NRPS	CP107871	NBC_00488	8933679	6	Protocluster	number	1.7'	446900	507245	-3989767	3989767	-0.893197
NRPS	NRPS	CP107871	NBC_00488	8933679	9	Protocluster	number	1.10'	1256214	1319942	-3178760	3178760	-0.711635
NRPS	NRPS	CP107877	NBC_00487	10744805	0	Protocluster	number	1.1'	6921	66177	-5335850	5335850	-0.993196
NRPS	NRPS	CP107877	NBC_00487	10744805	11	Protocluster	number	1.12'	469641	527462	-4873851	4873851	-0.907201
NRPS	NRPS	CP107877	NBC_00487	10744805	1	Protocluster	number	1.2'	54570	106727	-5291754	5291754	-0.984988
NRPS	NRPS	CP107877	NBC_00487	10744805	26	Protocluster	number	1.27'	5967044	6018840	620540	620540	0.115505
NRPS	NRPS	CP107877	NBC_00487	10744805	40	Protocluster	number	1.41'	10638078	10690236	5291750	5291750	0.984988
NRPS	NRPS	CP107877	NBC_00487	10744805	41	Protocluster	number	1.42'	10677725	10738282	5335601	5335601	0.99315
NRPS	NRPS	CP107877	NBC_00487	10744805	4	Protocluster	number	1.5'	280845	323367	-5070300	5070300	-0.943768
NRPS	NRPS	CP107878	NBC_00485	10072122	14	Protocluster	number	1.15'	1225338	1282589	-3782100	3782100	-0.751004
NRPS	NRPS	CP107878	NBC_00485	10072122	21	Protocluster	number	1.22'	2996512	3054687	-2010460	2010460	-0.399213
NRPS	NRPS	CP107878	NBC_00485	10072122	33	Protocluster	number	1.34'	7427303	7470543	2412862	2412862	0.479117
NRPS	NRPS	CP107878	NBC_00485	10072122	49	Protocluster	number	1.50'	9724861	9780171	4716455	4716455	0.936537
NRPS	NRPS	CP107878	NBC_00485	10072122	9	Protocluster	number	1.10'	787022	828848	-4228126	4228126	-0.83957
NRPS	NRPS	CP107879	NBC_00484	10525887	18	Protocluster	number	1.19'	8341556	8385452	3100560	3100560	0.58913
NRPS	NRPS	CP107880	NBC_00483	10237418	18	Protocluster	number	1.19'	8095346	8138290	2998109	2998109	0.585716
NRPS	NRPS	CP107880	NBC_00483	10237418	20	Protocluster	number	1.21'	9250491	9291157	4152115	4152115	0.811164
NRPS	NRPS	CP107880	NBC_00483	10237418	21	Protocluster	number	1.22'	9562634	9682559	4503890	4503890	0.879888
NRPS	NRPS	CP107880	NBC_00483	10237418	23	Protocluster	number	1.24'	9666381	9712818	4570890	4570890	0.892977
NRPS	NRPS	CP107883	NBC_00480	11915655	28	Protocluster	number	1.29'	6078063	6129762	146085	146085	0.0245198
NRPS	NRPS	CP107883	NBC_00480	11915655	35	Protocluster	number	1.36'	8539121	8588028	2605747	2605747	0.437365
NRPS	NRPS	CP107883	NBC_00480	11915655	42	Protocluster	number	1.43'	9299122	9418189	3400828	3400828	0.570817
NRPS	NRPS	CP107883	NBC_00480	11915655	6	Protocluster	number	1.7'	674852	732918	-5253940	5253940	-0.881855
NRPS	NRPS	CP107884	NBC_00475	8649157	0	Protocluster	number	1.1'	30558	75612	-4271490	4271490	-0.987724
NRPS	NRPS	CP107884	NBC_00475	8649157	17	Protocluster	number	1.18'	1874696	1921176	-2426640	2426640	-0.561128
NRPS	NRPS	CP107884	NBC_00475	8649157	24	Protocluster	number	1.25'	3800558	3858313	-495143	495143	-0.114495
NRPS	NRPS	CP107884	NBC_00475	8649157	28	Protocluster	number	1.29'	4939563	4982412	636409	636409	0.147161
NRPS	NRPS	CP107884	NBC_00475	8649157	36	Protocluster	number	1.37'	7574595	7607871	3266650	3266650	0.755368
NRPS	NRPS	CP107884	NBC_00475	8649157	41	Protocluster	number	1.42'	7717233	7790747	3429410	3429410	0.793004
NRPS	NRPS	CP107884	NBC_00475	8649157	49	Protocluster	number	1.50'	8354662	8406533	4056019	4056019	0.937899
NRPS	NRPS	CP107884	NBC_00475	8649157	4	Protocluster	number	1.5'	279069	320146	-4024971	4024971	-0.93072
NRPS	NRPS	CP107884	NBC_00475	8649157	50	Protocluster	number	1.51'	8572994	8619584	4271710	4271710	0.987775
NRPS	NRPS	CP107884	NBC_00475	8649157	8	Protocluster	number	1.9'	453798	505043	-3845158	3845158	-0.889141
NRPS	NRPS	CP107885	NBC_00472	9236847	25	Protocluster	number	1.26'	2360019	2435265	-2220780	2220780	-0.480852
NRPS	NRPS	CP107885	NBC_00472	9236847	36	Protocluster	number	1.37'	7340754	7410105	2757006	2757006	0.596958
NRPS	NRPS	CP107885	NBC_00472	9236847	3	Protocluster	number	1.4'	264058	314204	-4329290	4329290	-0.937396
NRPS	NRPS	CP107885	NBC_00472	9236847	42	Protocluster	number	1.43'	8251494	8329293	3671970	3671970	0.79507
NRPS	NRPS	CP107885	NBC_00472	9236847	44	Protocluster	number	1.45'	8335066	8381140	3739680	3739680	0.809731
NRPS	NRPS	CP107885	NBC_00472	9236847	7	Protocluster	number	1.8'	619757	661267	-3977910	3977910	-0.861313
NRPS	NRPS	CP107887	NBC_00471	9844630	10	Protocluster	number	1.11'	707824	749821	-4193490	4193490	-0.851935
NRPS	NRPS	CP107887	NBC_00471	9844630	11	Protocluster	number	1.12'	1115919	1178666	-3775020	3775020	-0.76692
NRPS	NRPS	CP107887	NBC_00471	9844630	14	Protocluster	number	1.15'	1984984	2048619	-2905510	2905510	-0.590273
NRPS	NRPS	CP107887	NBC_00471	9844630	16	Protocluster	number	1.17'	2165231	2215400	-2732000	2732000	-0.555023
NRPS	NRPS	CP107887	NBC_00471	9844630	22	Protocluster	number	1.23'	5409739	5460081	512595	512595	0.104137
NRPS	NRPS	CP107887	NBC_00471	9844630	25	Protocluster	number	1.26'	6983396	7037006	2087886	2087886	0.424167
NRPS	NRPS	CP107887	NBC_00471	9844630	34	Protocluster	number	1.35'	8098473	8203199	3228521	3228521	0.655895
NRPS	NRPS	CP107887	NBC_00471	9844630	36	Protocluster	number	1.37'	8586465	8629581	3685708	3685708	0.748775
NRPS	NRPS	CP107889	NBC_00470	10634140	18	Protocluster	number	1.19'	8449813	8493709	3154691	3154691	0.593314
NRPS	NRPS	CP107894	NBC_00467	8364747	10	Protocluster	number	1.11'	1157794	1215057	-2995948	2995948	-0.716327
NRPS	NRPS	CP107894	NBC_00467	8364747	29	Protocluster	number	1.30'	7582405	7623644	3420651	3420651	0.817873
NRPS	NRPS	CP107894	NBC_00467	8364747	32	Protocluster	number	1.33'	8205313	8266622	4053594	4053594	0.969209
NRPS	NRPS	CP107894	NBC_00467	8364747	3	Protocluster	number	1.4'	763372	829849	-3385763	3385763	-0.809531
NRPS	NRPS	CP107896	NBC_00466	7295506	18	Protocluster	number	1.19'	6679414	6723448	3053678	3053678	0.837139
NRPS	NRPS	CP107896	NBC_00466	7295506	1	Protocluster	number	1.2'	265756	329828	-3349961	3349961	-0.918363
NRPS	NRPS	CP107896	NBC_00466	7295506	3	Protocluster	number	1.4'	1017145	1078406	-2599980	2599980	-0.712762
NRPS	NRPS	CP107899	NBC_00464	8474698	0	Protocluster	number	1.1'	95335	140868	-4119250	4119250	-0.972129
NRPS	NRPS	CP107899	NBC_00464	8474698	15	Protocluster	number	1.16'	7533011	7575450	3316880	3316880	0.782772
NRPS	NRPS	CP107899	NBC_00464	8474698	17	Protocluster	number	1.18'	7823136	7871583	3610010	3610010	0.85195
NRPS	NRPS	CP107899	NBC_00464	8474698	21	Protocluster	number	1.22'	8214302	8276470	4008037	4008037	0.945883
NRPS	NRPS	CP107899	NBC_00464	8474698	4	Protocluster	number	1.5'	1132918	1173300	-3084240	3084240	-0.72787
NRPS	NRPS	CP107899	NBC_00464	8474698	5	Protocluster	number	1.6'	1174981	1223690	-3038010	3038010	-0.71696
NRPS	NRPS	CP107899	NBC_00464	8474698	9	Protocluster	number	1.10'	3894927	3937127	-321322	321322	-0.0758309
NRPS	NRPS	CP107902	NBC_00461	10374860	11	Protocluster	number	1.12'	2822891	2879455	-2336257	2336257	-0.450369
NRPS	NRPS	CP107902	NBC_00461	10374860	24	Protocluster	number	1.25'	7373228	7416545	2207460	2207460	0.42554
NRPS	NRPS	CP107902	NBC_00461	10374860	43	Protocluster	number	1.44'	9084756	9142987	3926440	3926440	0.756914
NRPS	NRPS	CP107903	NBC_00459	9763010	25	Protocluster	number	1.26'	5510231	5570215	658718	658718	0.134942
NRPS	NRPS	CP107903	NBC_00459	9763010	33	Protocluster	number	1.34'	8318715	8360761	3458233	3458233	0.708436
NRPS	NRPS	CP107903	NBC_00459	9763010	40	Protocluster	number	1.41'	9555912	9603864	4698383	4698383	0.962487
NRPS	NRPS	CP107903	NBC_00459	9763010	8	Protocluster	number	1.9'	1188750	1246781	-3663740	3663740	-0.750535
NRPS	NRPS	CP107905	NBC_00457	10802565	5	Protocluster	number	1.6'	623175	666060	-4756665	4756665	-0.880655
NRPS	NRPS	CP107905	NBC_00457	10802565	8	Protocluster	number	1.9'	1251401	1313423	-4118870	4118870	-0.762573
NRPS	NRPS	CP107906	NBC_00456	9449196	14	Protocluster	number	1.15'	2808120	2858341	-1891370	1891370	-0.400324
NRPS	NRPS	CP107906	NBC_00456	9449196	2	Protocluster	number	1.3'	102315	148413	-4599234	4599234	-0.973466
NRPS	NRPS	CP107906	NBC_00456	9449196	34	Protocluster	number	1.35'	7774824	7853354	3089491	3089491	0.653916
NRPS	NRPS	CP107906	NBC_00456	9449196	35	Protocluster	number	1.36'	7848762	7908843	3154200	3154200	0.667612
NRPS	NRPS	CP107906	NBC_00456	9449196	39	Protocluster	number	1.40'	8467049	8517962	3767910	3767910	0.797509
NRPS	NRPS	CP107907	NBC_00454	7974811	18	Protocluster	number	1.19'	6021108	6077681	2061989	2061989	0.517125
NRPS	NRPS	CP107910	NBC_00453	10089300	13	Protocluster	number	1.14'	1140878	1197838	-3875292	3875292	-0.768198
NRPS	NRPS	CP107910	NBC_00453	10089300	20	Protocluster	number	1.21'	2893127	2949624	-2123270	2123270	-0.420895
NRPS	NRPS	CP107910	NBC_00453	10089300	32	Protocluster	number	1.33'	7398698	7441944	2375671	2375671	0.470929
NRPS	NRPS	CP107910	NBC_00453	10089300	48	Protocluster	number	1.49'	9722179	9777489	4705184	4705184	0.932708
NRPS	NRPS	CP107910	NBC_00453	10089300	8	Protocluster	number	1.9'	704499	747026	-4318890	4318890	-0.856133
NRPS	NRPS	CP107911	NBC_00450	8918193	16	Protocluster	number	1.17'	2448897	2498539	-1985380	1985380	-0.445243
NRPS	NRPS	CP107911	NBC_00450	8918193	22	Protocluster	number	1.23'	4832003	4886876	400343	400343	0.0897812
NRPS	NRPS	CP107911	NBC_00450	8918193	2	Protocluster	number	1.3'	8113	75654	-4417213	4417213	-0.990607
NRPS	NRPS	CP107911	NBC_00450	8918193	35	Protocluster	number	1.36'	7835572	7885618	3401500	3401500	0.762823
NRPS	NRPS	CP107911	NBC_00450	8918193	42	Protocluster	number	1.43'	8840603	8909319	4415860	4415860	0.990304
NRPS	NRPS	CP107911	NBC_00450	8918193	4	Protocluster	number	1.5'	81758	128467	-4353984	4353984	-0.976427
NRPS	NRPS	CP107913	NBC_00448	9648495	0	Protocluster	number	1.1'	531959	592047	-4262240	4262240	-0.883504
NRPS	NRPS	CP107913	NBC_00448	9648495	21	Protocluster	number	1.22'	5384771	5434115	585196	585196	0.121303
NRPS	NRPS	CP107914	NBC_00445	10757571	6	Protocluster	number	1.7'	1010622	1072644	-4337150	4337150	-0.806344
NRPS	NRPS	CP107916	NBC_00444	10787473	5	Protocluster	number	1.6'	450160	493045	-4922134	4922134	-0.912565
NRPS	NRPS	CP107916	NBC_00444	10787473	8	Protocluster	number	1.9'	1025633	1087715	-4337060	4337060	-0.804092
NRPS	NRPS	CP107917	NBC_00443	9449954	1	Protocluster	number	1.2'	63885	112648	-4636710	4636710	-0.981319
NRPS	NRPS	CP107917	NBC_00443	9449954	22	Protocluster	number	1.23'	6431535	6487838	1734710	1734710	0.367136
NRPS	NRPS	CP107917	NBC_00443	9449954	32	Protocluster	number	1.33'	7844404	7885934	3140192	3140192	0.664594
NRPS	NRPS	CP107917	NBC_00443	9449954	36	Protocluster	number	1.37'	8818211	8863169	4115713	4115713	0.871055
NRPS	NRPS	CP107917	NBC_00443	9449954	37	Protocluster	number	1.38'	8880887	8929806	4180370	4180370	0.884739
NRPS	NRPS	CP107917	NBC_00443	9449954	9	Protocluster	number	1.10'	469825	520871	-4229629	4229629	-0.895164
NRPS	NRPS	CP107918	NBC_00442	7725772	13	Protocluster	number	1.14'	1375073	1424810	-2462940	2462940	-0.637591
NRPS	NRPS	CP107918	NBC_00442	7725772	17	Protocluster	number	1.18'	2388845	2439404	-1448760	1448760	-0.375046
NRPS	NRPS	CP107918	NBC_00442	7725772	26	Protocluster	number	1.27'	5210215	5252146	1368290	1368290	0.354214
NRPS	NRPS	CP107918	NBC_00442	7725772	32	Protocluster	number	1.33'	5561951	5627669	1731924	1731924	0.44835
NRPS	NRPS	CP107918	NBC_00442	7725772	39	Protocluster	number	1.40'	7113483	7156764	3272240	3272240	0.847097
NRPS	NRPS	CP107919	NBC_00441	7404206	14	Protocluster	number	1.15'	2738360	2770157	-947844	947844	-0.256029
NRPS	NRPS	CP107919	NBC_00441	7404206	16	Protocluster	number	1.17'	3351135	3421676	-315698	315698	-0.0852753
NRPS	NRPS	CP107919	NBC_00441	7404206	1	Protocluster	number	1.2'	84890	131391	-3593960	3593960	-0.970789
NRPS	NRPS	CP107919	NBC_00441	7404206	24	Protocluster	number	1.25'	6925169	6995165	3258064	3258064	0.880058
NRPS	NRPS	CP107919	NBC_00441	7404206	28	Protocluster	number	1.29'	7133772	7195559	3462560	3462560	0.935295
NRPS	NRPS	CP107919	NBC_00441	7404206	3	Protocluster	number	1.4'	207100	258013	-3469550	3469550	-0.937184
NRPS	NRPS	CP107919	NBC_00441	7404206	5	Protocluster	number	1.6'	423684	485941	-3247290	3247290	-0.877147
NRPS	NRPS	CP107919	NBC_00441	7404206	7	Protocluster	number	1.8'	1059337	1125894	-2609490	2609490	-0.704867
NRPS	NRPS	CP107921	NBC_00440	8402968	19	Protocluster	number	1.20'	6732734	6775530	2552648	2552648	0.607559
NRPS	NRPS	CP107921	NBC_00440	8402968	1	Protocluster	number	1.2'	224617	288068	-3945140	3945140	-0.938987
NRPS	NRPS	CP107921	NBC_00440	8402968	27	Protocluster	number	1.28'	7828292	7919841	3672580	3672580	0.874115
NRPS	NRPS	CP107921	NBC_00440	8402968	4	Protocluster	number	1.5'	2254874	2317753	-1915170	1915170	-0.455832
NRPS	NRPS	CP107921	NBC_00440	8402968	9	Protocluster	number	1.10'	3925781	3967398	-254894	254894	-0.0606676
NRPS	NRPS	CP107924	NBC_00435	7923365	18	Protocluster	number	1.19'	6230358	6279725	2293359	2293359	0.578885
NRPS	NRPS	CP107924	NBC_00435	7923365	34	Protocluster	number	1.35'	7763252	7806677	3823282	3823282	0.965065
NRPS	NRPS	CP107926	NBC_00433	8986572	0	Protocluster	number	1.1'	123624	177146	-4342901	4342901	-0.966531
NRPS	NRPS	CP107926	NBC_00433	8986572	36	Protocluster	number	1.37'	7669148	7709802	3196189	3196189	0.711326
NRPS	NRPS	CP107926	NBC_00433	8986572	43	Protocluster	number	1.44'	8271156	8320287	3802440	3802440	0.846249
NRPS	NRPS	CP107926	NBC_00433	8986572	48	Protocluster	number	1.49'	8661309	8706953	4190845	4190845	0.93269
NRPS	NRPS	CP107926	NBC_00433	8986572	50	Protocluster	number	1.51'	8809226	8867301	4344980	4344980	0.966994
NRPS	NRPS	CP107928	NBC_00425	9805310	37	Protocluster	number	1.38'	8898809	8954654	4024080	4024080	0.820796
NRPS	NRPS	CP107928	NBC_00425	9805310	3	Protocluster	number	1.4'	66787	104577	-4816973	4816973	-0.982523
NRPS	NRPS	CP107928	NBC_00425	9805310	40	Protocluster	number	1.41'	9010378	9101809	4153440	4153440	0.847182
NRPS	NRPS	CP107928	NBC_00425	9805310	48	Protocluster	number	1.49'	9695517	9738666	4814440	4814440	0.982007
NRPS	NRPS	CP107933	NBC_00415	9360127	13	Protocluster	number	1.14'	1016898	1069952	-3636640	3636640	-0.777049
NRPS	NRPS	CP107933	NBC_00415	9360127	21	Protocluster	number	1.22'	2498161	2538973	-2161500	2161500	-0.461853
NRPS	NRPS	CP107933	NBC_00415	9360127	26	Protocluster	number	1.27'	2749508	2826962	-1891830	1891830	-0.404232
NRPS	NRPS	CP107933	NBC_00415	9360127	38	Protocluster	number	1.39'	8827177	8880151	4173600	4173600	0.891783
NRPS	NRPS	CP107933	NBC_00415	9360127	6	Protocluster	number	1.7'	808952	859106	-3846030	3846030	-0.82179
NRPS	NRPS	CP107933	NBC_00415	9360127	8	Protocluster	number	1.9'	855549	910602	-3796988	3796988	-0.811311
NRPS	NRPS	CP107935	NBC_00414	10350652	0	Protocluster	number	1.1'	65086	140508	-5072529	5072529	-0.980137
NRPS	NRPS	CP107935	NBC_00414	10350652	17	Protocluster	number	1.18'	1837226	1894463	-3309480	3309480	-0.639473
NRPS	NRPS	CP107935	NBC_00414	10350652	35	Protocluster	number	1.36'	8701560	8827218	3589063	3589063	0.693495
NRPS	NRPS	CP107935	NBC_00414	10350652	37	Protocluster	number	1.38'	8860901	8918951	3714600	3714600	0.717752
NRPS	NRPS	CP107935	NBC_00414	10350652	38	Protocluster	number	1.39'	8949402	9001698	3800224	3800224	0.734297
NRPS	NRPS	CP107935	NBC_00414	10350652	7	Protocluster	number	1.8'	349581	392511	-4804280	4804280	-0.928305
NRPS	NRPS	CP107935	NBC_00414	10350652	8	Protocluster	number	1.9'	477256	555551	-4658920	4658920	-0.900218
NRPS	NRPS	CP107935	NBC_00414	10350652	9	Protocluster	number	1.10'	602102	654903	-4546820	4546820	-0.878557
NRPS	NRPS	CP107940	NBC_00400	8490789	23	Protocluster	number	1.24'	1543375	1623382	-2662016	2662016	-0.627036
NRPS	NRPS	CP107940	NBC_00400	8490789	25	Protocluster	number	1.26'	1834027	1876530	-2390116	2390116	-0.56299
NRPS	NRPS	CP107940	NBC_00400	8490789	42	Protocluster	number	1.43'	7599981	7642316	3375754	3375754	0.795157
NRPS	NRPS	CP107940	NBC_00400	8490789	45	Protocluster	number	1.46'	7782267	7858907	3575190	3575190	0.842134
NRPS	NRPS	CP107940	NBC_00400	8490789	50	Protocluster	number	1.51'	8149145	8202201	3930280	3930280	0.925775
NRPS	NRPS	CP107940	NBC_00400	8490789	52	Protocluster	number	1.53'	8340807	8385501	4117760	4117760	0.969936
NRPS	NRPS	CP107940	NBC_00400	8490789	5	Protocluster	number	1.6'	252353	294768	-3971834	3971834	-0.935563
NRPS	NRPS	CP107940	NBC_00400	8490789	9	Protocluster	number	1.10'	588028	638699	-3632031	3632031	-0.855523
NRPS	NRPS	CP107944	NBC_00391	10628885	0	Protocluster	number	1.1'	34431	92806	-5250824	5250824	-0.988029
NRPS	NRPS	CP107944	NBC_00391	10628885	19	Protocluster	number	1.20'	5372647	5425821	84791	84791	0.0159548
NRPS	NRPS	CP107944	NBC_00391	10628885	1	Protocluster	number	1.2'	82097	133882	-5206453	5206453	-0.97968
NRPS	NRPS	CP107944	NBC_00391	10628885	37	Protocluster	number	1.38'	10277126	10319652	4983950	4983950	0.937812
NRPS	NRPS	CP107944	NBC_00391	10628885	40	Protocluster	number	1.41'	10495004	10546788	5206450	5206450	0.979679
NRPS	NRPS	CP107944	NBC_00391	10628885	41	Protocluster	number	1.42'	10535413	10595996	5251262	5251262	0.988112
NRPS	NRPS	CP107944	NBC_00391	10628885	4	Protocluster	number	1.5'	162740	219511	-5123317	5123317	-0.964037
NRPS	NRPS	CP107945	NBC_00390	8532829	10	Protocluster	number	1.11'	1210584	1261619	-3030313	3030313	-0.710272
NRPS	NRPS	CP107945	NBC_00390	8532829	17	Protocluster	number	1.18'	6473917	6535445	2238270	2238270	0.524626
NRPS	NRPS	CP107945	NBC_00390	8532829	2	Protocluster	number	1.3'	256130	297660	-3989520	3989520	-0.935099
NRPS	NRPS	CP107945	NBC_00390	8532829	35	Protocluster	number	1.36'	8040276	8081894	3794670	3794670	0.889428
NRPS	NRPS	CP107945	NBC_00390	8532829	37	Protocluster	number	1.38'	8070287	8125838	3831648	3831648	0.898096
NRPS	NRPS	CP107948	NBC_00388	6771125	10	Protocluster	number	1.11'	878666	928719	-2481870	2481870	-0.733075
NRPS	NRPS	CP107948	NBC_00388	6771125	15	Protocluster	number	1.16'	3848261	3907508	492322	492322	0.145418
NRPS	NRPS	CP107948	NBC_00388	6771125	22	Protocluster	number	1.23'	5861998	5923257	2507065	2507065	0.740517
NRPS	NRPS	CP107948	NBC_00388	6771125	23	Protocluster	number	1.24'	6089584	6133624	2726040	2726040	0.805196
NRPS	NRPS	CP107948	NBC_00388	6771125	6	Protocluster	number	1.7'	565891	614227	-2795500	2795500	-0.825712
NRPS	NRPS	CP107950	NBC_00386	10193344	13	Protocluster	number	1.14'	1584484	1657228	-3475816	3475816	-0.681978
NRPS	NRPS	CP107950	NBC_00386	10193344	15	Protocluster	number	1.16'	1764487	1814408	-3307220	3307220	-0.648898
NRPS	NRPS	CP107950	NBC_00386	10193344	16	Protocluster	number	1.17'	1814432	1875875	-3251520	3251520	-0.637969
NRPS	NRPS	CP107950	NBC_00386	10193344	1	Protocluster	number	1.2'	159800	202298	-4915623	4915623	-0.964477
NRPS	NRPS	CP107950	NBC_00386	10193344	22	Protocluster	number	1.23'	4910630	4953484	-164615	164615	-0.0322985
NRPS	NRPS	CP107950	NBC_00386	10193344	39	Protocluster	number	1.40'	9911394	9955458	4836754	4836754	0.949002
NRPS	NRPS	CP107950	NBC_00386	10193344	3	Protocluster	number	1.4'	192781	252205	-4874179	4874179	-0.956345
NRPS	NRPS	CP107950	NBC_00386	10193344	41	Protocluster	number	1.42'	9941137	10000563	4874178	4874178	0.956345
NRPS	NRPS	CP107950	NBC_00386	10193344	43	Protocluster	number	1.44'	9990524	10033736	4915458	4915458	0.964445
NRPS	NRPS	CP107950	NBC_00386	10193344	5	Protocluster	number	1.6'	237884	281947	-4836760	4836760	-0.949004
NRPS	NRPS	CP107952	NBC_00383	8613235	0	Protocluster	number	1.1'	94425	139785	-4189510	4189510	-0.972808
NRPS	NRPS	CP107952	NBC_00383	8613235	17	Protocluster	number	1.18'	1820654	1867136	-2462720	2462720	-0.571846
NRPS	NRPS	CP107952	NBC_00383	8613235	24	Protocluster	number	1.25'	3682808	3741028	-594700	594700	-0.13809
NRPS	NRPS	CP107952	NBC_00383	8613235	28	Protocluster	number	1.29'	4826655	4869343	541382	541382	0.125709
NRPS	NRPS	CP107952	NBC_00383	8613235	36	Protocluster	number	1.37'	7478697	7511973	3188720	3188720	0.740423
NRPS	NRPS	CP107952	NBC_00383	8613235	41	Protocluster	number	1.42'	7620009	7693553	3350160	3350160	0.77791
NRPS	NRPS	CP107952	NBC_00383	8613235	49	Protocluster	number	1.50'	8254471	8306170	3973703	3973703	0.922697
NRPS	NRPS	CP107952	NBC_00383	8613235	4	Protocluster	number	1.5'	343365	384421	-3942720	3942720	-0.915503
NRPS	NRPS	CP107952	NBC_00383	8613235	50	Protocluster	number	1.51'	8473164	8519757	4189843	4189843	0.972885
NRPS	NRPS	CP107952	NBC_00383	8613235	8	Protocluster	number	1.9'	515138	566374	-3765860	3765860	-0.874436
NRPS	NRPS	CP107955	NBC_00381	12912080	22	Protocluster	number	1.23'	7642864	7693075	1211930	1211930	0.18772
NRPS	NRPS	CP107955	NBC_00381	12912080	26	Protocluster	number	1.27'	7676809	7722776	1243750	1243750	0.192649
NRPS	NRPS	CP107955	NBC_00381	12912080	34	Protocluster	number	1.35'	8941778	8983823	2506760	2506760	0.388281
NRPS	NRPS	CP107955	NBC_00381	12912080	47	Protocluster	number	1.48'	11707067	11751404	5273200	5273200	0.816786
NRPS	NRPS	CP107957	NBC_00379	11832677	23	Protocluster	number	1.24'	7877390	7927523	1986118	1986118	0.335701
NRPS	NRPS	CP107957	NBC_00379	11832677	27	Protocluster	number	1.28'	7911251	7956881	2017730	2017730	0.341044
NRPS	NRPS	CP107957	NBC_00379	11832677	42	Protocluster	number	1.43'	11031099	11075424	5136923	5136923	0.86826
NRPS	NRPS	CP107958	NBC_00377	9195461	12	Protocluster	number	1.13'	4868130	4931609	302139	302139	0.0657148
NRPS	NRPS	CP107958	NBC_00377	9195461	25	Protocluster	number	1.26'	8551034	8595169	3975371	3975371	0.864638
NRPS	NRPS	CP107958	NBC_00377	9195461	26	Protocluster	number	1.27'	8579005	8631192	4007368	4007368	0.871597
NRPS	NRPS	CP107958	NBC_00377	9195461	27	Protocluster	number	1.28'	8625856	8679016	4054710	4054710	0.881894
NRPS	NRPS	CP107960	NBC_00376	8939048	11	Protocluster	number	1.12'	1594332	1643916	-2850400	2850400	-0.637741
NRPS	NRPS	CP107960	NBC_00376	8939048	13	Protocluster	number	1.14'	2131597	2205344	-2301050	2301050	-0.514831
NRPS	NRPS	CP107960	NBC_00376	8939048	23	Protocluster	number	1.24'	7195038	7241755	2748870	2748870	0.615025
NRPS	NRPS	CP107960	NBC_00376	8939048	25	Protocluster	number	1.26'	7475461	7564128	3050270	3050270	0.68246
NRPS	NRPS	CP107960	NBC_00376	8939048	3	Protocluster	number	1.4'	578960	627865	-3866110	3866110	-0.864994
NRPS	NRPS	CP107960	NBC_00376	8939048	5	Protocluster	number	1.6'	616464	658727	-3831930	3831930	-0.857346
NRPS	NRPS	CP107963	NBC_00375	8873106	0	Protocluster	number	1.1'	16480	69437	-4393590	4393590	-0.990316
NRPS	NRPS	CP107963	NBC_00375	8873106	20	Protocluster	number	1.21'	2667790	2745305	-1730010	1730010	-0.389945
NRPS	NRPS	CP107963	NBC_00375	8873106	22	Protocluster	number	1.23'	3872914	3931628	-534282	534282	-0.120427
NRPS	NRPS	CP107963	NBC_00375	8873106	25	Protocluster	number	1.26'	4979371	5027690	566978	566978	0.127797
NRPS	NRPS	CP107963	NBC_00375	8873106	34	Protocluster	number	1.35'	7665981	7717913	3255394	3255394	0.733767
NRPS	NRPS	CP107963	NBC_00375	8873106	36	Protocluster	number	1.37'	7699877	7744306	3285540	3285540	0.740561
NRPS	NRPS	CP107963	NBC_00375	8873106	38	Protocluster	number	1.39'	7728592	7768070	3311778	3311778	0.746475
NRPS	NRPS	CP107963	NBC_00375	8873106	47	Protocluster	number	1.48'	8213780	8265735	3803200	3803200	0.857242
NRPS	NRPS	CP107963	NBC_00375	8873106	55	Protocluster	number	1.56'	8803273	8856637	4393402	4393402	0.990274
NRPS	NRPS	CP107963	NBC_00375	8873106	5	Protocluster	number	1.6'	414777	456978	-4000680	4000680	-0.901754
NRPS	NRPS	CP107967	NBC_00371	11114350	3	Protocluster	number	1.4'	1423338	1503913	-4093550	4093550	-0.736624
NRPS	NRPS	CP107968	NBC_00370	8601509	14	Protocluster	number	1.15'	1306218	1379491	-2957900	2957900	-0.687763
NRPS	NRPS	CP107968	NBC_00370	8601509	18	Protocluster	number	1.19'	1849665	1891534	-2430155	2430155	-0.565053
NRPS	NRPS	CP107968	NBC_00370	8601509	2	Protocluster	number	1.3'	239274	293169	-4034533	4034533	-0.938099
NRPS	NRPS	CP107968	NBC_00370	8601509	30	Protocluster	number	1.31'	7146999	7162036	2853763	2853763	0.663549
NRPS	NRPS	CP107968	NBC_00370	8601509	34	Protocluster	number	1.35'	7882624	7962674	3621890	3621890	0.842152
NRPS	NRPS	CP107968	NBC_00370	8601509	4	Protocluster	number	1.5'	359974	411704	-3914920	3914920	-0.910287
NRPS	NRPS	CP107968	NBC_00370	8601509	7	Protocluster	number	1.8'	492119	549486	-3779952	3779952	-0.878904
NRPS	NRPS	CP107971	NBC_00366	9983749	14	Protocluster	number	1.15'	1228256	1285522	-3734990	3734990	-0.748214
NRPS	NRPS	CP107971	NBC_00366	9983749	21	Protocluster	number	1.22'	2931620	2988786	-2031670	2031670	-0.406995
NRPS	NRPS	CP107971	NBC_00366	9983749	33	Protocluster	number	1.34'	7264601	7307819	2294340	2294340	0.459615
NRPS	NRPS	CP107971	NBC_00366	9983749	49	Protocluster	number	1.50'	9691354	9746664	4727130	4727130	0.946965
NRPS	NRPS	CP107971	NBC_00366	9983749	9	Protocluster	number	1.10'	791332	833148	-4179630	4179630	-0.837287
NRPS	NRPS	CP107972	NBC_00363	10757626	25	Protocluster	number	1.26'	5480025	5532701	127550	127550	0.0237134
NRPS	NRPS	CP107972	NBC_00363	10757626	30	Protocluster	number	1.31'	7801462	7853028	2448432	2448432	0.455199
NRPS	NRPS	CP107972	NBC_00363	10757626	5	Protocluster	number	1.6'	556290	614291	-4793520	4793520	-0.891185
NRPS	NRPS	CP107976	NBC_00358	9299130	10	Protocluster	number	1.11'	1392394	1441422	-3232657	3232657	-0.69526
NRPS	NRPS	CP107976	NBC_00358	9299130	16	Protocluster	number	1.17'	4863475	4905514	234930	234930	0.0505273
NRPS	NRPS	CP107976	NBC_00358	9299130	21	Protocluster	number	1.22'	6911273	6999600	2305870	2305870	0.495932
NRPS	NRPS	CP107976	NBC_00358	9299130	29	Protocluster	number	1.30'	7695904	7757966	3077370	3077370	0.661862
NRPS	NRPS	CP107976	NBC_00358	9299130	37	Protocluster	number	1.38'	8914609	8977783	4296631	4296631	0.924093
NRPS	NRPS	CP107976	NBC_00358	9299130	9	Protocluster	number	1.10'	1279632	1321695	-3348900	3348900	-0.720261
NRPS	NRPS	CP107977	NBC_00357	7743741	13	Protocluster	number	1.14'	5414035	5509588	1589941	1589941	0.410639
NRPS	NRPS	CP107977	NBC_00357	7743741	28	Protocluster	number	1.29'	7557124	7608184	3710780	3710780	0.958395
NRPS	NRPS	CP107981	NBC_00356	10384311	18	Protocluster	number	1.19'	8227863	8271034	3057293	3057293	0.588829
NRPS	NRPS	CP107981	NBC_00356	10384311	21	Protocluster	number	1.22'	9172767	9215934	4002195	4002195	0.770816
NRPS	NRPS	CP107983	NBC_00354	8827329	16	Protocluster	number	1.17'	6700061	6753786	2313259	2313259	0.524113
NRPS	NRPS	CP107983	NBC_00354	8827329	5	Protocluster	number	1.6'	1732776	1778540	-2658010	2658010	-0.602223
NRPS	NRPS	CP107985	NBC_00353	9848962	18	Protocluster	number	1.19'	9174274	9267081	4296200	4296200	0.872417
[truncated: 27,934 more rows]

## Sheet: 742_BUSCO_primary_copy
BUSCO_ID	COG_ID	COG_DESCRIPTION	locus_tag	status	BUSCO_description	Chr_acc	start	stop	direction	strain	chr_len	dist_busco2chrMid	abs_dist_busco2chrMid	rel_dist_busco2chrMid
NBC_00001.primary.tsv:219876at2	COG0593	L-Replication,_recombination_and_repair	OHV08_24115	Complete	Chromosomal_replication_initiator_protein_DnaA	CP108322	5556709	5558655	+	NBC_00001	10841726	136819	136819	0.0252393
NBC_00002.primary.tsv:219876at2	COG0593	L-Replication,_recombination_and_repair	OG577_25880	Complete	Chromosomal_replication_initiator_protein_DnaA	CP108321	5563436	5565388	+	NBC_00002	11315041	-93108	93108	-0.0164574
NBC_00003.primary.tsv:219876at2	COG0593	L-Replication,_recombination_and_repair	OG549_20125	Complete	Chromosomal_replication_initiator_protein_DnaA	CP108318	4383169	4384980	+	NBC_00003	8698839	34655	34655	0.00796773
NBC_00005.primary.tsv:219876at2	COG0593	L-Replication,_recombination_and_repair	OG303_25210	Complete	Chromosomal_replication_initiator_protein_DnaA	CP108316	5525604	5527493	+	NBC_00005	11027269	12914	12914	0.00234219
NBC_00008.primary.tsv:219876at2	COG0593	L-Replication,_recombination_and_repair	OG398_19190	Complete	Chromosomal_replication_initiator_protein_DnaA	CP108313	4259737	4261548	+	NBC_00008	8550141	-14428	14428	-0.00337492
NBC_00009.primary.tsv:219876at2	COG0593	L-Replication,_recombination_and_repair	OHA58_17790	Complete	Chromosomal_replication_initiator_protein_DnaA	CP108312	5024646	5026658	+	NBC_00009	8964405	543449	543449	0.121246
NBC_00012.primary.tsv:219876at2	COG0593	L-Replication,_recombination_and_repair	OHA19_20295	Complete	Chromosomal_replication_initiator_protein_DnaA	CP108309	4432886	4434649	+	NBC_00012	8603417	132059	132059	0.0306992
NBC_00015.primary.tsv:219876at2	COG0593	L-Replication,_recombination_and_repair	OG613_23265	Complete	Chromosomal_replication_initiator_protein_DnaA	CP108306	5244454	5246466	+	NBC_00015	9988155	251382	251382	0.050336
NBC_00016.primary.tsv:219876at2	COG0593	L-Replication,_recombination_and_repair	OG933_22300	Complete	Chromosomal_replication_initiator_protein_DnaA	CP108304	5182806	5184818	+	NBC_00016	10227930	69847	69847	0.0136581
NBC_00017.primary.tsv:219876at2	COG0593	L-Replication,_recombination_and_repair	OHU35_21185	Complete	Chromosomal_replication_initiator_protein_DnaA	CP108341	4651086	4653182	+	NBC_00017	9188115	58076	58076	0.0126415
NBC_00019.primary.tsv:219876at2	COG0593	L-Replication,_recombination_and_repair	OHU89_25235	Complete	Chromosomal_replication_initiator_protein_DnaA	CP108302	5373918	5375846	+	NBC_00019	11287307	-268771	268771	-0.0476236
NBC_00022.primary.tsv:219876at2	COG0593	L-Replication,_recombination_and_repair	OG848_23890	Complete	Chromosomal_replication_initiator_protein_DnaA	CP108299	5208143	5210095	+	NBC_00022	10220600	98819	98819	0.0193372
NBC_00023.primary.tsv:219876at2	COG0593	L-Replication,_recombination_and_repair	OG783_16090	Complete	Chromosomal_replication_initiator_protein_DnaA	CP108339	3850525	3852420	+	NBC_00023	7551461	75742	75742	0.0200602
NBC_00024.primary.tsv:219876at2	COG0593	L-Replication,_recombination_and_repair	OG235_28250	Complete	Chromosomal_replication_initiator_protein_DnaA	CP108298	5093062	5095050	+	NBC_00024	11459578	-635733	635733	-0.110952
NBC_00027.primary.tsv:219876at2	COG0593	L-Replication,_recombination_and_repair	OG383_19415	Complete	Chromosomal_replication_initiator_protein_DnaA	CP108295	3897675	3899459	+	NBC_00027	8316562	-259714	259714	-0.0624571
NBC_00028.primary.tsv:219876at2	COG0593	L-Replication,_recombination_and_repair	OG885_22885	Complete	Chromosomal_replication_initiator_protein_DnaA	CP108293	4630932	4632998	+	NBC_00028	9741312	-238691	238691	-0.0490059
NBC_00029.primary.tsv:219876at2	COG0593	L-Replication,_recombination_and_repair	OG753_21855	Complete	Chromosomal_replication_initiator_protein_DnaA	CP108292	4667402	4669192	+	NBC_00029	8802311	267141	267141	0.0606979
NBC_00035.primary.tsv:219876at2	COG0593	L-Replication,_recombination_and_repair	OG438_22430	Complete	Chromosomal_replication_initiator_protein_DnaA	CP108291	5340031	5342007	+	NBC_00035	10425166	128436	128436	0.0246396
NBC_00040.primary.tsv:219876at2	COG0593	L-Replication,_recombination_and_repair	OG374_21460	Complete	Chromosomal_replication_initiator_protein_DnaA	CP108287	4628304	4630085	+	NBC_00040	8859902	199243	199243	0.0449763
NBC_00041.primary.tsv:219876at2	COG0593	L-Replication,_recombination_and_repair	OHV24_16860	Complete	Chromosomal_replication_initiator_protein_DnaA	CP108283	3937315	3939114	+	NBC_00041	7651476	112476	112476	0.0293998
NBC_00042.primary.tsv:219876at2	COG0593	L-Replication,_recombination_and_repair	OG795_15950	Complete	Chromosomal_replication_initiator_protein_DnaA	CP108281	3643072	3644814	+	NBC_00042	7381025	-46569	46569	-0.0126186
NBC_00043.primary.tsv:219876at2	COG0593	L-Replication,_recombination_and_repair	OG593_17960	Complete	Chromosomal_replication_initiator_protein_DnaA	CP108276	3832491	3834290	+	NBC_00043	7598416	34182	34182	0.00899714
NBC_00044.primary.tsv:219876at2	COG0593	L-Replication,_recombination_and_repair	OG468_21085	Complete	Chromosomal_replication_initiator_protein_DnaA	CP108273	4538965	4540701	+	NBC_00044	9226324	-73329	73329	-0.0158956
NBC_00045.primary.tsv:219876at2	COG0593	L-Replication,_recombination_and_repair	OHA65_19140	Complete	Chromosomal_replication_initiator_protein_DnaA	CP108271	4118156	4119925	+	NBC_00045	7843119	197481	197481	0.0503578
NBC_00046.primary.tsv:219876at2	COG0593	L-Replication,_recombination_and_repair	OHV04_18100	Complete	Chromosomal_replication_initiator_protein_DnaA	CP108268	4475405	4477168	+	NBC_00046	8589486	181543	181543	0.042271
NBC_00048.primary.tsv:219876at2	COG0593	L-Replication,_recombination_and_repair	OG859_19735	Complete	Chromosomal_replication_initiator_protein_DnaA	CP108266	4552026	4553786	+	NBC_00048	8939669	83071	83071	0.0185848
NBC_00049.primary.tsv:219876at2	COG0593	L-Replication,_recombination_and_repair	OG327_16925	Complete	Chromosomal_replication_initiator_protein_DnaA	CP108264	3662746	3664530	+	NBC_00049	8155131	-413927	413927	-0.101513
NBC_00053.primary.tsv:219876at2	COG0593	L-Replication,_recombination_and_repair	OG887_20505	Complete	Chromosomal_replication_initiator_protein_DnaA	CP108261	4440420	4442243	+	NBC_00053	9039762	-78549	78549	-0.0173786
NBC_00055.primary.tsv:219876at2	COG0593	L-Replication,_recombination_and_repair	OHU31_19930	Complete	Chromosomal_replication_initiator_protein_DnaA	CP108259	4409383	4411182	+	NBC_00055	9547019	-363227	363227	-0.0760922
NBC_00056.primary.tsv:219876at2	COG0593	L-Replication,_recombination_and_repair	OHB53_24485	Complete	Chromosomal_replication_initiator_protein_DnaA	CP108258	5181880	5183919	+	NBC_00056	10567953	-101077	101077	-0.019129
NBC_00057.primary.tsv:219876at2	COG0593	L-Replication,_recombination_and_repair	OG953_21765	Complete	Chromosomal_replication_initiator_protein_DnaA	CP108256	4638877	4640808	+	NBC_00057	9128849	75418	75418	0.016523
NBC_00060.primary.tsv:219876at2	COG0593	L-Replication,_recombination_and_repair	OHV25_18585	Complete	Chromosomal_replication_initiator_protein_DnaA	CP108253	4126392	4128170	+	NBC_00060	8911539	-328488	328488	-0.0737219
NBC_00069.primary.tsv:219876at2	COG0593	L-Replication,_recombination_and_repair	OHU26_16575	Complete	Chromosomal_replication_initiator_protein_DnaA	CP108249	4316542	4318335	+	NBC_00069	8050161	292358	292358	0.0726341
NBC_00073.primary.tsv:219876at2	COG0593	L-Replication,_recombination_and_repair	OG816_19220	Complete	Chromosomal_replication_initiator_protein_DnaA	CP108244	4125748	4127517	+	NBC_00073	8571938	-159336	159336	-0.0371762
NBC_00075.primary.tsv:219876at2	COG0593	L-Replication,_recombination_and_repair	OG787_24030	Complete	Chromosomal_replication_initiator_protein_DnaA	CP108243	6158143	6160038	+	NBC_00075	11717763	300209	300209	0.05124
NBC_00076.primary.tsv:219876at2	COG0593	L-Replication,_recombination_and_repair	OHA64_23915	Complete	Chromosomal_replication_initiator_protein_DnaA	CP108242	5284554	5286560	+	NBC_00076	10936865	-182875	182875	-0.0334419
NBC_00077.primary.tsv:219876at2	COG0593	L-Replication,_recombination_and_repair	OG484_18160	Complete	Chromosomal_replication_initiator_protein_DnaA	CP108238	4088903	4090684	+	NBC_00077	7891435	144076	144076	0.0365145
NBC_00079.primary.tsv:219876at2	COG0593	L-Replication,_recombination_and_repair	OHU33_23830	Complete	Chromosomal_replication_initiator_protein_DnaA	CP108237	5010752	5012695	+	NBC_00079	10168563	-72558	72558	-0.014271
NBC_00080.primary.tsv:219876at2	COG0593	L-Replication,_recombination_and_repair	OHU34_21405	Complete	Chromosomal_replication_initiator_protein_DnaA	CP108235	4968337	4970325	+	NBC_00080	9753591	92535	92535	0.0189745
NBC_00081.primary.tsv:219876at2	COG0593	L-Replication,_recombination_and_repair	OG813_23580	Complete	Chromosomal_replication_initiator_protein_DnaA	CP108234	5126099	5128138	+	NBC_00081	10386121	-65942	65942	-0.0126981
NBC_00082.primary.tsv:219876at2	COG0593	L-Replication,_recombination_and_repair	OHU18_16380	Complete	Chromosomal_replication_initiator_protein_DnaA	CP108233	3756935	3758677	+	NBC_00082	7588299	-36343	36343	-0.00957869
NBC_00084.primary.tsv:219876at2	COG0593	L-Replication,_recombination_and_repair	OG358_20290	Complete	Chromosomal_replication_initiator_protein_DnaA	CP108230	4665594	4667330	+	NBC_00084	9221812	55556	55556	0.0120488
NBC_00087.primary.tsv:219876at2	COG0593	L-Replication,_recombination_and_repair	OHU29_23810	Complete	Chromosomal_replication_initiator_protein_DnaA	CP108227	5332894	5334846	+	NBC_00087	10583563	42088	42088	0.00795347
NBC_00088.primary.tsv:219876at2	COG0593	L-Replication,_recombination_and_repair	OHB11_19370	Complete	Chromosomal_replication_initiator_protein_DnaA	CP108225	4480994	4482730	+	NBC_00088	9025424	-30850	30850	-0.00683624
NBC_00090.primary.tsv:219876at2	COG0593	L-Replication,_recombination_and_repair	OG361_20220	Complete	Chromosomal_replication_initiator_protein_DnaA	CP108224	4709801	4711549	+	NBC_00090	9250702	85324	85324	0.018447
NBC_00093.primary.tsv:219876at2	COG0593	L-Replication,_recombination_and_repair	OHA22_23930	Complete	Chromosomal_replication_initiator_protein_DnaA	CP108222	6110190	6112085	+	NBC_00093	11591043	315616	315616	0.0544586
NBC_00096.primary.tsv:219876at2	COG0593	L-Replication,_recombination_and_repair	OG904_14495	Complete	Chromosomal_replication_initiator_protein_DnaA	CP108221	3320927	3322789	+	NBC_00096	7548502	-452393	452393	-0.119863
NBC_00099.primary.tsv:219876at2	COG0593	L-Replication,_recombination_and_repair	OHA99_18690	Complete	Chromosomal_replication_initiator_protein_DnaA	CP108218	3739059	3741071	+	NBC_00099	7979235	-249552	249552	-0.0625504
NBC_00101.primary.tsv:219876at2	COG0593	L-Replication,_recombination_and_repair	OG786_15235	Complete	Chromosomal_replication_initiator_protein_DnaA	CP108217	3559519	3561306	+	NBC_00101	7155979	-17577	17577	-0.00491254
NBC_00104.primary.tsv:219876at2	COG0593	L-Replication,_recombination_and_repair	OG272_25025	Complete	Chromosomal_replication_initiator_protein_DnaA	CP108215	5671132	5673120	+	NBC_00104	10684609	329821	329821	0.0617376
NBC_00105.primary.tsv:219876at2	COG0593	L-Replication,_recombination_and_repair	OG454_22395	Complete	Chromosomal_replication_initiator_protein_DnaA	CP108213	4791987	4793789	+	NBC_00105	9538619	23578	23578	0.00494369
NBC_00107.primary.tsv:219876at2	COG0593	L-Replication,_recombination_and_repair	OHA29_17965	Complete	Chromosomal_replication_initiator_protein_DnaA	CP108207	4024702	4026576	+	NBC_00107	8524914	-236818	236818	-0.055559
NBC_00110.primary.tsv:219876at2	COG0593	L-Replication,_recombination_and_repair	OHB59_23580	Complete	Chromosomal_replication_initiator_protein_DnaA	CP108206	4319055	4321094	+	NBC_00110	9579069	-469460	469460	-0.0980179
NBC_00111.primary.tsv:219876at2	COG0593	L-Replication,_recombination_and_repair	OHB07_18855	Complete	Chromosomal_replication_initiator_protein_DnaA	CP108203	4375056	4376837	+	NBC_00111	8598998	76447	76447	0.0177804
NBC_00114.primary.tsv:219876at2	COG0593	L-Replication,_recombination_and_repair	OHA48_21745	Complete	Chromosomal_replication_initiator_protein_DnaA	CP108201	4641551	4643482	+	NBC_00114	9317281	-16124	16124	-0.0034611
NBC_00116.primary.tsv:219876at2	COG0593	L-Replication,_recombination_and_repair	OHB34_18980	Complete	Chromosomal_replication_initiator_protein_DnaA	CP108200	4307547	4309517	+	NBC_00116	8505006	56029	56029	0.0131755
NBC_00117.primary.tsv:219876at2	COG0593	L-Replication,_recombination_and_repair	OHU25_26280	Complete	Chromosomal_replication_initiator_protein_DnaA	CP108199	5617045	5619030	+	NBC_00117	11132734	51670	51670	0.00928254
NBC_00118.primary.tsv:219876at2	COG0593	L-Replication,_recombination_and_repair	OHU24_22625	Complete	Chromosomal_replication_initiator_protein_DnaA	CP108198	5209470	5211509	+	NBC_00118	10245735	87622	87622	0.0171041
NBC_00119.primary.tsv:219876at2	COG0593	L-Replication,_recombination_and_repair	OHU69_25835	Complete	Chromosomal_replication_initiator_protein_DnaA	CP108195	5304275	5306284	+	NBC_00119	10962160	-175800	175800	-0.032074
NBC_00121.primary.tsv:219876at2	COG0593	L-Replication,_recombination_and_repair	OG830_19730	Complete	Chromosomal_replication_initiator_protein_DnaA	CP108194	4369830	4371581	+	NBC_00121	9001604	-130096	130096	-0.0289051
NBC_00122.primary.tsv:219876at2	COG0593	L-Replication,_recombination_and_repair	OG737_14535	Complete	Chromosomal_replication_initiator_protein_DnaA	CP108191	3094406	3096166	+	NBC_00122	7404623	-607025	607025	-0.163958
NBC_00123.primary.tsv:219876at2	COG0593	L-Replication,_recombination_and_repair	OG814_19955	Complete	Chromosomal_replication_initiator_protein_DnaA	CP108188	4596035	4597771	+	NBC_00123	9329782	-67988	67988	-0.0145744
NBC_00125.primary.tsv:219876at2	COG0593	L-Replication,_recombination_and_repair	OHU23_19310	Complete	Chromosomal_replication_initiator_protein_DnaA	CP108184	4549212	4550990	+	NBC_00125	8777021	161590	161590	0.0368211
NBC_00131.primary.tsv:219876at2	COG0593	L-Replication,_recombination_and_repair	OG603_18725	Complete	Chromosomal_replication_initiator_protein_DnaA	CP108334	4486547	4488319	+	NBC_00131	8691171	141847	141847	0.0326416
NBC_00133.primary.tsv:219876at2	COG0593	L-Replication,_recombination_and_repair	OG427_19435	Complete	Chromosomal_replication_initiator_protein_DnaA	CP108183	4625038	4626777	+	NBC_00133	8919990	165912	165912	0.0372
NBC_00134.primary.tsv:219876at2	COG0593	L-Replication,_recombination_and_repair	OHB42_23060	Complete	Chromosomal_replication_initiator_protein_DnaA	CP108181	5187855	5189894	+	NBC_00134	10315281	31234	31234	0.00605587
NBC_00135.primary.tsv:219876at2	COG0593	L-Replication,_recombination_and_repair	OHA95_24000	Complete	Chromosomal_replication_initiator_protein_DnaA	CP108179	5286419	5288371	+	NBC_00135	10322281	126254	126254	0.0244624
NBC_00138.primary.tsv:219876at2	COG0593	L-Replication,_recombination_and_repair	OG565_16680	Complete	Chromosomal_replication_initiator_protein_DnaA	CP108177	4095293	4097026	+	NBC_00138	7961528	115395	115395	0.0289882
NBC_00144.primary.tsv:219876at2	COG0593	L-Replication,_recombination_and_repair	OHA44_18850	Complete	Chromosomal_replication_initiator_protein_DnaA	CP108175	4276660	4278393	+	NBC_00144	8573167	-9057	9057	-0.00211287
NBC_00145.primary.tsv:219876at2	COG0593	L-Replication,_recombination_and_repair	OHU19_25420	Complete	Chromosomal_replication_initiator_protein_DnaA	CP108174	5445469	5447454	+	NBC_00145	11051430	-79253	79253	-0.0143426
NBC_00147.primary.tsv:219876at2	COG0593	L-Replication,_recombination_and_repair	OG941_25660	Complete	Chromosomal_replication_initiator_protein_DnaA	CP108172	5484503	5486488	+	NBC_00147	11165668	-97338	97338	-0.0174352
NBC_00148.primary.tsv:219876at2	COG0593	L-Replication,_recombination_and_repair	OG222_17350	Complete	Chromosomal_replication_initiator_protein_DnaA	CP108169	4308493	4310238	+	NBC_00148	8163685	227523	227523	0.0557403
NBC_00150.primary.tsv:219876at2	COG0593	L-Replication,_recombination_and_repair	OHB58_21240	Complete	Chromosomal_replication_initiator_protein_DnaA	CP130716	3990498	3992276	+	NBC_00150	8776063	-396644	396644	-0.0903922
NBC_00156.primary.tsv:219876at2	COG0593	L-Replication,_recombination_and_repair	OG350_19060	Complete	Chromosomal_replication_initiator_protein_DnaA	CP108164	4210647	4212545	+	NBC_00156	8525584	-51196	51196	-0.01201
NBC_00158.primary.tsv:219876at2	COG0593	L-Replication,_recombination_and_repair	OG553_16810	Complete	Chromosomal_replication_initiator_protein_DnaA	CP108161	3664064	3665884	+	NBC_00158	7643608	-156830	156830	-0.0410356
NBC_00161.primary.tsv:219876at2	COG0593	L-Replication,_recombination_and_repair	OG851_20540	Complete	Chromosomal_replication_initiator_protein_DnaA	CP108156	4433191	4434984	+	NBC_00161	8859713	4231	4231	0.00095511
NBC_00164.primary.tsv:219876at2	COG0593	L-Replication,_recombination_and_repair	OG541_20515	Complete	Chromosomal_replication_initiator_protein_DnaA	CP108153	4405949	4407727	+	NBC_00164	9183674	-184999	184999	-0.0402887
NBC_00165.primary.tsv:219876at2	COG0593	L-Replication,_recombination_and_repair	OG539_22160	Complete	Chromosomal_replication_initiator_protein_DnaA	CP108152	4771441	4773180	+	NBC_00165	9542804	908	908	0.0001903
NBC_00168.primary.tsv:219876at2	COG0593	L-Replication,_recombination_and_repair	OG280_19785	Complete	Chromosomal_replication_initiator_protein_DnaA	CP108148	4489215	4490993	+	NBC_00168	8837448	71380	71380	0.016154
NBC_00169.primary.tsv:219876at2	COG0593	L-Replication,_recombination_and_repair	OG420_23335	Complete	Chromosomal_replication_initiator_protein_DnaA	CP108147	5002462	5004288	+	NBC_00169	10117317	-55283	55283	-0.0109284
NBC_00171.primary.tsv:219876at2	COG0593	L-Replication,_recombination_and_repair	OHA63_17975	Complete	Chromosomal_replication_initiator_protein_DnaA	CP108146	4023764	4025638	+	NBC_00171	8526269	-238433	238433	-0.055929
NBC_00172.primary.tsv:219876at2	COG0593	L-Replication,_recombination_and_repair	OG768_21845	Complete	Chromosomal_replication_initiator_protein_DnaA	CP108145	5004503	5006329	+	NBC_00172	10121374	-55271	55271	-0.0109216
NBC_00178.primary.tsv:219876at2	COG0593	L-Replication,_recombination_and_repair	OHT61_16165	Complete	Chromosomal_replication_initiator_protein_DnaA	CP108143	3578897	3580681	+	NBC_00178	7317043	-78732	78732	-0.0215202
NBC_00179.primary.tsv:219876at2	COG0593	L-Replication,_recombination_and_repair	OG572_20415	Complete	Chromosomal_replication_initiator_protein_DnaA	CP108142	4781712	4783490	+	NBC_00179	9252910	156146	156146	0.0337507
NBC_00180.primary.tsv:219876at2	COG0593	L-Replication,_recombination_and_repair	OG477_19565	Complete	Chromosomal_replication_initiator_protein_DnaA	CP108140	5662395	5664323	+	NBC_00180	10011928	657395	657395	0.131322
NBC_00184.primary.tsv:219876at2	COG0593	L-Replication,_recombination_and_repair	OG778_16070	Complete	Chromosomal_replication_initiator_protein_DnaA	CP108137	3718757	3720559	+	NBC_00184	7406041	16637	16637	0.00449282
NBC_00185.primary.tsv:219876at2	COG0593	L-Replication,_recombination_and_repair	OG560_17075	Complete	Chromosomal_replication_initiator_protein_DnaA	CP108135	3811831	3813573	+	NBC_00185	7580126	22639	22639	0.00597325
NBC_00187.primary.tsv:219876at2	COG0593	L-Replication,_recombination_and_repair	OHU07_19870	Complete	Chromosomal_replication_initiator_protein_DnaA	CP108333	5643279	5645315	+	NBC_00187	10187121	550736	550736	0.108124
NBC_00189.primary.tsv:219876at2	COG0593	L-Replication,_recombination_and_repair	OG288_21785	Complete	Chromosomal_replication_initiator_protein_DnaA	CP108133	5185159	5187057	+	NBC_00189	10308633	31791	31791	0.00616784
NBC_00190.primary.tsv:219876at2	COG0593	L-Replication,_recombination_and_repair	OG429_19710	Complete	Chromosomal_replication_initiator_protein_DnaA	CP108131	4093977	4095737	+	NBC_00190	8633858	-222072	222072	-0.0514421
NBC_00191.primary.tsv:219876at2	COG0593	L-Replication,_recombination_and_repair	OHT93_19240	Complete	Chromosomal_replication_initiator_protein_DnaA	CP108130	4262948	4264474	+	NBC_00191	8493622	16900	16900	0.00397946
NBC_00197.primary.tsv:219876at2	COG0593	L-Replication,_recombination_and_repair	OHU08_19515	Complete	Chromosomal_replication_initiator_protein_DnaA	CP108128	4485714	4487789	+	NBC_00197	9282310	-154403	154403	-0.0332682
NBC_00200.primary.tsv:219876at2	COG0593	L-Replication,_recombination_and_repair	OG258_27065	Complete	Chromosomal_replication_initiator_protein_DnaA	CP108127	5935117	5937198	+	NBC_00200	12198498	-163091	163091	-0.0267395
NBC_00203.primary.tsv:219876at2	COG0593	L-Replication,_recombination_and_repair	OG975_23805	Complete	Chromosomal_replication_initiator_protein_DnaA	CP108126	5320783	5322831	+	NBC_00203	10799792	-78089	78089	-0.0144612
NBC_00206.primary.tsv:219876at2	COG0593	L-Replication,_recombination_and_repair	OHU27_17430	Complete	Chromosomal_replication_initiator_protein_DnaA	CP108125	3802534	3804522	+	NBC_00206	7750322	-71633	71633	-0.0184852
NBC_00207.primary.tsv:219876at2	COG0593	L-Replication,_recombination_and_repair	OG472_22865	Complete	Chromosomal_replication_initiator_protein_DnaA	CP130715	4858585	4860387	+	NBC_00207	9446829	136071	136071	0.0288078
NBC_00208.primary.tsv:219876at2	COG0593	L-Replication,_recombination_and_repair	OG911_23685	Complete	Chromosomal_replication_initiator_protein_DnaA	CP108123	4737503	4739305	+	NBC_00208	9856051	-189621	189621	-0.0384781
NBC_00209.primary.tsv:219876at2	COG0593	L-Replication,_recombination_and_repair	OG867_15870	Complete	Chromosomal_replication_initiator_protein_DnaA	CP108121	3518352	3520151	+	NBC_00209	6999100	19701	19701	0.00562958
NBC_00210.primary.tsv:219876at2	COG0593	L-Replication,_recombination_and_repair	OG729_19590	Complete	Chromosomal_replication_initiator_protein_DnaA	CP108120	4447829	4449568	+	NBC_00210	8783391	57003	57003	0.0129797
NBC_00211.primary.tsv:219876at2	COG0593	L-Replication,_recombination_and_repair	OG820_20165	Complete	Chromosomal_replication_initiator_protein_DnaA	CP108118	4190646	4192415	+	NBC_00211	8566898	-91918	91918	-0.0214589
NBC_00212.primary.tsv:219876at2	COG0593	L-Replication,_recombination_and_repair	OHA17_19985	Complete	Chromosomal_replication_initiator_protein_DnaA	CP108115	4366907	4368718	+	NBC_00212	8657633	38996	38996	0.00900847
NBC_00215.primary.tsv:219876at2	COG0593	L-Replication,_recombination_and_repair	OG492_24160	Complete	Chromosomal_replication_initiator_protein_DnaA	CP108114	5502758	5504686	+	NBC_00215	11080497	-36526	36526	-0.00659285
NBC_00217.primary.tsv:219876at2	COG0593	L-Replication,_recombination_and_repair	OG399_18975	Complete	Chromosomal_replication_initiator_protein_DnaA	CP108113	6031245	6033143	+	NBC_00217	10371570	846409	846409	0.163217
NBC_00220.primary.tsv:219876at2	COG0593	L-Replication,_recombination_and_repair	OG615_20935	Complete	Chromosomal_replication_initiator_protein_DnaA	CP108111	4529716	4531494	+	NBC_00220	9149801	-44295	44295	-0.00968218
NBC_00221.primary.tsv:219876at2	COG0593	L-Replication,_recombination_and_repair	OG967_23025	Complete	Chromosomal_replication_initiator_protein_DnaA	CP108345	5371349	5373385	+	NBC_00221	11224598	-239932	239932	-0.0427511
NBC_00223.primary.tsv:219876at2	COG0593	L-Replication,_recombination_and_repair	OHA30_17245	Complete	Chromosomal_replication_initiator_protein_DnaA	CP108109	4095248	4096981	+	NBC_00223	7961474	115377	115377	0.0289838
NBC_00224.primary.tsv:219876at2	COG0593	L-Replication,_recombination_and_repair	OG965_21255	Complete	Chromosomal_replication_initiator_protein_DnaA	CP108106	4126809	4128587	+	NBC_00224	8912376	-328490	328490	-0.0737155
NBC_00225.primary.tsv:219876at2	COG0593	L-Replication,_recombination_and_repair	OG791_25050	Complete	Chromosomal_replication_initiator_protein_DnaA	CP108105	5468709	5470661	+	NBC_00225	11003475	-32052	32052	-0.0058258
NBC_00226.primary.tsv:219876at2	COG0593	L-Replication,_recombination_and_repair	OG340_20000	Complete	Chromosomal_replication_initiator_protein_DnaA	CP108103	4291799	4293577	+	NBC_00226	9005273	-209948	209948	-0.0466278
NBC_00228.primary.tsv:219876at2	COG0593	L-Replication,_recombination_and_repair	OG537_21850	Complete	Chromosomal_replication_initiator_protein_DnaA	CP108102	5002520	5004346	+	NBC_00228	10117404	-55269	55269	-0.0109255
NBC_00234.primary.tsv:219876at2	COG0593	L-Replication,_recombination_and_repair	OG230_17945	Complete	Chromosomal_replication_initiator_protein_DnaA	CP108101	4162746	4164488	+	NBC_00234	8274316	26459	26459	0.00639545
NBC_00236.primary.tsv:219876at2	COG0593	L-Replication,_recombination_and_repair	OG446_18530	Complete	Chromosomal_replication_initiator_protein_DnaA	CP108100	4210346	4212151	+	NBC_00236	8333111	44693	44693	0.0107266
NBC_00238.primary.tsv:219876at2	COG0593	L-Replication,_recombination_and_repair	OG411_16310	Complete	Chromosomal_replication_initiator_protein_DnaA	CP108344	3928658	3930652	+	NBC_00238	7518633	170338	170338	0.0453109
NBC_00239.primary.tsv:219876at2	COG0593	L-Replication,_recombination_and_repair	OG764_18645	Complete	Chromosomal_replication_initiator_protein_DnaA	CP108095	4281578	4283392	+	NBC_00239	8511476	26747	26747	0.00628493
NBC_00247.primary.tsv:219876at2	COG0593	L-Replication,_recombination_and_repair	OHT52_14500	Complete	Chromosomal_replication_initiator_protein_DnaA	CP108093	3916162	3917946	+	NBC_00247	7336920	248594	248594	0.0677652
NBC_00248.primary.tsv:219876at2	COG0593	L-Replication,_recombination_and_repair	OG517_20435	Complete	Chromosomal_replication_initiator_protein_DnaA	CP108090	4821899	4823677	+	NBC_00248	9293002	176287	176287	0.0379397
NBC_00250.primary.tsv:219876at2	COG0593	L-Replication,_recombination_and_repair	OG259_21215	Complete	Chromosomal_replication_initiator_protein_DnaA	CP108088	4688138	4689901	+	NBC_00250	9158577	109731	109731	0.0239625
NBC_00252.primary.tsv:219876at2	COG0593	L-Replication,_recombination_and_repair	OHT77_23050	Complete	Chromosomal_replication_initiator_protein_DnaA	CP108087	5264961	5266787	+	NBC_00252	10137727	197010	197010	0.0388667
NBC_00257.primary.tsv:219876at2	COG0593	L-Replication,_recombination_and_repair	OHU11_22460	Complete	Chromosomal_replication_initiator_protein_DnaA	CP108082	5020467	5022290	+	NBC_00257	9024940	508908	508908	0.112778
NBC_00258.primary.tsv:219876at2	COG0593	L-Replication,_recombination_and_repair	OG718_28350	Complete	Chromosomal_replication_initiator_protein_DnaA	CP108081	6353134	6355173	+	NBC_00258	12223696	242305	242305	0.0396451
NBC_00259.primary.tsv:219876at2	COG0593	L-Replication,_recombination_and_repair	OG766_17775	Complete	Chromosomal_replication_initiator_protein_DnaA	CP108080	3955231	3956997	+	NBC_00259	8164743	-126257	126257	-0.0309274
NBC_00261.primary.tsv:219876at2	COG0593	L-Replication,_recombination_and_repair	OHU10_25670	Complete	Chromosomal_replication_initiator_protein_DnaA	CP108079	5902920	5904929	+	NBC_00261	11766587	20631	20631	0.00350671
NBC_00267.primary.tsv:219876at2	COG0593	L-Replication,_recombination_and_repair	OG860_21020	Complete	Chromosomal_replication_initiator_protein_DnaA	CP108076	4512531	4514564	+	NBC_00267	9196834	-84869	84869	-0.0184561
NBC_00269.primary.tsv:219876at2	COG0593	L-Replication,_recombination_and_repair	OHA28_25265	Complete	Chromosomal_replication_initiator_protein_DnaA	CP108075	5422132	5424144	+	NBC_00269	10967080	-60402	60402	-0.0110151
NBC_00270.primary.tsv:219876at2	COG0593	L-Replication,_recombination_and_repair	OG436_19915	Complete	Chromosomal_replication_initiator_protein_DnaA	CP108073	4339660	4341606	+	NBC_00270	8848699	-83716	83716	-0.0189217
NBC_00271.primary.tsv:219876at2	COG0593	L-Replication,_recombination_and_repair	OG798_27725	Complete	Chromosomal_replication_initiator_protein_DnaA	CP108070	6055211	6057292	+	NBC_00271	11932113	90195	90195	0.015118
NBC_00272.primary.tsv:219876at2	COG0593	L-Replication,_recombination_and_repair	OG827_19540	Complete	Chromosomal_replication_initiator_protein_DnaA	CP108068	4167248	4169017	+	NBC_00272	8667553	-165644	165644	-0.0382216
NBC_00273.primary.tsv:219876at2	COG0593	L-Replication,_recombination_and_repair	OG386_22615	Complete	Chromosomal_replication_initiator_protein_DnaA	CP108067	5160815	5162584	+	NBC_00273	10316149	3625	3625	0.000702782
NBC_00277.primary.tsv:219876at2	COG0593	L-Replication,_recombination_and_repair	OHT68_23600	Complete	Chromosomal_replication_initiator_protein_DnaA	CP108065	5537199	5539145	+	NBC_00277	10691412	192466	192466	0.0360039
NBC_00278.primary.tsv:219876at2	COG0593	L-Replication,_recombination_and_repair	OG988_19485	Complete	Chromosomal_replication_initiator_protein_DnaA	CP108062	4494199	4495935	+	NBC_00278	9105393	-57629	57629	-0.0126582
NBC_00280.primary.tsv:219876at2	COG0593	L-Replication,_recombination_and_repair	OG960_24400	Complete	Chromosomal_replication_initiator_protein_DnaA	CP108059	4897832	4899694	+	NBC_00280	10398828	-300651	300651	-0.057824
NBC_00283.primary.tsv:219876at2	COG0593	L-Replication,_recombination_and_repair	OHU17_18150	Complete	Chromosomal_replication_initiator_protein_DnaA	CP108057	3917464	3919251	+	NBC_00283	7917856	-40570	40570	-0.0102477
NBC_00285.primary.tsv:219876at2	COG0593	L-Replication,_recombination_and_repair	OHT57_25100	Complete	Chromosomal_replication_initiator_protein_DnaA	CP108055	5452922	5454898	+	NBC_00285	10263655	322082	322082	0.0627617
NBC_00286.primary.tsv:219876at2	COG0593	L-Replication,_recombination_and_repair	OHT21_23500	Complete	Chromosomal_replication_initiator_protein_DnaA	CP108054	4723505	4725478	+	NBC_00286	9853519	-202268	202268	-0.041055
NBC_00287.primary.tsv:219876at2	COG0593	L-Replication,_recombination_and_repair	OHT76_21980	Complete	Chromosomal_replication_initiator_protein_DnaA	CP108053	4814069	4816009	+	NBC_00287	9642853	-6387	6387	-0.00132471
NBC_00288.primary.tsv:219876at2	COG0593	L-Replication,_recombination_and_repair	OG313_22260	Complete	Chromosomal_replication_initiator_protein_DnaA	CP108052	4405518	4407296	+	NBC_00288	9182879	-185032	185032	-0.0402993
NBC_00289.primary.tsv:219876at2	COG0593	L-Replication,_recombination_and_repair	OG985_23260	Complete	Chromosomal_replication_initiator_protein_DnaA	CP108046	5462422	5464410	+	NBC_00289	10626179	150326	150326	0.0282935
NBC_00293.primary.tsv:219876at2	COG0593	L-Replication,_recombination_and_repair	OG873_20895	Complete	Chromosomal_replication_initiator_protein_DnaA	CP108342	4637533	4639674	+	NBC_00293	8816646	230280	230280	0.0522376
NBC_00299.primary.tsv:219876at2	COG0593	L-Replication,_recombination_and_repair	OHT51_21370	Complete	Chromosomal_replication_initiator_protein_DnaA	CP108039	4669253	4671151	+	NBC_00299	9507903	-83749	83749	-0.0176167
NBC_00302.primary.tsv:219876at2	COG0593	L-Replication,_recombination_and_repair	OHT53_20575	Complete	Chromosomal_replication_initiator_protein_DnaA	CP108038	4681378	4683321	+	NBC_00302	9287515	38592	38592	0.00831051
NBC_00303.primary.tsv:219876at2	COG0593	L-Replication,_recombination_and_repair	OHA91_19185	Complete	Chromosomal_replication_initiator_protein_DnaA	CP108036	4267479	4269263	+	NBC_00303	8498532	19105	19105	0.00449607
NBC_00304.primary.tsv:219876at2	COG0593	L-Replication,_recombination_and_repair	OG797_20105	Complete	Chromosomal_replication_initiator_protein_DnaA	CP108033	4560291	4562228	+	NBC_00304	8797558	162480	162480	0.0369375
NBC_00306.primary.tsv:219876at2	COG0593	L-Replication,_recombination_and_repair	OHA05_18165	Complete	Chromosomal_replication_initiator_protein_DnaA	CP108032	4073294	4075060	+	NBC_00306	8499733	-175689	175689	-0.0413399
NBC_00310.primary.tsv:219876at2	COG0593	L-Replication,_recombination_and_repair	OG202_24710	Complete	Chromosomal_replication_initiator_protein_DnaA	CP130714	5625542	5627530	+	NBC_00310	10667068	293002	293002	0.0549358
NBC_00311.primary.tsv:219876at2	COG0593	L-Replication,_recombination_and_repair	OHB47_23580	Complete	Chromosomal_replication_initiator_protein_DnaA	CP108030	5319060	5320862	+	NBC_00311	10527525	56198	56198	0.0106764
NBC_00314.primary.tsv:219876at2	COG0593	L-Replication,_recombination_and_repair	OHT20_19315	Complete	Chromosomal_replication_initiator_protein_DnaA	CP108029	4385684	4387630	+	NBC_00314	8944372	-85529	85529	-0.0191247
NBC_00316.primary.tsv:219876at2	COG0593	L-Replication,_recombination_and_repair	OG878_20205	Complete	Chromosomal_replication_initiator_protein_DnaA	CP108023	4251455	4253203	+	NBC_00316	8786883	-141112	141112	-0.0321188
NBC_00322.primary.tsv:219876at2	COG0593	L-Replication,_recombination_and_repair	OG905_20235	Complete	Chromosomal_replication_initiator_protein_DnaA	CP108019	4112228	4113982	+	NBC_00322	8572109	-172949	172949	-0.0403516
NBC_00324.primary.tsv:219876at2	COG0593	L-Replication,_recombination_and_repair	OHV97_20895	Complete	Chromosomal_replication_initiator_protein_DnaA	CP108016	4466167	4467945	+	NBC_00324	9257388	-161638	161638	-0.0349209
NBC_00328.primary.tsv:219876at2	COG0593	L-Replication,_recombination_and_repair	OG485_22310	Complete	Chromosomal_replication_initiator_protein_DnaA	CP108013	5091794	5093809	+	NBC_00328	9971452	107075	107075	0.0214763
NBC_00333.primary.tsv:219876at2	COG0593	L-Replication,_recombination_and_repair	OHA74_30680	Complete	Chromosomal_replication_initiator_protein_DnaA	CP108011	6926867	6928906	+	NBC_00333	12600221	627776	627776	0.0996452
NBC_00334.primary.tsv:219876at2	COG0593	L-Replication,_recombination_and_repair	OHB16_17995	Complete	Chromosomal_replication_initiator_protein_DnaA	CP108008	3880526	3882505	+	NBC_00334	7883130	-60049	60049	-0.0152348
NBC_00335.primary.tsv:219876at2	COG0593	L-Replication,_recombination_and_repair	OHA37_19095	Complete	Chromosomal_replication_initiator_protein_DnaA	CP108006	4446482	4448284	+	NBC_00335	8706292	94237	94237	0.021648
NBC_00337.primary.tsv:219876at2	COG0593	L-Replication,_recombination_and_repair	OG879_19330	Complete	Chromosomal_replication_initiator_protein_DnaA	CP108005	4340966	4342912	+	NBC_00337	8770135	-43128	43128	-0.0098352
NBC_00342.primary.tsv:219876at2	COG0593	L-Replication,_recombination_and_repair	OHA41_18675	Complete	Chromosomal_replication_initiator_protein_DnaA	CP107999	4235299	4237236	+	NBC_00342	8501228	-14346	14346	-0.00337504
NBC_00343.primary.tsv:219876at2	COG0593	L-Replication,_recombination_and_repair	OHA62_22880	Complete	Chromosomal_replication_initiator_protein_DnaA	CP107998	5547298	5549223	+	NBC_00343	10725031	185745	185745	0.0346377
NBC_00344.primary.tsv:219876at2	COG0593	L-Replication,_recombination_and_repair	OHS16_15590	Complete	Chromosomal_replication_initiator_protein_DnaA	CP107996	3535636	3537381	+	NBC_00344	7001830	35593	35593	0.0101668
NBC_00349.primary.tsv:219876at2	COG0593	L-Replication,_recombination_and_repair	OG841_23465	Complete	Chromosomal_replication_initiator_protein_DnaA	CP107989	5222510	5224462	+	NBC_00349	10394168	26402	26402	0.00508016
NBC_00350.primary.tsv:219876at2	COG0593	L-Replication,_recombination_and_repair	OHB20_24565	Complete	Chromosomal_replication_initiator_protein_DnaA	CP107986	5321645	5323597	+	NBC_00350	10435553	104844	104844	0.0200936
NBC_00353.primary.tsv:219876at2	COG0593	L-Replication,_recombination_and_repair	OHA88_24295	Complete	Chromosomal_replication_initiator_protein_DnaA	CP107985	4490451	4492253	+	NBC_00353	9848962	-433129	433129	-0.0879542
NBC_00354.primary.tsv:219876at2	COG0593	L-Replication,_recombination_and_repair	OHT74_19805	Complete	Chromosomal_replication_initiator_protein_DnaA	CP107983	4465272	4467044	+	NBC_00354	8827329	52493	52493	0.0118933
NBC_00356.primary.tsv:219876at2	COG0593	L-Replication,_recombination_and_repair	OHB28_24740	Complete	Chromosomal_replication_initiator_protein_DnaA	CP107981	5383822	5385624	+	NBC_00356	10384311	192567	192567	0.0370881
NBC_00357.primary.tsv:219876at2	COG0593	L-Replication,_recombination_and_repair	OHA75_17700	Complete	Chromosomal_replication_initiator_protein_DnaA	CP107977	3837355	3839349	+	NBC_00357	7743741	-33518	33518	-0.0086568
NBC_00358.primary.tsv:219876at2	COG0593	L-Replication,_recombination_and_repair	OHT01_20165	Complete	Chromosomal_replication_initiator_protein_DnaA	CP107976	4519706	4521079	+	NBC_00358	9299130	-129172	129172	-0.0277815
NBC_00363.primary.tsv:219876at2	COG0593	L-Replication,_recombination_and_repair	OHB46_23800	Complete	Chromosomal_replication_initiator_protein_DnaA	CP107972	5263288	5265297	+	NBC_00363	10757626	-114520	114520	-0.0212909
NBC_00366.primary.tsv:219876at2	COG0593	L-Replication,_recombination_and_repair	OG996_23050	Complete	Chromosomal_replication_initiator_protein_DnaA	CP107971	4948319	4950262	+	NBC_00366	9983749	-42584	42584	-0.00853066
NBC_00370.primary.tsv:219876at2	COG0593	L-Replication,_recombination_and_repair	OHS57_19265	Complete	Chromosomal_replication_initiator_protein_DnaA	CP107968	4275182	4276945	+	NBC_00370	8601509	-24691	24691	-0.00574109
NBC_00371.primary.tsv:219876at2	COG0593	L-Replication,_recombination_and_repair	OHT17_26810	Complete	Chromosomal_replication_initiator_protein_DnaA	CP107967	5295175	5297160	+	NBC_00371	11114350	-261007	261007	-0.0469676
NBC_00375.primary.tsv:219876at2	COG0593	L-Replication,_recombination_and_repair	OHT02_20150	Complete	Chromosomal_replication_initiator_protein_DnaA	CP107963	4317453	4319360	+	NBC_00375	8873106	-118146	118146	-0.0266301
NBC_00376.primary.tsv:219876at2	COG0593	L-Replication,_recombination_and_repair	OG842_19875	Complete	Chromosomal_replication_initiator_protein_DnaA	CP107960	4407213	4408973	+	NBC_00376	8939048	-61431	61431	-0.0137444
NBC_00377.primary.tsv:219876at2	COG0593	L-Replication,_recombination_and_repair	OHS71_20995	Complete	Chromosomal_replication_initiator_protein_DnaA	CP107958	4512497	4514530	+	NBC_00377	9195461	-84217	84217	-0.0183171
NBC_00379.primary.tsv:219876at2	COG0593	L-Replication,_recombination_and_repair	OG981_27920	Complete	Chromosomal_replication_initiator_protein_DnaA	CP107957	6095463	6097544	+	NBC_00379	11832677	180165	180165	0.0304521
NBC_00381.primary.tsv:219876at2	COG0593	L-Replication,_recombination_and_repair	OHB25_32650	Complete	Chromosomal_replication_initiator_protein_DnaA	CP107955	5839891	5841972	+	NBC_00381	12912080	-615108	615108	-0.0952764
NBC_00383.primary.tsv:219876at2	COG0593	L-Replication,_recombination_and_repair	OHU45_18350	Complete	Chromosomal_replication_initiator_protein_DnaA	CP107952	4130246	4132162	+	NBC_00383	8613235	-175413	175413	-0.040731
NBC_00386.primary.tsv:219876at2	COG0593	L-Replication,_recombination_and_repair	OG780_21185	Complete	Chromosomal_replication_initiator_protein_DnaA	CP107950	5365048	5366775	+	NBC_00386	10193344	269239	269239	0.0528264
NBC_00388.primary.tsv:219876at2	COG0593	L-Replication,_recombination_and_repair	OG917_17385	Complete	Chromosomal_replication_initiator_protein_DnaA	CP107948	3839325	3841079	+	NBC_00388	6771125	454639	454639	0.134288
NBC_00390.primary.tsv:219876at2	COG0593	L-Replication,_recombination_and_repair	OHS70_18215	Complete	Chromosomal_replication_initiator_protein_DnaA	CP107945	4346144	4347892	+	NBC_00390	8532829	80603	80603	0.0188924
NBC_00391.primary.tsv:219876at2	COG0593	L-Replication,_recombination_and_repair	OG212_23590	Complete	Chromosomal_replication_initiator_protein_DnaA	CP107944	5142923	5144911	+	NBC_00391	10628885	-170525	170525	-0.0320871
NBC_00400.primary.tsv:219876at2	COG0593	L-Replication,_recombination_and_repair	OHS81_17680	Complete	Chromosomal_replication_initiator_protein_DnaA	CP107940	4070115	4072064	+	NBC_00400	8490789	-174305	174305	-0.0410574
NBC_00414.primary.tsv:219876at2	COG0593	L-Replication,_recombination_and_repair	OHS59_22860	Complete	Chromosomal_replication_initiator_protein_DnaA	CP107935	5277265	5279151	+	NBC_00414	10350652	102882	102882	0.0198793
NBC_00415.primary.tsv:219876at2	COG0593	L-Replication,_recombination_and_repair	OG567_20780	Complete	Chromosomal_replication_initiator_protein_DnaA	CP107933	4724552	4726288	+	NBC_00415	9360127	45356	45356	0.00969132
NBC_00425.primary.tsv:219876at2	COG0593	L-Replication,_recombination_and_repair	OHS82_21325	Complete	Chromosomal_replication_initiator_protein_DnaA	CP107928	4847404	4849398	+	NBC_00425	9805310	-54254	54254	-0.0110662
NBC_00433.primary.tsv:219876at2	COG0593	L-Replication,_recombination_and_repair	OG900_20160	Complete	Chromosomal_replication_initiator_protein_DnaA	CP107926	4240078	4241850	+	NBC_00433	8986572	-252322	252322	-0.0561553
NBC_00435.primary.tsv:219876at2	COG0593	L-Replication,_recombination_and_repair	OG389_19485	Complete	Chromosomal_replication_initiator_protein_DnaA	CP107924	4249294	4251138	+	NBC_00435	7923365	288533	288533	0.0728309
NBC_00440.primary.tsv:219876at2	COG0593	L-Replication,_recombination_and_repair	OHB13_18605	Complete	Chromosomal_replication_initiator_protein_DnaA	CP107921	4117589	4119343	+	NBC_00440	8402968	-83018	83018	-0.0197592
NBC_00441.primary.tsv:219876at2	COG0593	L-Replication,_recombination_and_repair	OHR86_15570	Complete	Chromosomal_replication_initiator_protein_DnaA	CP107919	3929926	3931725	+	NBC_00441	7404206	228722	228722	0.0617816
NBC_00442.primary.tsv:219876at2	COG0593	L-Replication,_recombination_and_repair	OG432_16835	Complete	Chromosomal_replication_initiator_protein_DnaA	CP107918	3716750	3718576	+	NBC_00442	7725772	-145223	145223	-0.0375944
NBC_00443.primary.tsv:219876at2	COG0593	L-Replication,_recombination_and_repair	OHO27_20760	Complete	Chromosomal_replication_initiator_protein_DnaA	CP107917	4843823	4845760	+	NBC_00443	9449954	119814	119814	0.0253576
NBC_00444.primary.tsv:219876at2	COG0593	L-Replication,_recombination_and_repair	OHA71_26145	Complete	Chromosomal_replication_initiator_protein_DnaA	CP107916	5099541	5101451	+	NBC_00444	10787473	-293240	293240	-0.0543668
NBC_00445.primary.tsv:219876at2	COG0593	L-Replication,_recombination_and_repair	OG800_25755	Complete	Chromosomal_replication_initiator_protein_DnaA	CP107914	5117752	5119662	+	NBC_00445	10757571	-260078	260078	-0.0483526
NBC_00448.primary.tsv:219876at2	COG0593	L-Replication,_recombination_and_repair	OG370_21310	Complete	Chromosomal_replication_initiator_protein_DnaA	CP107913	4999358	5001247	+	NBC_00448	9648495	176055	176055	0.0364938
NBC_00450.primary.tsv:219876at2	COG0593	L-Replication,_recombination_and_repair	OG542_20320	Complete	Chromosomal_replication_initiator_protein_DnaA	CP107911	4386996	4389143	+	NBC_00450	8918193	-71027	71027	-0.0159286
NBC_00453.primary.tsv:219876at2	COG0593	L-Replication,_recombination_and_repair	OG236_23230	Complete	Chromosomal_replication_initiator_protein_DnaA	CP107910	5070673	5072616	+	NBC_00453	10089300	26994	26994	0.00535102
NBC_00454.primary.tsv:219876at2	COG0593	L-Replication,_recombination_and_repair	OHU74_18005	Complete	Chromosomal_replication_initiator_protein_DnaA	CP107907	3875453	3877276	+	NBC_00454	7974811	-111041	111041	-0.0278479
NBC_00455.primary.tsv:219876at2	COG0593	L-Replication,_recombination_and_repair	OG278_17910	Complete	Chromosomal_replication_initiator_protein_DnaA	CP109337	4001189	4002949	+	NBC_00455	8145942	-70902	70902	-0.0174079
NBC_00456.primary.tsv:219876at2	COG0593	L-Replication,_recombination_and_repair	OHB29_22115	Complete	Chromosomal_replication_initiator_protein_DnaA	CP107906	4809420	4811561	+	NBC_00456	9449196	85892	85892	0.0181797
NBC_00457.primary.tsv:219876at2	COG0593	L-Replication,_recombination_and_repair	OG828_25100	Complete	Chromosomal_replication_initiator_protein_DnaA	CP107905	5271690	5273600	+	NBC_00457	10802565	-128637	128637	-0.023816
NBC_00459.primary.tsv:219876at2	COG0593	L-Replication,_recombination_and_repair	OHN74_21570	Complete	Chromosomal_replication_initiator_protein_DnaA	CP107903	4826801	4828663	+	NBC_00459	9763010	-53773	53773	-0.0110157
NBC_00461.primary.tsv:219876at2	COG0593	L-Replication,_recombination_and_repair	OG870_23450	Complete	Chromosomal_replication_initiator_protein_DnaA	CP107902	4998244	5000187	+	NBC_00461	10374860	-188214	188214	-0.0362827
NBC_00464.primary.tsv:219876at2	COG0593	L-Replication,_recombination_and_repair	OG912_16625	Complete	Chromosomal_replication_initiator_protein_DnaA	CP107899	3721993	3723750	+	NBC_00464	8474698	-514477	514477	-0.121415
NBC_00466.primary.tsv:219876at2	COG0593	L-Replication,_recombination_and_repair	OG210_14315	Complete	Chromosomal_replication_initiator_protein_DnaA	CP107896	4057364	4059124	+	NBC_00466	7295506	410491	410491	0.112533
NBC_00467.primary.tsv:219876at2	COG0593	L-Replication,_recombination_and_repair	OG803_17600	Complete	Chromosomal_replication_initiator_protein_DnaA	CP107894	4536905	4538668	+	NBC_00467	8364747	355413	355413	0.0849788
NBC_00470.primary.tsv:219876at2	COG0593	L-Replication,_recombination_and_repair	OHV16_23580	Complete	Chromosomal_replication_initiator_protein_DnaA	CP107889	5427821	5429623	+	NBC_00470	10634140	111652	111652	0.0209988
NBC_00471.primary.tsv:219876at2	COG0593	L-Replication,_recombination_and_repair	OG749_23810	Complete	Chromosomal_replication_initiator_protein_DnaA	CP107887	5050503	5052269	+	NBC_00471	9844630	129071	129071	0.0262216
NBC_00472.primary.tsv:219876at2	COG0593	L-Replication,_recombination_and_repair	OG530_20915	Complete	Chromosomal_replication_initiator_protein_DnaA	CP107885	4536777	4538702	+	NBC_00472	9236847	-80684	80684	-0.01747
NBC_00475.primary.tsv:219876at2	COG0593	L-Replication,_recombination_and_repair	OG319_18865	Complete	Chromosomal_replication_initiator_protein_DnaA	CP107884	4225572	4227488	+	NBC_00475	8649157	-98048	98048	-0.0226723
NBC_00478.primary.tsv:219876at2	COG0593	L-Replication,_recombination_and_repair	OG983_16245	Complete	Chromosomal_replication_initiator_protein_DnaA	CP108343	3858691	3860856	+	NBC_00478	7646405	36571	36571	0.00956554
NBC_00480.primary.tsv:219876at2	COG0593	L-Replication,_recombination_and_repair	OHO28_25900	Complete	Chromosomal_replication_initiator_protein_DnaA	CP107883	5873266	5875275	+	NBC_00480	11915655	-83557	83557	-0.0140247
NBC_00483.primary.tsv:219876at2	COG0593	L-Replication,_recombination_and_repair	OHA73_22445	Complete	Chromosomal_replication_initiator_protein_DnaA	CP107880	5195260	5197320	+	NBC_00483	10237418	77581	77581	0.0151564
NBC_00484.primary.tsv:219876at2	COG0593	L-Replication,_recombination_and_repair	OHN75_23565	Complete	Chromosomal_replication_initiator_protein_DnaA	CP107879	5319561	5321363	+	NBC_00484	10525887	57518	57518	0.0109289
NBC_00485.primary.tsv:219876at2	COG0593	L-Replication,_recombination_and_repair	OHN37_22870	Complete	Chromosomal_replication_initiator_protein_DnaA	CP107878	5023715	5025658	+	NBC_00485	10072122	-11374	11374	-0.00225851
NBC_00487.primary.tsv:219876at2	COG0593	L-Replication,_recombination_and_repair	OG250_21480	Complete	Chromosomal_replication_initiator_protein_DnaA	CP107877	5747110	5749098	+	NBC_00487	10744805	375701	375701	0.0699317
NBC_00488.primary.tsv:219876at2	COG0593	L-Replication,_recombination_and_repair	OG624_20705	Complete	Chromosomal_replication_initiator_protein_DnaA	CP107871	4432518	4434296	+	NBC_00488	8933679	-33432	33432	-0.00748449
NBC_00489.primary.tsv:219876at2	COG0593	L-Replication,_recombination_and_repair	OHN36_16180	Complete	Chromosomal_replication_initiator_protein_DnaA	CP108330	3797316	3799472	+	NBC_00489	7531893	32447	32447	0.0086159
NBC_00490.primary.tsv:219876at2	COG0593	L-Replication,_recombination_and_repair	OG381_24135	Complete	Chromosomal_replication_initiator_protein_DnaA	CP107869	5326465	5328393	+	NBC_00490	10567976	43441	43441	0.00822125
NBC_00493.primary.tsv:219876at2	COG0593	L-Replication,_recombination_and_repair	OHA87_23585	Complete	Chromosomal_replication_initiator_protein_DnaA	CP107867	5319488	5321290	+	NBC_00493	10528390	56194	56194	0.0106748
NBC_00494.primary.tsv:219876at2	COG0593	L-Replication,_recombination_and_repair	OHB32_24765	Complete	Chromosomal_replication_initiator_protein_DnaA	CP107866	5587215	5589200	+	NBC_00494	11363729	-93657	93657	-0.0164835
NBC_00496.primary.tsv:219876at2	COG0593	L-Replication,_recombination_and_repair	OG561_21460	Complete	Chromosomal_replication_initiator_protein_DnaA	CP107865	6853396	6855384	+	NBC_00496	11851102	928839	928839	0.156751
NBC_00497.primary.tsv:219876at2	COG0593	L-Replication,_recombination_and_repair	OG545_24695	Complete	Chromosomal_replication_initiator_protein_DnaA	CP107863	5208660	5210669	+	NBC_00497	10906898	-243784	243784	-0.0447027
NBC_00498.primary.tsv:219876at2	COG0593	L-Replication,_recombination_and_repair	OHA47_23910	Complete	Chromosomal_replication_initiator_protein_DnaA	CP107862	5249275	5251077	+	NBC_00498	10072442	213955	213955	0.0424832
NBC_00499.primary.tsv:219876at2	COG0593	L-Replication,_recombination_and_repair	OHP34_23930	Complete	Chromosomal_replication_initiator_protein_DnaA	CP107861	5251225	5253027	+	NBC_00499	11146907	-321327	321327	-0.0576531
NBC_00500.primary.tsv:219876at2	COG0593	L-Replication,_recombination_and_repair	OHQ36_24360	Complete	Chromosomal_replication_initiator_protein_DnaA	CP107860	5396603	5398651	+	NBC_00500	10848571	-26658	26658	-0.00491456
NBC_00501.primary.tsv:219876at2	COG0593	L-Replication,_recombination_and_repair	OG951_18625	Complete	Chromosomal_replication_initiator_protein_DnaA	CP107858	4201236	4203110	+	NBC_00501	8832045	-213849	213849	-0.0484257
NBC_00502.primary.tsv:219876at2	COG0593	L-Replication,_recombination_and_repair	OG703_19855	Complete	Chromosomal_replication_initiator_protein_DnaA	CP107857	4221917	4223791	+	NBC_00502	8782423	-168357	168357	-0.0383395
NBC_00503.primary.tsv:219876at2	COG0593	L-Replication,_recombination_and_repair	OG490_18710	Complete	Chromosomal_replication_initiator_protein_DnaA	CP107855	4009770	4011596	+	NBC_00503	8192422	-85528	85528	-0.0208798
NBC_00504.primary.tsv:219876at2	COG0593	L-Replication,_recombination_and_repair	OHN99_15990	Complete	Chromosomal_replication_initiator_protein_DnaA	CP108329	3942244	3944148	+	NBC_00504	7637261	124565	124565	0.0326203
NBC_00510.primary.tsv:219876at2	COG0593	L-Replication,_recombination_and_repair	OG937_22710	Complete	Chromosomal_replication_initiator_protein_DnaA	CP107851	5042088	5043836	+	NBC_00510	10147553	-30814	30814	-0.00607319
NBC_00513.primary.tsv:219876at2	COG0593	L-Replication,_recombination_and_repair	OHA84_18505	Complete	Chromosomal_replication_initiator_protein_DnaA	CP107845	4297094	4298896	+	NBC_00513	8318248	138871	138871	0.0333895
NBC_00514.primary.tsv:219876at2	COG0593	L-Replication,_recombination_and_repair	OG920_22735	Complete	Chromosomal_replication_initiator_protein_DnaA	CP107844	5176594	5178603	+	NBC_00514	10588014	-116408	116408	-0.0219886
NBC_00515.primary.tsv:219876at2	COG0593	L-Replication,_recombination_and_repair	OG858_23085	Complete	Chromosomal_replication_initiator_protein_DnaA	CP107841	5263275	5265284	+	NBC_00515	10755582	-113511	113511	-0.0211074
NBC_00519.primary.tsv:219876at2	COG0593	L-Replication,_recombination_and_repair	OHN73_23065	Complete	Chromosomal_replication_initiator_protein_DnaA	CP107839	5114045	5115988	+	NBC_00519	10093605	68214	68214	0.0135163
NBC_00520.primary.tsv:219876at2	COG0593	L-Replication,_recombination_and_repair	OG586_19305	Complete	Chromosomal_replication_initiator_protein_DnaA	CP107838	4373752	4375752	+	NBC_00520	8509353	120075	120075	0.0282219
NBC_00521.primary.tsv:219876at2	COG0593	L-Replication,_recombination_and_repair	OHB09_16555	Complete	Chromosomal_replication_initiator_protein_DnaA	CP108326	3708815	3710971	+	NBC_00521	7415029	2378	2378	0.0006414
NBC_00522.primary.tsv:219876at2	COG0593	L-Replication,_recombination_and_repair	OHB18_16085	Complete	Chromosomal_replication_initiator_protein_DnaA	CP108325	3810194	3812350	+	NBC_00522	7520670	50937	50937	0.0135459
NBC_00523.primary.tsv:219876at2	COG0593	L-Replication,_recombination_and_repair	OHS17_16655	Complete	Chromosomal_replication_initiator_protein_DnaA	CP107836	3560001	3561800	+	NBC_00523	7239234	-58716	58716	-0.0162216
NBC_00525.primary.tsv:219876at2	COG0593	L-Replication,_recombination_and_repair	OG710_13830	Complete	Chromosomal_replication_initiator_protein_DnaA	CP107834	3153194	3154996	+	NBC_00525	6805448	-248629	248629	-0.0730676
NBC_00535.primary.tsv:219876at2	COG0593	L-Replication,_recombination_and_repair	OHQ35_19295	Complete	Chromosomal_replication_initiator_protein_DnaA	CP107823	4146347	4148221	+	NBC_00535	8576883	-141157	141157	-0.0329157
NBC_00536.primary.tsv:219876at2	COG0593	L-Replication,_recombination_and_repair	OHS33_18220	Complete	Chromosomal_replication_initiator_protein_DnaA	CP107819	4490952	4493066	+	NBC_00536	8664208	159905	159905	0.0369116
NBC_00538.primary.tsv:219876at2	COG0593	L-Replication,_recombination_and_repair	OG416_17225	Complete	Chromosomal_replication_initiator_protein_DnaA	CP107813	4044127	4046214	+	NBC_00538	8069212	10564	10564	0.00261835
NBC_00539.primary.tsv:219876at2	COG0593	L-Replication,_recombination_and_repair	OG861_15960	Complete	Chromosomal_replication_initiator_protein_DnaA	CP107811	3575578	3577386	+	NBC_00539	7068336	42314	42314	0.0119728
NBC_00541.primary.tsv:219876at2	COG0593	L-Replication,_recombination_and_repair	OHA09_18360	Complete	Chromosomal_replication_initiator_protein_DnaA	CP107809	4227661	4229727	+	NBC_00541	8574628	-58620	58620	-0.0136729
NBC_00554.primary.tsv:219876at2	COG0593	L-Replication,_recombination_and_repair	OG266_22205	Complete	Chromosomal_replication_initiator_protein_DnaA	CP107799	4922390	4924399	+	NBC_00554	9993500	-73355	73355	-0.0146805
NBC_00556.primary.tsv:219876at2	COG0593	L-Replication,_recombination_and_repair	OG692_16625	Complete	Chromosomal_replication_initiator_protein_DnaA	CP107798	3598041	3600035	+	NBC_00556	7455748	-128836	128836	-0.0345602
NBC_00557.primary.tsv:219876at2	COG0593	L-Replication,_recombination_and_repair	OG956_17455	Complete	Chromosomal_replication_initiator_protein_DnaA	CP107796	4593684	4595642	+	NBC_00557	8676941	256192	256192	0.0590512
NBC_00558.primary.tsv:219876at2	COG0593	L-Replication,_recombination_and_repair	OG927_16300	Complete	Chromosomal_replication_initiator_protein_DnaA	CP107793	3968417	3970156	+	NBC_00558	7749650	94461	94461	0.0243781
NBC_00562.primary.tsv:219876at2	COG0593	L-Replication,_recombination_and_repair	OHA33_20455	Complete	Chromosomal_replication_initiator_protein_DnaA	CP107791	4540166	4541926	+	NBC_00562	9892438	-405173	405173	-0.0819157
NBC_00564.primary.tsv:219876at2	COG0593	L-Replication,_recombination_and_repair	OG256_22855	Complete	Chromosomal_replication_initiator_protein_DnaA	CP107786	5084537	5086546	+	NBC_00564	9901759	134662	134662	0.0271996
NBC_00566.primary.tsv:219876at2	COG0593	L-Replication,_recombination_and_repair	OG812_14905	Complete	Chromosomal_replication_initiator_protein_DnaA	CP107784	3191575	3193506	+	NBC_00566	6411420	-13169	13169	-0.00410798
NBC_00569.primary.tsv:219876at2	COG0593	L-Replication,_recombination_and_repair	OHO83_23425	Complete	Chromosomal_replication_initiator_protein_DnaA	CP107783	5118742	5120781	+	NBC_00569	10324489	-42483	42483	-0.00822956
NBC_00573.primary.tsv:219876at2	COG0593	L-Replication,_recombination_and_repair	OG424_18675	Complete	Chromosomal_replication_initiator_protein_DnaA	CP107782	4302014	4303921	+	NBC_00573	8806723	-100394	100394	-0.0227994
NBC_00576.primary.tsv:219876at2	COG0593	L-Replication,_recombination_and_repair	OG734_23005	Complete	Chromosomal_replication_initiator_protein_DnaA	CP107780	5564803	5566686	+	NBC_00576	10919009	106240	106240	0.0194596
NBC_00582.primary.tsv:219876at2	COG0593	L-Replication,_recombination_and_repair	OG852_24280	Complete	Chromosomal_replication_initiator_protein_DnaA	CP107772	5347346	5349316	+	NBC_00582	10791786	-47562	47562	-0.00881448
NBC_00586.primary.tsv:219876at2	COG0593	L-Replication,_recombination_and_repair	OG942_21425	Complete	Chromosomal_replication_initiator_protein_DnaA	CP107768	4892701	4894734	+	NBC_00586	9643430	72002	72002	0.0149329
NBC_00587.primary.tsv:219876at2	COG0593	L-Replication,_recombination_and_repair	OHN19_21425	Complete	Chromosomal_replication_initiator_protein_DnaA	CP107766	4891989	4894022	+	NBC_00587	9642004	72003	72003	0.0149353
NBC_00588.primary.tsv:219876at2	COG0593	L-Replication,_recombination_and_repair	OHN38_20035	Complete	Chromosomal_replication_initiator_protein_DnaA	CP107765	4385580	4387562	+	NBC_00588	9409010	-317934	317934	-0.0675808
NBC_00589.primary.tsv:219876at2	COG0593	L-Replication,_recombination_and_repair	OHA51_25445	Complete	Chromosomal_replication_initiator_protein_DnaA	CP107764	5642027	5644075	+	NBC_00589	11075804	105149	105149	0.0189872
NBC_00590.primary.tsv:219876at2	COG0593	L-Replication,_recombination_and_repair	OG997_22285	Complete	Chromosomal_replication_initiator_protein_DnaA	CP107762	5018614	5020542	+	NBC_00590	10126779	-43811	43811	-0.0086525
NBC_00591.primary.tsv:219876at2	COG0593	L-Replication,_recombination_and_repair	OG528_18670	Complete	Chromosomal_replication_initiator_protein_DnaA	CP107761	4520094	4522001	+	NBC_00591	8700481	170807	170807	0.0392638
NBC_00594.primary.tsv:219876at2	COG0593	L-Replication,_recombination_and_repair	OG451_18515	Complete	Chromosomal_replication_initiator_protein_DnaA	CP107760	4243621	4245708	+	NBC_00594	8439505	24912	24912	0.00590366
NBC_00595.primary.tsv:219876at2	COG0593	L-Replication,_recombination_and_repair	OG796_16945	Complete	Chromosomal_replication_initiator_protein_DnaA	CP108324	3797622	3799778	+	NBC_00595	7533398	32001	32001	0.00849577
NBC_00597.primary.tsv:219876at2	COG0593	L-Replication,_recombination_and_repair	OG974_21700	Complete	Chromosomal_replication_initiator_protein_DnaA	CP107757	4813202	4814971	+	NBC_00597	6557618	1535277	1535277	0.468242
NBC_00598.primary.tsv:219876at2	COG0593	L-Replication,_recombination_and_repair	OHO81_22125	Complete	Chromosomal_replication_initiator_protein_DnaA	CP107755	5043752	5045704	+	NBC_00598	10077198	6129	6129	0.00121641
NBC_00616.primary.tsv:219876at2	COG0593	L-Replication,_recombination_and_repair	OG789_16645	Complete	Chromosomal_replication_initiator_protein_DnaA	CP108323	3733525	3735681	+	NBC_00616	7528880	-29837	29837	-0.00792601
NBC_00618.primary.tsv:219876at2	COG0593	L-Replication,_recombination_and_repair	OHA50_24115	Complete	Chromosomal_replication_initiator_protein_DnaA	CP107750	5319451	5321253	+	NBC_00618	10528355	56174	56174	0.010671
NBC_00622.primary.tsv:219876at2	COG0593	L-Replication,_recombination_and_repair	OG888_23575	Complete	Chromosomal_replication_initiator_protein_DnaA	CP107749	5312891	5314693	+	NBC_00622	10521781	52901	52901	0.0100555
NBC_00623.primary.tsv:219876at2	COG0593	L-Replication,_recombination_and_repair	OHN35_22810	Complete	Chromosomal_replication_initiator_protein_DnaA	CP107748	4682937	4684739	+	NBC_00623	9715470	-173897	173897	-0.035798
NBC_00624.primary.tsv:219876at2	COG0593	L-Replication,_recombination_and_repair	OHN15_19315	Complete	Chromosomal_replication_initiator_protein_DnaA	CP107746	4340688	4342490	+	NBC_00624	8941894	-129358	129358	-0.028933
NBC_00625.primary.tsv:219876at2	COG0593	L-Replication,_recombination_and_repair	OG198_18370	Complete	Chromosomal_replication_initiator_protein_DnaA	CP107742	4116365	4118281	+	NBC_00625	8538055	-151704	151704	-0.035536
NBC_00626.primary.tsv:219876at2	COG0593	L-Replication,_recombination_and_repair	OG961_23580	Complete	Chromosomal_replication_initiator_protein_DnaA	CP107741	5319484	5321286	+	NBC_00626	10528387	56191	56191	0.0106742
NBC_00630.primary.tsv:219876at2	COG0593	L-Replication,_recombination_and_repair	OG200_18025	Complete	Chromosomal_replication_initiator_protein_DnaA	CP107735	4044132	4046219	+	NBC_00630	8069200	10575	10575	0.00262108
NBC_00631.primary.tsv:219876at2	COG0593	L-Replication,_recombination_and_repair	OHB00_25675	Complete	Chromosomal_replication_initiator_protein_DnaA	CP107734	5605383	5607350	+	NBC_00631	11076837	67948	67948	0.0122685
NBC_00632.primary.tsv:219876at2	COG0593	L-Replication,_recombination_and_repair	OHQ89_26420	Complete	Chromosomal_replication_initiator_protein_DnaA	CP107733	5765269	5767215	+	NBC_00632	11508214	12135	12135	0.00210893
NBC_00633.primary.tsv:219876at2	COG0593	L-Replication,_recombination_and_repair	OHB22_24420	Complete	Chromosomal_replication_initiator_protein_DnaA	CP107731	5276533	5278485	+	NBC_00633	10700624	-72803	72803	-0.0136072
NBC_00634.primary.tsv:219876at2	COG0593	L-Replication,_recombination_and_repair	OHA83_24035	Complete	Chromosomal_replication_initiator_protein_DnaA	CP107730	5262440	5264392	+	NBC_00634	10733048	-103108	103108	-0.0192132
NBC_00635.primary.tsv:219876at2	COG0593	L-Replication,_recombination_and_repair	OG347_18235	Complete	Chromosomal_replication_initiator_protein_DnaA	CP130731	4255532	4257619	+	NBC_00635	8517394	-2121	2121	-0.00049804
NBC_00636.primary.tsv:219876at2	COG0593	L-Replication,_recombination_and_repair	OIE52_26150	Complete	Chromosomal_replication_initiator_protein_DnaA	CP109050	5830035	5831981	+	NBC_00636	11240151	210932	210932	0.0375319
NBC_00637.primary.tsv:219876at2	COG0593	L-Replication,_recombination_and_repair	OG440_18520	Complete	Chromosomal_replication_initiator_protein_DnaA	CP109046	4330281	4332290	+	NBC_00637	8562389	50091	50091	0.0117002
NBC_00641.primary.tsv:219876at2	COG0593	L-Replication,_recombination_and_repair	OG923_17315	Complete	Chromosomal_replication_initiator_protein_DnaA	CP109044	3959578	3961350	+	NBC_00641	7458198	231365	231365	0.0620431
NBC_00642.primary.tsv:219876at2	COG0593	L-Replication,_recombination_and_repair	OG387_18695	Complete	Chromosomal_replication_initiator_protein_DnaA	CP130729	4243741	4245828	+	NBC_00642	8626516	-68473	68473	-0.015875
NBC_00643.primary.tsv:219876at2	COG0593	L-Replication,_recombination_and_repair	OG739_18840	Complete	Chromosomal_replication_initiator_protein_DnaA	CP130728	4255574	4257661	+	NBC_00643	8517337	-2051	2051	-0.000481606
NBC_00645.primary.tsv:219876at2	COG0593	L-Replication,_recombination_and_repair	OG826_22550	Complete	Chromosomal_replication_initiator_protein_DnaA	CP109041	4990166	4992265	+	NBC_00645	10024984	-21276	21276	-0.0042446
NBC_00647.primary.tsv:219876at2	COG0593	L-Replication,_recombination_and_repair	OG788_23505	Complete	Chromosomal_replication_initiator_protein_DnaA	CP109040	5344007	5346097	+	NBC_00647	10660720	14692	14692	0.00275629
NBC_00648.primary.tsv:219876at2	COG0593	L-Replication,_recombination_and_repair	OIE42_16870	Complete	Chromosomal_replication_initiator_protein_DnaA	CP109038	3801222	3802997	+	NBC_00648	8450570	-423175	423175	-0.100153
NBC_00649.primary.tsv:219876at2	COG0593	L-Replication,_recombination_and_repair	OHA31_23560	Complete	Chromosomal_replication_initiator_protein_DnaA	CP109037	5097793	5099832	+	NBC_00649	10292842	-47608	47608	-0.0092507
NBC_00651.primary.tsv:219876at2	COG0593	L-Replication,_recombination_and_repair	OG529_17550	Complete	Chromosomal_replication_initiator_protein_DnaA	CP109034	4066666	4068753	+	NBC_00651	8140478	-2529	2529	-0.000621339
NBC_00656.primary.tsv:219876at2	COG0593	L-Replication,_recombination_and_repair	OG696_20310	Complete	Chromosomal_replication_initiator_protein_DnaA	CP109033	4711113	4712906	+	NBC_00656	9575572	-75776	75776	-0.0158269
NBC_00658.primary.tsv:219876at2	COG0593	L-Replication,_recombination_and_repair	OG970_23930	Complete	Chromosomal_replication_initiator_protein_DnaA	CP109032	5311046	5313055	+	NBC_00658	10852492	-114195	114195	-0.0210449
NBC_00659.primary.tsv:219876at2	COG0593	L-Replication,_recombination_and_repair	OG410_21380	Complete	Chromosomal_replication_initiator_protein_DnaA	CP109031	4928473	4930194	+	NBC_00659	9661321	98673	98673	0.0204264
NBC_00661.primary.tsv:219876at2	COG0593	L-Replication,_recombination_and_repair	OG850_22590	Complete	Chromosomal_replication_initiator_protein_DnaA	CP109030	4974580	4976532	+	NBC_00661	10195533	-122210	122210	-0.0239732
NBC_00663.primary.tsv:219876at2	COG0593	L-Replication,_recombination_and_repair	OG866_21910	Complete	Chromosomal_replication_initiator_protein_DnaA	CP109027	5053849	5055864	+	NBC_00663	9859624	125044	125044	0.0253649
NBC_00664.primary.tsv:219876at2	COG0593	L-Replication,_recombination_and_repair	OG822_16405	Complete	Chromosomal_replication_initiator_protein_DnaA	CP109025	3662528	3664336	+	NBC_00664	7134783	96040	96040	0.0269216
NBC_00666.primary.tsv:219876at2	COG0593	L-Replication,_recombination_and_repair	OIE43_21425	Complete	Chromosomal_replication_initiator_protein_DnaA	CP109024	5245329	5247281	+	NBC_00666	10029205	231702	231702	0.0462055
NBC_00667.primary.tsv:219876at2	COG0593	L-Replication,_recombination_and_repair	OHA81_16150	Complete	Chromosomal_replication_initiator_protein_DnaA	CP109022	3662538	3664346	+	NBC_00667	7132883	97000	97000	0.027198
NBC_00668.primary.tsv:219876at2	COG0593	L-Replication,_recombination_and_repair	OG515_19740	Complete	Chromosomal_replication_initiator_protein_DnaA	CP109019	3798794	3800578	+	NBC_00668	8267928	-334278	334278	-0.0808614
NBC_00669.primary.tsv:219876at2	COG0593	L-Replication,_recombination_and_repair	OG896_19030	Complete	Chromosomal_replication_initiator_protein_DnaA	CP109018	5015585	5017447	+	NBC_00669	9601491	215770	215770	0.0449451
NBC_00670.primary.tsv:219876at2	COG0593	L-Replication,_recombination_and_repair	OIE12_16565	Complete	Chromosomal_replication_initiator_protein_DnaA	CP109017	3710314	3712314	+	NBC_00670	7583196	-80284	80284	-0.0211742
NBC_00683.primary.tsv:219876at2	COG0593	L-Replication,_recombination_and_repair	OG257_19475	Complete	Chromosomal_replication_initiator_protein_DnaA	CP109013	4345098	4346852	+	NBC_00683	8519659	86145	86145	0.0202226
NBC_00685.primary.tsv:219876at2	COG0593	L-Replication,_recombination_and_repair	OIE50_25820	Complete	Chromosomal_replication_initiator_protein_DnaA	CP109012	5657189	5659141	+	NBC_00685	11276871	19729	19729	0.00349902
NBC_00686.primary.tsv:219876at2	COG0593	L-Replication,_recombination_and_repair	OG929_22095	Complete	Chromosomal_replication_initiator_protein_DnaA	CP109011	4959659	4961611	+	NBC_00686	10012265	-45497	45497	-0.00908825
NBC_00690.primary.tsv:219876at2	COG0593	L-Replication,_recombination_and_repair	OID54_19200	Complete	Chromosomal_replication_initiator_protein_DnaA	CP109009	4354098	4355606	+	NBC_00690	8833314	-61805	61805	-0.0139936
NBC_00691.primary.tsv:219876at2	COG0593	L-Replication,_recombination_and_repair	OG392_18455	Complete	Chromosomal_replication_initiator_protein_DnaA	CP109007	4203782	4205557	+	NBC_00691	8302280	53529	53529	0.012895
NBC_00696.primary.tsv:219876at2	COG0593	L-Replication,_recombination_and_repair	OG506_24330	Complete	Chromosomal_replication_initiator_protein_DnaA	CP109004	5602890	5604722	+	NBC_00696	11090730	58441	58441	0.0105387
NBC_00701.primary.tsv:219876at2	COG0593	L-Replication,_recombination_and_repair	OG523_20780	Complete	Chromosomal_replication_initiator_protein_DnaA	CP109003	4244000	4245778	+	NBC_00701	8776050	-143136	143136	-0.0326197
NBC_00704.primary.tsv:219876at2	COG0593	L-Replication,_recombination_and_repair	OG802_17955	Complete	Chromosomal_replication_initiator_protein_DnaA	CP109000	4112472	4114439	+	NBC_00704	8037745	94583	94583	0.0235347
NBC_00708.primary.tsv:219876at2	COG0593	L-Replication,_recombination_and_repair	OHA46_15520	Complete	Chromosomal_replication_initiator_protein_DnaA	CP108997	3824213	3826018	+	NBC_00708	7301835	174198	174198	0.0477135
NBC_00710.primary.tsv:219876at2	COG0593	L-Replication,_recombination_and_repair	OIE08_24130	Complete	Chromosomal_replication_initiator_protein_DnaA	CP108995	5226129	5228081	+	NBC_00710	10812875	-179332	179332	-0.0331701
NBC_00711.primary.tsv:219876at2	COG0593	L-Replication,_recombination_and_repair	OG480_20725	Complete	Chromosomal_replication_initiator_protein_DnaA	CP108994	4570234	4572306	+	NBC_00711	9165939	-11699	11699	-0.00255271
NBC_00712.primary.tsv:219876at2	COG0593	L-Replication,_recombination_and_repair	OID52_20725	Complete	Chromosomal_replication_initiator_protein_DnaA	CP108993	4570254	4572326	+	NBC_00712	9165964	-11692	11692	-0.00255118
NBC_00713.primary.tsv:219876at2	COG0593	L-Replication,_recombination_and_repair	OG940_21835	Complete	Chromosomal_replication_initiator_protein_DnaA	CP108992	4923777	4925729	+	NBC_00713	9858584	-4539	4539	-0.000920822
NBC_00715.primary.tsv:219876at2	COG0593	L-Replication,_recombination_and_repair	OID55_20450	Complete	Chromosomal_replication_initiator_protein_DnaA	CP108990	4713642	4715717	+	NBC_00715	9532931	-51786	51786	-0.0108647
NBC_00722.primary.tsv:219876at2	COG0593	L-Replication,_recombination_and_repair	OHA45_19745	Complete	Chromosomal_replication_initiator_protein_DnaA	CP108989	3957158	3959083	+	NBC_00722	8362496	-223127	223127	-0.0533637
NBC_00723.primary.tsv:219876at2	COG0593	L-Replication,_recombination_and_repair	OG713_21215	Complete	Chromosomal_replication_initiator_protein_DnaA	CP108987	5041063	5043075	+	NBC_00723	9871954	106092	106092	0.0214936
NBC_00724.primary.tsv:219876at2	COG0593	L-Replication,_recombination_and_repair	OHB17_20390	Complete	Chromosomal_replication_initiator_protein_DnaA	CP108985	4517406	4519157	+	NBC_00724	9307314	-135375	135375	-0.02909
NBC_00726.primary.tsv:219876at2	COG0593	L-Replication,_recombination_and_repair	OG338_14510	Complete	Chromosomal_replication_initiator_protein_DnaA	CP108983	3392442	3394247	+	NBC_00726	6652437	67126	67126	0.0201809
NBC_00727.primary.tsv:219876at2	COG0593	L-Replication,_recombination_and_repair	OG242_15700	Complete	Chromosomal_replication_initiator_protein_DnaA	CP108981	3584816	3586621	+	NBC_00727	7071489	49974	49974	0.0141339
NBC_00728.primary.tsv:219876at2	COG0593	L-Replication,_recombination_and_repair	OG397_21595	Complete	Chromosomal_replication_initiator_protein_DnaA	CP108980	4545637	4547010	+	NBC_00728	9651205	-279279	279279	-0.0578744
NBC_00731.primary.tsv:219876at2	COG0593	L-Replication,_recombination_and_repair	OG495_18095	Complete	Chromosomal_replication_initiator_protein_DnaA	CP108978	4286863	4288950	+	NBC_00731	8550865	12474	12474	0.0029176
NBC_00734.primary.tsv:219876at2	COG0593	L-Replication,_recombination_and_repair	OG301_19305	Complete	Chromosomal_replication_initiator_protein_DnaA	CP108974	4457957	4459864	+	NBC_00734	8870427	23697	23697	0.00534292
NBC_00735.primary.tsv:219876at2	COG0593	L-Replication,_recombination_and_repair	OG547_17140	Complete	Chromosomal_replication_initiator_protein_DnaA	CP108971	4052396	4054483	+	NBC_00735	8073982	16448	16448	0.00407432
NBC_00775.primary.tsv:219876at2	COG0593	L-Replication,_recombination_and_repair	OIC96_24290	Complete	Chromosomal_replication_initiator_protein_DnaA	CP108938	5644713	5646761	+	NBC_00775	11096612	97431	97431	0.0175605
NBC_00805.primary.tsv:219876at2	COG0593	L-Replication,_recombination_and_repair	OHA67_16565	Complete	Chromosomal_replication_initiator_protein_DnaA	CP108895	3688714	3690294	+	NBC_00805	7415499	-18245	18245	-0.00492077
NBC_00820.primary.tsv:219876at2	COG0593	L-Replication,_recombination_and_repair	OIB37_19120	Complete	Chromosomal_replication_initiator_protein_DnaA	CP108882	4210080	4212029	+	NBC_00820	8106388	157860	157860	0.0389471
NBC_00822.primary.tsv:219876at2	COG0593	L-Replication,_recombination_and_repair	OHA23_22780	Complete	Chromosomal_replication_initiator_protein_DnaA	CP108878	5065961	5067784	+	NBC_00822	9685060	224342	224342	0.0463274
NBC_00825.primary.tsv:219876at2	COG0593	L-Replication,_recombination_and_repair	OIC43_22795	Complete	Chromosomal_replication_initiator_protein_DnaA	CP108876	5064096	5065919	+	NBC_00825	9682462	223776	223776	0.046223
NBC_00826.primary.tsv:219876at2	COG0593	L-Replication,_recombination_and_repair	OG832_20895	Complete	Chromosomal_replication_initiator_protein_DnaA	CP108873	5073491	5075314	+	NBC_00826	9691732	228536	228536	0.047161
NBC_00827.primary.tsv:219876at2	COG0593	L-Replication,_recombination_and_repair	OG569_18890	Complete	Chromosomal_replication_initiator_protein_DnaA	CP108872	5249846	5251855	+	NBC_00827	9465861	517920	517920	0.109429
NBC_00828.primary.tsv:219876at2	COG0593	L-Replication,_recombination_and_repair	OG742_22215	Complete	Chromosomal_replication_initiator_protein_DnaA	CP130727	5527210	5529219	+	NBC_00828	10521522	267453	267453	0.0508392
NBC_00829.primary.tsv:219876at2	COG0593	L-Replication,_recombination_and_repair	OG293_17520	Complete	Chromosomal_replication_initiator_protein_DnaA	CP108867	4833450	4835189	+	NBC_00829	8850733	408953	408953	0.0924111
NBC_00831.primary.tsv:219876at2	COG0593	L-Replication,_recombination_and_repair	OG253_20745	Complete	Chromosomal_replication_initiator_protein_DnaA	CP108864	4317938	4319716	+	NBC_00831	8878587	-120466	120466	-0.0271363
NBC_00832.primary.tsv:219876at2	COG0593	L-Replication,_recombination_and_repair	OG373_20375	Complete	Chromosomal_replication_initiator_protein_DnaA	CP108863	4462700	4464478	+	NBC_00832	9032248	-52535	52535	-0.0116328
NBC_00835.primary.tsv:219876at2	COG0593	L-Replication,_recombination_and_repair	OG323_18910	Complete	Chromosomal_replication_initiator_protein_DnaA	CP108861	4133359	4135197	+	NBC_00835	8236804	15876	15876	0.00385489
NBC_00836.primary.tsv:219876at2	COG0593	L-Replication,_recombination_and_repair	OG546_22410	Complete	Chromosomal_replication_initiator_protein_DnaA	CP108858	6056053	6057900	+	NBC_00836	11272033	420960	420960	0.0746911
NBC_00838.primary.tsv:219876at2	COG0593	L-Replication,_recombination_and_repair	OG705_17600	Complete	Chromosomal_replication_initiator_protein_DnaA	CP108857	3974609	3976003	+	NBC_00838	8580597	-314992	314992	-0.0734196
NBC_00839.primary.tsv:219876at2	COG0593	L-Replication,_recombination_and_repair	OG751_24505	Complete	Chromosomal_replication_initiator_protein_DnaA	CP108856	5584363	5586237	+	NBC_00839	10880213	145193	145193	0.0266894
NBC_00842.primary.tsv:219876at2	COG0593	L-Replication,_recombination_and_repair	OH821_21785	Complete	Chromosomal_replication_initiator_protein_DnaA	CP108850	4750405	4752207	+	NBC_00842	9394497	54057	54057	0.0115082
NBC_00843.primary.tsv:219876at2	COG0593	L-Replication,_recombination_and_repair	OG211_18925	Complete	Chromosomal_replication_initiator_protein_DnaA	CP108849	4120548	4121909	+	NBC_00843	8502813	-130178	130178	-0.03062
NBC_00846.primary.tsv:219876at2	COG0593	L-Replication,_recombination_and_repair	OG936_17105	Complete	Chromosomal_replication_initiator_protein_DnaA	CP108846	4510270	4512078	+	NBC_00846	8228393	396977	396977	0.0964896
NBC_00851.primary.tsv:219876at2	COG0593	L-Replication,_recombination_and_repair	OIA45_23355	Complete	Chromosomal_replication_initiator_protein_DnaA	CP108840	5212999	5214912	+	NBC_00851	9210269	608821	608821	0.132205
NBC_00853.primary.tsv:219876at2	COG0593	L-Replication,_recombination_and_repair	OG365_17835	Complete	Chromosomal_replication_initiator_protein_DnaA	CP108837	4099237	4100991	+	NBC_00853	7977575	111326	111326	0.0279097
NBC_00856.primary.tsv:219876at2	COG0593	L-Replication,_recombination_and_repair	OHB08_25840	Complete	Chromosomal_replication_initiator_protein_DnaA	CP108832	5996183	5998222	+	NBC_00856	11885673	54366	54366	0.00914816
NBC_00857.primary.tsv:219876at2	COG0593	L-Replication,_recombination_and_repair	OH820_17495	Complete	Chromosomal_replication_initiator_protein_DnaA	CP108829	4026671	4028446	+	NBC_00857	8011685	21716	21716	0.00542108
NBC_00859.primary.tsv:219876at2	COG0593	L-Replication,_recombination_and_repair	OG584_17130	Complete	Chromosomal_replication_initiator_protein_DnaA	CP108826	4002730	4004487	+	NBC_00859	8001606	2805	2805	0.000701109
NBC_00865.primary.tsv:219876at2	COG0593	L-Replication,_recombination_and_repair	OG938_21870	Complete	Chromosomal_replication_initiator_protein_DnaA	CP108820	4923634	4925547	+	NBC_00865	10071390	-111104	111104	-0.0220633
NBC_00866.primary.tsv:219876at2	COG0593	L-Replication,_recombination_and_repair	OH824_23675	Complete	Chromosomal_replication_initiator_protein_DnaA	CP108818	5144333	5146285	+	NBC_00866	10632801	-171091	171091	-0.0321817
NBC_00867.primary.tsv:219876at2	COG0593	L-Replication,_recombination_and_repair	OG337_17405	Complete	Chromosomal_replication_initiator_protein_DnaA	CP108817	4041188	4042930	+	NBC_00867	7891710	96204	96204	0.024381
NBC_00868.primary.tsv:219876at2	COG0593	L-Replication,_recombination_and_repair	OG239_22495	Complete	Chromosomal_replication_initiator_protein_DnaA	CP108814	4666255	4668015	+	NBC_00868	8951979	191145	191145	0.0427045
NBC_00869.primary.tsv:219876at2	COG0593	L-Replication,_recombination_and_repair	OG704_16565	Complete	Chromosomal_replication_initiator_protein_DnaA	CP108812	3809824	3811632	+	NBC_00869	7568462	26497	26497	0.00700195
NBC_00870.primary.tsv:219876at2	COG0593	L-Replication,_recombination_and_repair	OG498_17000	Complete	Chromosomal_replication_initiator_protein_DnaA	CP108810	3809141	3810949	+	NBC_00870	7566831	26629	26629	0.00703835
NBC_00871.primary.tsv:219876at2	COG0593	L-Replication,_recombination_and_repair	OH837_22965	Complete	Chromosomal_replication_initiator_protein_DnaA	CP108808	5698297	5700270	+	NBC_00871	10740985	328791	328791	0.0612218
NBC_00872.primary.tsv:219876at2	COG0593	L-Replication,_recombination_and_repair	OG214_19705	Complete	Chromosomal_replication_initiator_protein_DnaA	CP108806	4346262	4348061	+	NBC_00872	8966801	-136239	136239	-0.0303874
NBC_00873.primary.tsv:219876at2	COG0593	L-Replication,_recombination_and_repair	OH809_21510	Complete	Chromosomal_replication_initiator_protein_DnaA	CP108803	4664017	4665819	+	NBC_00873	9406006	-38085	38085	-0.00809802
NBC_00876.primary.tsv:219876at2	COG0593	L-Replication,_recombination_and_repair	OG782_18350	Complete	Chromosomal_replication_initiator_protein_DnaA	CP108800	4318341	4320098	+	NBC_00876	8497307	70566	70566	0.016609
NBC_00879.primary.tsv:219876at2	COG0593	L-Replication,_recombination_and_repair	OH805_17985	Complete	Chromosomal_replication_initiator_protein_DnaA	CP108799	4556128	4557657	+	NBC_00879	8556030	278877	278877	0.0651884
NBC_00882.primary.tsv:219876at2	COG0593	L-Replication,_recombination_and_repair	OG806_24490	Complete	Chromosomal_replication_initiator_protein_DnaA	CP108797	5367594	5369546	+	NBC_00882	10957798	-110329	110329	-0.0201371
NBC_00885.primary.tsv:219876at2	COG0593	L-Replication,_recombination_and_repair	OHA61_19105	Complete	Chromosomal_replication_initiator_protein_DnaA	CP108796	4516466	4517995	+	NBC_00885	8737832	148314	148314	0.0339476
NBC_00886.primary.tsv:219876at2	COG0593	L-Replication,_recombination_and_repair	OG999_26840	Complete	Chromosomal_replication_initiator_protein_DnaA	CP108792	5193697	5195625	+	NBC_00886	10994939	-302808	302808	-0.0550813
NBC_00887.primary.tsv:219876at2	COG0593	L-Replication,_recombination_and_repair	OG844_26860	Complete	Chromosomal_replication_initiator_protein_DnaA	CP108788	5877090	5878844	+	NBC_00887	10004517	875708	875708	0.175063
NBC_00890.primary.tsv:219876at2	COG0593	L-Replication,_recombination_and_repair	OG464_16565	Complete	Chromosomal_replication_initiator_protein_DnaA	CP108781	3809781	3811589	+	NBC_00890	7568393	26488	26488	0.00699964
NBC_00891.primary.tsv:219876at2	COG0593	L-Replication,_recombination_and_repair	OH827_16565	Complete	Chromosomal_replication_initiator_protein_DnaA	CP108779	3809804	3811612	+	NBC_00891	7568400	26508	26508	0.00700492
NBC_00899.primary.tsv:219876at2	COG0593	L-Replication,_recombination_and_repair	OH826_32345	Complete	Chromosomal_replication_initiator_protein_DnaA	CP108773	4351031	4352917	+	NBC_00899	11771747	-1533899	1533899	-0.260607
NBC_00909.primary.tsv:219876at2	COG0593	L-Replication,_recombination_and_repair	OG590_18760	Complete	Chromosomal_replication_initiator_protein_DnaA	CP108768	3885827	3887614	+	NBC_00909	7956497	-91528	91528	-0.0230071
NBC_00932.primary.tsv:219876at2	COG0593	L-Replication,_recombination_and_repair	OG221_19010	Complete	Chromosomal_replication_initiator_protein_DnaA	CP108765	4134281	4136035	+	NBC_00932	8477959	-103821	103821	-0.024492
NBC_00963.primary.tsv:219876at2	COG0593	L-Replication,_recombination_and_repair	OG760_18000	Complete	Chromosomal_replication_initiator_protein_DnaA	CP108745	4030912	4032645	+	NBC_00963	8299271	-117857	117857	-0.0284018
NBC_00972.primary.tsv:219876at2	COG0593	L-Replication,_recombination_and_repair	OG291_16530	Complete	Chromosomal_replication_initiator_protein_DnaA	CP108743	3788677	3790452	+	NBC_00972	7237177	170976	170976	0.0472494
NBC_00974.primary.tsv:219876at2	COG0593	L-Replication,_recombination_and_repair	OG409_19250	Complete	Chromosomal_replication_initiator_protein_DnaA	CP108741	4341932	4343581	+	NBC_00974	8608746	38383	38383	0.00891721
NBC_00975.primary.tsv:219876at2	COG0593	L-Replication,_recombination_and_repair	OG690_18935	Complete	Chromosomal_replication_initiator_protein_DnaA	CP108737	4218541	4220457	+	NBC_00975	8628007	-94504	94504	-0.0219063
NBC_00984.primary.tsv:219876at2	COG0593	L-Replication,_recombination_and_repair	OG520_20275	Complete	Chromosomal_replication_initiator_protein_DnaA	CP108734	4578027	4579835	+	NBC_00984	8863243	147309	147309	0.0332404
NBC_00986.primary.tsv:219876at2	COG0593	L-Replication,_recombination_and_repair	OG504_27060	Complete	Chromosomal_replication_initiator_protein_DnaA	CP108733	5657635	5659563	+	NBC_00986	11750813	-216807	216807	-0.0369008
NBC_00987.primary.tsv:219876at2	COG0593	L-Replication,_recombination_and_repair	OG355_20705	Complete	Chromosomal_replication_initiator_protein_DnaA	CP108731	5062689	5064512	+	NBC_00987	9694777	216212	216212	0.0446038
NBC_00988.primary.tsv:219876at2	COG0593	L-Replication,_recombination_and_repair	OG496_28930	Complete	Chromosomal_replication_initiator_protein_DnaA	CP108730	6329784	6331712	+	NBC_00988	12375414	143041	143041	0.023117
NBC_00989.primary.tsv:219876at2	COG0593	L-Replication,_recombination_and_repair	OG714_25865	Complete	Chromosomal_replication_initiator_protein_DnaA	CP108728	6080357	6082285	+	NBC_00989	11950319	106161	106161	0.0177671
NBC_00990.primary.tsv:219876at2	COG0593	L-Replication,_recombination_and_repair	OG536_18650	Complete	Chromosomal_replication_initiator_protein_DnaA	CP108726	4246700	4248574	+	NBC_00990	9076472	-290599	290599	-0.0640335
NBC_00995.primary.tsv:219876at2	COG0593	L-Replication,_recombination_and_repair	OG461_18895	Complete	Chromosomal_replication_initiator_protein_DnaA	CP108724	4246029	4247831	+	NBC_00995	8201818	146021	146021	0.035607
NBC_00996.primary.tsv:219876at2	COG0593	L-Replication,_recombination_and_repair	OG390_25880	Complete	Chromosomal_replication_initiator_protein_DnaA	CP108723	5494427	5496472	+	NBC_00996	10750390	120254	120254	0.022372
NBC_00998.primary.tsv:219876at2	COG0593	L-Replication,_recombination_and_repair	OG513_20195	Complete	Chromosomal_replication_initiator_protein_DnaA	CP108720	4331723	4333516	+	NBC_00998	8190284	237477	237477	0.0579899
NBC_00999.primary.tsv:219876at2	COG0593	L-Replication,_recombination_and_repair	OG962_18740	Complete	Chromosomal_replication_initiator_protein_DnaA	CP108718	4191233	4193140	+	NBC_00999	8474648	-45137	45137	-0.0106522
NBC_01001.primary.tsv:219876at2	COG0593	L-Replication,_recombination_and_repair	OG296_17735	Complete	Chromosomal_replication_initiator_protein_DnaA	CP108711	3972393	3974165	+	NBC_01001	7941964	2297	2297	0.000578446
NBC_01002.primary.tsv:219876at2	COG0593	L-Replication,_recombination_and_repair	OG426_27245	Complete	Chromosomal_replication_initiator_protein_DnaA	CP108709	5905328	5907280	+	NBC_01002	11769262	21673	21673	0.00368298
NBC_01003.primary.tsv:219876at2	COG0593	L-Replication,_recombination_and_repair	OG698_24120	Complete	Chromosomal_replication_initiator_protein_DnaA	CP108707	5051298	5053328	+	NBC_01003	10319649	-107511	107511	-0.0208362
NBC_01004.primary.tsv:219876at2	COG0593	L-Replication,_recombination_and_repair	OG449_17070	Complete	Chromosomal_replication_initiator_protein_DnaA	CP109059	3744433	3746343	+	NBC_01004	7662562	-85893	85893	-0.0224189
NBC_01005.primary.tsv:219876at2	COG0593	L-Replication,_recombination_and_repair	OG298_21275	Complete	Chromosomal_replication_initiator_protein_DnaA	CP108703	4742274	4744076	+	NBC_01005	9433372	26489	26489	0.00561602
NBC_01006.primary.tsv:219876at2	COG0593	L-Replication,_recombination_and_repair	OG509_19095	Complete	Chromosomal_replication_initiator_protein_DnaA	CP108700	4190581	4192374	+	NBC_01006	8687168	-152106	152106	-0.0350185
NBC_01010.primary.tsv:219876at2	COG0593	L-Replication,_recombination_and_repair	OG333_18225	Complete	Chromosomal_replication_initiator_protein_DnaA	CP108692	4129381	4131255	+	NBC_01010	8509935	-124649	124649	-0.0292949
NBC_01011.primary.tsv:219876at2	COG0593	L-Replication,_recombination_and_repair	OG277_25340	Complete	Chromosomal_replication_initiator_protein_DnaA	CP108690	6466808	6468847	+	NBC_01011	12239699	347978	347978	0.0568605
NBC_01012.primary.tsv:219876at2	COG0593	L-Replication,_recombination_and_repair	OG623_17265	Complete	Chromosomal_replication_initiator_protein_DnaA	CP108688	3837844	3839625	+	NBC_01012	7722973	-22752	22752	-0.00589203
NBC_01013.primary.tsv:219876at2	COG0593	L-Replication,_recombination_and_repair	OG538_18005	Complete	Chromosomal_replication_initiator_protein_DnaA	CP108687	4163256	4165007	+	NBC_01013	8453265	-62501	62501	-0.0147874
NBC_01014.primary.tsv:219876at2	COG0593	L-Replication,_recombination_and_repair	OG282_16100	Complete	Chromosomal_replication_initiator_protein_DnaA	CP108685	3763873	3765609	+	NBC_01014	7838624	-154571	154571	-0.0394383
NBC_01015.primary.tsv:219876at2	COG0593	L-Replication,_recombination_and_repair	OG532_19700	Complete	Chromosomal_replication_initiator_protein_DnaA	CP108684	4465902	4467827	+	NBC_01015	9230757	-148514	148514	-0.0321781
NBC_01017.primary.tsv:219876at2	COG0593	L-Replication,_recombination_and_repair	OG331_25380	Complete	Chromosomal_replication_initiator_protein_DnaA	CP108683	5796939	5798846	+	NBC_01017	11375640	110072	110072	0.0193522
NBC_01018.primary.tsv:219876at2	COG0593	L-Replication,_recombination_and_repair	OG554_19970	Complete	Chromosomal_replication_initiator_protein_DnaA	CP108682	4064197	4066086	+	NBC_01018	8537117	-203417	203417	-0.0476547
NBC_01020.primary.tsv:219876at2	COG0593	L-Replication,_recombination_and_repair	OG372_18350	Complete	Chromosomal_replication_initiator_protein_DnaA	CP108681	4055150	4056904	+	NBC_01020	8361885	-124915	124915	-0.0298772
NBC_01021.primary.tsv:219876at2	COG0593	L-Replication,_recombination_and_repair	OG588_25080	Complete	Chromosomal_replication_initiator_protein_DnaA	CP108676	5473206	5475068	+	NBC_01021	10948847	-286	286	-5.22429
NBC_01023.primary.tsv:219876at2	COG0593	L-Replication,_recombination_and_repair	OG217_18770	Complete	Chromosomal_replication_initiator_protein_DnaA	CP108671	4027955	4029715	+	NBC_01023	8218161	-80245	80245	-0.0195287
NBC_01069.primary.tsv:219876at2	COG0593	L-Replication,_recombination_and_repair	OG575_20595	Complete	Chromosomal_replication_initiator_protein_DnaA	CP108670	4249898	4251772	+	NBC_01069	8984110	-241220	241220	-0.0536993
NBC_01077.primary.tsv:219876at2	COG0593	L-Replication,_recombination_and_repair	OG462_22420	Complete	Chromosomal_replication_initiator_protein_DnaA	CP108669	5038484	5040241	+	NBC_01077	10031225	23750	23750	0.00473521
NBC_01078.primary.tsv:219876at2	COG0593	L-Replication,_recombination_and_repair	OG215_17650	Complete	Chromosomal_replication_initiator_protein_DnaA	CP108664	3897440	3899332	+	NBC_01078	7981951	-92589	92589	-0.0231996
NBC_01080.primary.tsv:219876at2	COG0593	L-Replication,_recombination_and_repair	OG499_18775	Complete	Chromosomal_replication_initiator_protein_DnaA	CP108661	4222566	4224440	+	NBC_01080	8826137	-189565	189565	-0.0429554
NBC_01089.primary.tsv:219876at2	COG0593	L-Replication,_recombination_and_repair	OG510_18460	Complete	Chromosomal_replication_initiator_protein_DnaA	CP108660	4098928	4100664	+	NBC_01089	8277755	-39081	39081	-0.00944242
NBC_01092.primary.tsv:219876at2	COG0593	L-Replication,_recombination_and_repair	OG254_24910	Complete	Chromosomal_replication_initiator_protein_DnaA	CP108659	5499794	5501683	+	NBC_01092	11096016	-47269	47269	-0.00851999
NBC_01102.primary.tsv:219876at2	COG0593	L-Replication,_recombination_and_repair	OG596_18880	Complete	Chromosomal_replication_initiator_protein_DnaA	CP108654	4211253	4212983	+	NBC_01102	8399153	12541	12541	0.00298625
NBC_01103.primary.tsv:219876at2	COG0593	L-Replication,_recombination_and_repair	OG378_13990	Complete	Chromosomal_replication_initiator_protein_DnaA	CP108653	3262561	3264420	+	NBC_01103	6721603	-97311	97311	-0.0289547
NBC_01104.primary.tsv:219876at2	COG0593	L-Replication,_recombination_and_repair	OG450_20015	Complete	Chromosomal_replication_initiator_protein_DnaA	CP108652	4432134	4433936	+	NBC_01104	9073094	-103512	103512	-0.0228174
NBC_01106.primary.tsv:219876at2	COG0593	L-Replication,_recombination_and_repair	OG391_18360	Complete	Chromosomal_replication_initiator_protein_DnaA	CP108651	4182858	4184732	+	NBC_01106	8912513	-272461	272461	-0.0611412
NBC_01108.primary.tsv:219876at2	COG0593	L-Replication,_recombination_and_repair	OG508_20275	Complete	Chromosomal_replication_initiator_protein_DnaA	CP108649	4399599	4401407	+	NBC_01108	8594558	103224	103224	0.0240208
NBC_01110.primary.tsv:219876at2	COG0593	L-Replication,_recombination_and_repair	OG330_15820	Complete	Chromosomal_replication_initiator_protein_DnaA	CP108647	3643441	3645534	+	NBC_01110	7134393	77291	77291	0.0216672
NBC_01116.primary.tsv:219876at2	COG0593	L-Replication,_recombination_and_repair	OG245_18565	Complete	Chromosomal_replication_initiator_protein_DnaA	CP108644	4352665	4354515	+	NBC_01116	8621271	42954	42954	0.00996466
NBC_01124.primary.tsv:219876at2	COG0593	L-Replication,_recombination_and_repair	OG368_19135	Complete	Chromosomal_replication_initiator_protein_DnaA	CP108643	3925621	3927642	+	NBC_01124	8295141	-220939	220939	-0.0532695
NBC_01127.primary.tsv:219876at2	COG0593	L-Replication,_recombination_and_repair	OG364_20525	Complete	Chromosomal_replication_initiator_protein_DnaA	CP108642	4549693	4551765	+	NBC_01127	9103358	-950	950	-0.000208714
NBC_01134.primary.tsv:219876at2	COG0593	L-Replication,_recombination_and_repair	OG238_19620	Complete	Chromosomal_replication_initiator_protein_DnaA	CP108640	4437867	4439741	+	NBC_01134	9476833	-299612	299612	-0.0632304
NBC_01135.primary.tsv:219876at2	COG0593	L-Replication,_recombination_and_repair	OG268_18900	Complete	Chromosomal_replication_initiator_protein_DnaA	CP108638	4210288	4212333	+	NBC_01135	8813451	-195415	195415	-0.0443447
NBC_01136.primary.tsv:219876at2	COG0593	L-Replication,_recombination_and_repair	OG762_22370	Complete	Chromosomal_replication_initiator_protein_DnaA	CP108632	5338442	5340523	+	NBC_01136	10210006	234479	234479	0.0459312
NBC_01137.primary.tsv:219876at2	COG0593	L-Replication,_recombination_and_repair	OG605_18445	Complete	Chromosomal_replication_initiator_protein_DnaA	CP108627	4143318	4145090	+	NBC_01137	8421525	-66558	66558	-0.0158066
NBC_01139.primary.tsv:219876at2	COG0593	L-Replication,_recombination_and_repair	OG475_17025	Complete	Chromosomal_replication_initiator_protein_DnaA	CP108625	3903076	3904971	+	NBC_01139	7705305	51371	51371	0.0133339
NBC_01147.primary.tsv:219876at2	COG0593	L-Replication,_recombination_and_repair	OG264_19995	Complete	Chromosomal_replication_initiator_protein_DnaA	CP108621	4143529	4145301	+	NBC_01147	8438603	-74886	74886	-0.0177484
NBC_01157.primary.tsv:219876at2	COG0593	L-Replication,_recombination_and_repair	OG592_20355	Complete	Chromosomal_replication_initiator_protein_DnaA	CP108616	4334981	4336759	+	NBC_01157	8925254	-126757	126757	-0.0284041
NBC_01166.primary.tsv:219876at2	COG0593	L-Replication,_recombination_and_repair	OG379_19740	Complete	Chromosomal_replication_initiator_protein_DnaA	CP108613	4462127	4463869	+	NBC_01166	8761985	82005	82005	0.0187184
NBC_01167.primary.tsv:219876at2	COG0593	L-Replication,_recombination_and_repair	OG317_18790	Complete	Chromosomal_replication_initiator_protein_DnaA	CP108612	4260218	4261984	+	NBC_01167	8297195	112503	112503	0.0271183
NBC_01168.primary.tsv:219876at2	COG0593	L-Replication,_recombination_and_repair	OG721_19535	Complete	Chromosomal_replication_initiator_protein_DnaA	CP108611	4407740	4409563	+	NBC_01168	8830571	-6634	6634	-0.00150251
NBC_01170.primary.tsv:219876at2	COG0593	L-Replication,_recombination_and_repair	OG525_15735	Complete	Chromosomal_replication_initiator_protein_DnaA	CP108610	3593012	3595105	+	NBC_01170	7083045	52536	52536	0.0148343
NBC_01171.primary.tsv:219876at2	COG0593	L-Replication,_recombination_and_repair	OG448_15420	Complete	Chromosomal_replication_initiator_protein_DnaA	CP108609	3238318	3240267	+	NBC_01171	6584968	-53191	53191	-0.0161553
NBC_01174.primary.tsv:219876at2	COG0593	L-Replication,_recombination_and_repair	OG414_17990	Complete	Chromosomal_replication_initiator_protein_DnaA	CP108605	4650700	4652448	+	NBC_01174	8570581	366283	366283	0.0854745
NBC_01175.primary.tsv:219876at2	COG0593	L-Replication,_recombination_and_repair	OG491_17685	Complete	Chromosomal_replication_initiator_protein_DnaA	CP108602	4003809	4005554	+	NBC_01175	7864500	72431	72431	0.0184197
NBC_01176.primary.tsv:219876at2	COG0593	L-Replication,_recombination_and_repair	OG199_21550	Complete	Chromosomal_replication_initiator_protein_DnaA	CP108600	5105234	5107318	+	NBC_01176	10111754	50399	50399	0.0099684
NBC_01177.primary.tsv:219876at2	COG0593	L-Replication,_recombination_and_repair	OG284_17965	Complete	Chromosomal_replication_initiator_protein_DnaA	CP108595	4046699	4048447	+	NBC_01177	7977991	58577	58577	0.0146846
NBC_01178.primary.tsv:219876at2	COG0593	L-Replication,_recombination_and_repair	OG543_14740	Complete	Chromosomal_replication_initiator_protein_DnaA	CP108592	3399200	3401086	+	NBC_01178	6801306	-510	510	-0.000149971
NBC_01180.primary.tsv:219876at2	COG0593	L-Replication,_recombination_and_repair	OG708_18420	Complete	Chromosomal_replication_initiator_protein_DnaA	CP108591	3988663	3990423	+	NBC_01180	7662149	158468	158468	0.0413639
NBC_01183.primary.tsv:219876at2	COG0593	L-Replication,_recombination_and_repair	OG478_26295	Complete	Chromosomal_replication_initiator_protein_DnaA	CP108589	6035258	6037297	+	NBC_01183	12118633	-23039	23039	-0.00380224
NBC_01184.primary.tsv:219876at2	COG0593	L-Replication,_recombination_and_repair	OG269_19010	Complete	Chromosomal_replication_initiator_protein_DnaA	CP108588	4277305	4279128	+	NBC_01184	8340736	107848	107848	0.0258605
NBC_01185.primary.tsv:219876at2	COG0593	L-Replication,_recombination_and_repair	OG770_18770	Complete	Chromosomal_replication_initiator_protein_DnaA	CP108587	4205437	4207218	+	NBC_01185	8411192	731	731	0.000173816
NBC_01186.primary.tsv:219876at2	COG0593	L-Replication,_recombination_and_repair	OG533_19015	Complete	Chromosomal_replication_initiator_protein_DnaA	CP108585	4318007	4319980	+	NBC_01186	8907583	-134798	134798	-0.0302659
NBC_01187.primary.tsv:219876at2	COG0593	L-Replication,_recombination_and_repair	OG220_19765	Complete	Chromosomal_replication_initiator_protein_DnaA	CP108582	4440292	4442274	+	NBC_01187	8912834	-15134	15134	-0.003396
NBC_01190.primary.tsv:219876at2	COG0593	L-Replication,_recombination_and_repair	OG519_16815	Complete	Chromosomal_replication_initiator_protein_DnaA	CP108580	4047049	4048857	+	NBC_01190	8150292	-27193	27193	-0.00667289
NBC_01191.primary.tsv:219876at2	COG0593	L-Replication,_recombination_and_repair	OG224_18500	Complete	Chromosomal_replication_initiator_protein_DnaA	CP108577	4148711	4150498	+	NBC_01191	7984255	157477	157477	0.0394469
NBC_01194.primary.tsv:219876at2	COG0593	L-Replication,_recombination_and_repair	OG728_19935	Complete	Chromosomal_replication_initiator_protein_DnaA	CP108575	4065309	4067135	+	NBC_01194	8546813	-207184	207184	-0.0484822
NBC_01195.primary.tsv:219876at2	COG0593	L-Replication,_recombination_and_repair	OG489_20210	Complete	Chromosomal_replication_initiator_protein_DnaA	CP108573	4353870	4355942	+	NBC_01195	8750824	-20506	20506	-0.00468664
NBC_01196.primary.tsv:219876at2	COG0593	L-Replication,_recombination_and_repair	OG274_18060	Complete	Chromosomal_replication_initiator_protein_DnaA	CP108571	4091248	4093122	+	NBC_01196	8653151	-234390	234390	-0.0541745
NBC_01197.primary.tsv:219876at2	COG0593	L-Replication,_recombination_and_repair	OG452_17105	Complete	Chromosomal_replication_initiator_protein_DnaA	CP108569	3864370	3866130	+	NBC_01197	7627830	51335	51335	0.0134599
NBC_01198.primary.tsv:219876at2	COG0593	L-Replication,_recombination_and_repair	OG702_18075	Complete	Chromosomal_replication_initiator_protein_DnaA	CP108568	3887070	3889010	+	NBC_01198	7916046	-69983	69983	-0.0176813
NBC_01201.primary.tsv:219876at2	COG0593	L-Replication,_recombination_and_repair	OG279_18440	Complete	Chromosomal_replication_initiator_protein_DnaA	CP108565	4149907	4151643	+	NBC_01201	8249142	26204	26204	0.00635315
NBC_01205.primary.tsv:219876at2	COG0593	L-Replication,_recombination_and_repair	OG573_13010	Complete	Chromosomal_replication_initiator_protein_DnaA	CP108557	2798209	2799978	+	NBC_01205	8618493	-1510153	1510153	-0.350445
NBC_01207.primary.tsv:219876at2	COG0593	L-Replication,_recombination_and_repair	OG457_23065	Complete	Chromosomal_replication_initiator_protein_DnaA	CP108554	5387534	5389288	+	NBC_01207	10443073	166874	166874	0.0319588
NBC_01208.primary.tsv:219876at2	COG0593	L-Replication,_recombination_and_repair	OG265_18005	Complete	Chromosomal_replication_initiator_protein_DnaA	CP108551	4157521	4159257	+	NBC_01208	8182248	67265	67265	0.0164417
NBC_01210.primary.tsv:219876at2	COG0593	L-Replication,_recombination_and_repair	OG735_21380	Complete	Chromosomal_replication_initiator_protein_DnaA	CP108549	4710599	4712404	+	NBC_01210	9076647	173178	173178	0.038159
NBC_01211.primary.tsv:219876at2	COG0593	L-Replication,_recombination_and_repair	OG425_16905	Complete	Chromosomal_replication_initiator_protein_DnaA	CP108546	3732213	3734123	+	NBC_01211	7585586	-59625	59625	-0.0157206
NBC_01212.primary.tsv:219876at2	COG0593	L-Replication,_recombination_and_repair	OG722_18045	Complete	Chromosomal_replication_initiator_protein_DnaA	CP108545	4086764	4088500	+	NBC_01212	8231656	-28196	28196	-0.00685063
NBC_01213.primary.tsv:219876at2	COG0593	L-Replication,_recombination_and_repair	OG725_17425	Complete	Chromosomal_replication_initiator_protein_DnaA	CP108541	3969814	3971550	+	NBC_01213	8165836	-112236	112236	-0.0274892
NBC_01215.primary.tsv:219876at2	COG0593	L-Replication,_recombination_and_repair	OG463_14540	Complete	Chromosomal_replication_initiator_protein_DnaA	CP108540	3460436	3462346	+	NBC_01215	6900143	11319	11319	0.0032808
NBC_01216.primary.tsv:219876at2	COG0593	L-Replication,_recombination_and_repair	OG393_15545	Complete	Chromosomal_replication_initiator_protein_DnaA	CP108677	3536310	3538055	+	NBC_01216	7127401	-26518	26518	-0.00744114
NBC_01217.primary.tsv:219876at2	COG0593	L-Replication,_recombination_and_repair	OG507_20160	Complete	Chromosomal_replication_initiator_protein_DnaA	CP108538	4320730	4322493	+	NBC_01217	8890693	-123735	123735	-0.0278347
NBC_01218.primary.tsv:219876at2	COG0593	L-Replication,_recombination_and_repair	OG233_15640	Complete	Chromosomal_replication_initiator_protein_DnaA	CP108536	3491963	3493750	+	NBC_01218	7116718	-65502	65502	-0.0184079
NBC_01220.primary.tsv:219876at2	COG0593	L-Replication,_recombination_and_repair	OG345_20225	Complete	Chromosomal_replication_initiator_protein_DnaA	CP108531	4529680	4531476	+	NBC_01220	9155022	-46933	46933	-0.010253
NBC_01224.primary.tsv:219876at2	COG0593	L-Replication,_recombination_and_repair	OG609_20640	Complete	Chromosomal_replication_initiator_protein_DnaA	CP108529	4626342	4628144	+	NBC_01224	9662892	-204203	204203	-0.0422654
NBC_01228.primary.tsv:219876at2	COG0593	L-Replication,_recombination_and_repair	OG237_21930	Complete	Chromosomal_replication_initiator_protein_DnaA	CP108524	4596216	4597952	+	NBC_01228	9358130	-81981	81981	-0.0175208
NBC_01230.primary.tsv:219876at2	COG0593	L-Replication,_recombination_and_repair	OG763_23470	Complete	Chromosomal_replication_initiator_protein_DnaA	CP108522	4379143	4380942	+	NBC_01230	9518240	-379077	379077	-0.0796528
NBC_01231.primary.tsv:219876at2	COG0593	L-Replication,_recombination_and_repair	OG604_23370	Complete	Chromosomal_replication_initiator_protein_DnaA	CP108521	5221057	5223063	+	NBC_01231	11338389	-447134	447134	-0.0788708
NBC_01232.primary.tsv:219876at2	COG0593	L-Replication,_recombination_and_repair	OG444_19590	Complete	Chromosomal_replication_initiator_protein_DnaA	CP108518	4243480	4245270	+	NBC_01232	8660092	-85671	85671	-0.0197852
NBC_01233.primary.tsv:219876at2	COG0593	L-Replication,_recombination_and_repair	OG332_21660	Complete	Chromosomal_replication_initiator_protein_DnaA	CP108514	4606474	4608261	+	NBC_01233	10187596	-486430	486430	-0.0954946
NBC_01235.primary.tsv:219876at2	COG0593	L-Replication,_recombination_and_repair	OG289_25680	Complete	Chromosomal_replication_initiator_protein_DnaA	CP108513	5759279	5761276	+	NBC_01235	11090044	215255	215255	0.0388195
NBC_01236.primary.tsv:219876at2	COG0593	L-Replication,_recombination_and_repair	OG324_24625	Complete	Chromosomal_replication_initiator_protein_DnaA	CP108512	5376374	5378422	+	NBC_01236	11360030	-302617	302617	-0.0532775
NBC_01238.primary.tsv:219876at2	COG0593	L-Replication,_recombination_and_repair	OG382_19510	Complete	Chromosomal_replication_initiator_protein_DnaA	CP130722	4262466	4264274	+	NBC_01238	8632228	-52744	52744	-0.0122203
NBC_01240.primary.tsv:219876at2	COG0593	L-Replication,_recombination_and_repair	OG466_20080	Complete	Chromosomal_replication_initiator_protein_DnaA	CP108497	4382038	4383846	+	NBC_01240	8674336	45774	45774	0.0105539
NBC_01241.primary.tsv:219876at2	COG0593	L-Replication,_recombination_and_repair	OG306_19050	Complete	Chromosomal_replication_initiator_protein_DnaA	CP108494	4558881	4560689	+	NBC_01241	8856951	131309	131309	0.0296511
NBC_01243.primary.tsv:219876at2	COG0593	L-Replication,_recombination_and_repair	OG348_19660	Complete	Chromosomal_replication_initiator_protein_DnaA	CP108491	4380073	4381230	+	NBC_01243	9294343	-266520	266520	-0.057351
NBC_01244.primary.tsv:219876at2	COG0593	L-Replication,_recombination_and_repair	OG247_21940	Complete	Chromosomal_replication_initiator_protein_DnaA	CP108488	4869828	4871063	+	NBC_01244	9513468	113711	113711	0.0239053
NBC_01248.primary.tsv:219876at2	COG0593	L-Replication,_recombination_and_repair	OG213_25700	Complete	Chromosomal_replication_initiator_protein_DnaA	CP108477	6126950	6129031	+	NBC_01248	11781953	237014	237014	0.0402334
NBC_01255.primary.tsv:219876at2	COG0593	L-Replication,_recombination_and_repair	OG357_19430	Complete	Chromosomal_replication_initiator_protein_DnaA	CP108474	4355798	4357555	+	NBC_01255	8433082	140135	140135	0.0332346
NBC_01256.primary.tsv:219876at2	COG0593	L-Replication,_recombination_and_repair	OG727_18825	Complete	Chromosomal_replication_initiator_protein_DnaA	CP108473	4280298	4282244	+	NBC_01256	8867118	-152288	152288	-0.0343489
NBC_01259.primary.tsv:219876at2	COG0593	L-Replication,_recombination_and_repair	OG693_19420	Complete	Chromosomal_replication_initiator_protein_DnaA	CP108467	4287504	4289441	+	NBC_01259	8573239	1853	1853	0.000432275
NBC_01260.primary.tsv:219876at2	COG0593	L-Replication,_recombination_and_repair	OG322_18270	Complete	Chromosomal_replication_initiator_protein_DnaA	CP108464	4101921	4103717	+	NBC_01260	9124354	-459358	459358	-0.100688
NBC_01261.primary.tsv:219876at2	COG0593	L-Replication,_recombination_and_repair	OG226_25265	Complete	Chromosomal_replication_initiator_protein_DnaA	CP108463	5741586	5743511	+	NBC_01261	11585837	-50370	50370	-0.0086951
NBC_01262.primary.tsv:219876at2	COG0593	L-Replication,_recombination_and_repair	OG757_22960	Complete	Chromosomal_replication_initiator_protein_DnaA	CP108462	4758958	4760724	+	NBC_01262	9736065	-108191	108191	-0.0222248
NBC_01267.primary.tsv:219876at2	COG0593	L-Replication,_recombination_and_repair	OG709_18150	Complete	Chromosomal_replication_initiator_protein_DnaA	CP108455	3913979	3915715	+	NBC_01267	7861081	-15693	15693	-0.00399258
NBC_01268.primary.tsv:219876at2	COG0593	L-Replication,_recombination_and_repair	OG309_18205	Complete	Chromosomal_replication_initiator_protein_DnaA	CP108454	4401661	4403433	+	NBC_01268	8505003	150045	150045	0.0352839
NBC_01269.primary.tsv:219876at2	COG0593	L-Replication,_recombination_and_repair	OG362_15735	Complete	Chromosomal_replication_initiator_protein_DnaA	CP108452	3627230	3628972	+	NBC_01269	7413447	-78622	78622	-0.0212106
NBC_01270.primary.tsv:219876at2	COG0593	L-Replication,_recombination_and_repair	OG531_15515	Complete	Chromosomal_replication_initiator_protein_DnaA	CP108451	3538861	3540954	+	NBC_01270	7015337	32239	32239	0.00919101
NBC_01271.primary.tsv:219876at2	COG0593	L-Replication,_recombination_and_repair	OG544_14750	Complete	Chromosomal_replication_initiator_protein_DnaA	CP108450	3546682	3548502	+	NBC_01271	6978313	58435	58435	0.0167476
NBC_01274.primary.tsv:219876at2	COG0593	L-Replication,_recombination_and_repair	OG460_16320	Complete	Chromosomal_replication_initiator_protein_DnaA	CP108447	3717314	3719407	+	NBC_01274	7177495	129613	129613	0.0361165
NBC_01276.primary.tsv:219876at2	COG0593	L-Replication,_recombination_and_repair	OG295_17075	Complete	Chromosomal_replication_initiator_protein_DnaA	CP108442	3861065	3862870	+	NBC_01276	8225516	-250790	250790	-0.0609785
NBC_01278.primary.tsv:219876at2	COG0593	L-Replication,_recombination_and_repair	OG723_19690	Complete	Chromosomal_replication_initiator_protein_DnaA	CP108439	4245532	4247301	+	NBC_01278	8759357	-133262	133262	-0.0304273
NBC_01280.primary.tsv:219876at2	COG0593	L-Replication,_recombination_and_repair	OG564_23655	Complete	Chromosomal_replication_initiator_protein_DnaA	CP108438	4957468	4959507	+	NBC_01280	10211813	-147419	147419	-0.0288722
NBC_01281.primary.tsv:219876at2	COG0593	L-Replication,_recombination_and_repair	OG458_21650	Complete	Chromosomal_replication_initiator_protein_DnaA	CP108435	4509192	4511267	+	NBC_01281	9452090	-215815	215815	-0.045665
NBC_01283.primary.tsv:219876at2	COG0593	L-Replication,_recombination_and_repair	OG302_21170	Complete	Chromosomal_replication_initiator_protein_DnaA	CP108430	4776652	4778574	+	NBC_01283	9425041	65092	65092	0.0138126
NBC_01288.primary.tsv:219876at2	COG0593	L-Replication,_recombination_and_repair	OG194_23430	Complete	Chromosomal_replication_initiator_protein_DnaA	CP108427	5321117	5323045	+	NBC_01288	10558057	43052	43052	0.00815529
NBC_01295.primary.tsv:219876at2	COG0593	L-Replication,_recombination_and_repair	OG483_16520	Complete	Chromosomal_replication_initiator_protein_DnaA	CP108422	3786344	3788128	+	NBC_01295	7559771	7350	7350	0.0019445
NBC_01296.primary.tsv:219876at2	COG0593	L-Replication,_recombination_and_repair	OG299_20350	Complete	Chromosomal_replication_initiator_protein_DnaA	CP130720	4349944	4351728	+	NBC_01296	8855236	-76782	76782	-0.0173416
NBC_01297.primary.tsv:219876at2	COG0593	L-Replication,_recombination_and_repair	OG761_18150	Complete	Chromosomal_replication_initiator_protein_DnaA	CP108419	4071935	4073851	+	NBC_01297	8552987	-203600	203600	-0.0476091
NBC_01298.primary.tsv:219876at2	COG0593	L-Replication,_recombination_and_repair	OG730_21330	Complete	Chromosomal_replication_initiator_protein_DnaA	CP108414	4316682	4317920	+	NBC_01298	9032271	-198834	198834	-0.0440275
NBC_01299.primary.tsv:219876at2	COG0593	L-Replication,_recombination_and_repair	OG717_19050	Complete	Chromosomal_replication_initiator_protein_DnaA	CP108413	4506950	4508821	+	NBC_01299	9247450	-115839	115839	-0.0250532
NBC_01304.primary.tsv:219876at2	COG0593	L-Replication,_recombination_and_repair	OG430_25000	Complete	Chromosomal_replication_initiator_protein_DnaA	CP109055	5018467	5020413	+	NBC_01304	10658997	-310058	310058	-0.0581777
NBC_01310.primary.tsv:219876at2	COG0593	L-Replication,_recombination_and_repair	OG756_19815	Complete	Chromosomal_replication_initiator_protein_DnaA	CP108396	4245025	4246818	+	NBC_01310	8933524	-220840	220840	-0.0494407
NBC_01317.primary.tsv:219876at2	COG0593	L-Replication,_recombination_and_repair	OG349_18130	Complete	Chromosomal_replication_initiator_protein_DnaA	CP108393	3837225	3838988	+	NBC_01317	8066947	-195367	195367	-0.0484364
NBC_01318.primary.tsv:219876at2	COG0593	L-Replication,_recombination_and_repair	OG243_23245	Complete	Chromosomal_replication_initiator_protein_DnaA	CP108392	4701028	4702830	+	NBC_01318	9805183	-200662	200662	-0.0409298
NBC_01320.primary.tsv:219876at2	COG0593	L-Replication,_recombination_and_repair	OG395_28060	Complete	Chromosomal_replication_initiator_protein_DnaA	CP108390	6174443	6176197	+	NBC_01320	11940402	205119	205119	0.0343571
NBC_01321.primary.tsv:219876at2	COG0593	L-Replication,_recombination_and_repair	OG772_16865	Complete	Chromosomal_replication_initiator_protein_DnaA	CP108388	3653718	3655526	+	NBC_01321	8066451	-378603	378603	-0.093871
NBC_01324.primary.tsv:219876at2	COG0593	L-Replication,_recombination_and_repair	OG384_18685	Complete	Chromosomal_replication_initiator_protein_DnaA	CP108385	3918578	3920515	+	NBC_01324	8003226	-82066	82066	-0.0205082
NBC_01325.primary.tsv:219876at2	COG0593	L-Replication,_recombination_and_repair	OG479_17625	Complete	Chromosomal_replication_initiator_protein_DnaA	CP109051	3890322	3892097	+	NBC_01325	7646701	67859	67859	0.0177486
NBC_01328.primary.tsv:219876at2	COG0593	L-Replication,_recombination_and_repair	OG437_25260	Complete	Chromosomal_replication_initiator_protein_DnaA	CP108382	5917247	5919286	+	NBC_01328	11713170	61681	61681	0.0105319
NBC_01331.primary.tsv:219876at2	COG0593	L-Replication,_recombination_and_repair	OG695_15050	Complete	Chromosomal_replication_initiator_protein_DnaA	CP108379	3600824	3602917	+	NBC_01331	7078426	62657	62657	0.0177037
NBC_01332.primary.tsv:219876at2	COG0593	L-Replication,_recombination_and_repair	OG516_19215	Complete	Chromosomal_replication_initiator_protein_DnaA	CP108378	4351800	4353800	+	NBC_01332	8550177	77711	77711	0.0181776
NBC_01333.primary.tsv:219876at2	COG0593	L-Replication,_recombination_and_repair	OG557_18860	Complete	Chromosomal_replication_initiator_protein_DnaA	CP108376	4223724	4225598	+	NBC_01333	8784835	-167756	167756	-0.0381922
NBC_01334.primary.tsv:219876at2	COG0593	L-Replication,_recombination_and_repair	OG736_22405	Complete	Chromosomal_replication_initiator_protein_DnaA	CP130718	4999377	5001398	+	NBC_01334	10047871	-23548	23548	-0.00468716
NBC_01335.primary.tsv:219876at2	COG0593	L-Replication,_recombination_and_repair	OG599_17015	Complete	Chromosomal_replication_initiator_protein_DnaA	CP108370	3965736	3967523	+	NBC_01335	8204033	-135387	135387	-0.033005
NBC_01336.primary.tsv:219876at2	COG0593	L-Replication,_recombination_and_repair	OG471_21060	Complete	Chromosomal_replication_initiator_protein_DnaA	CP108369	4686651	4688444	+	NBC_01336	9576147	-100526	100526	-0.0209951
NBC_01337.primary.tsv:219876at2	COG0593	L-Replication,_recombination_and_repair	OG229_19085	Complete	Chromosomal_replication_initiator_protein_DnaA	CP108368	4328017	4329924	+	NBC_01337	8811944	-77001	77001	-0.0174765
NBC_01338.primary.tsv:219876at2	COG0593	L-Replication,_recombination_and_repair	OG366_18370	Complete	Chromosomal_replication_initiator_protein_DnaA	CP108367	4265414	4267261	+	NBC_01338	8429929	51373	51373	0.0121882
NBC_01340.primary.tsv:219876at2	COG0593	L-Replication,_recombination_and_repair	OG585_22510	Complete	Chromosomal_replication_initiator_protein_DnaA	CP108365	4951521	4953647	+	NBC_01340	10308083	-201457	201457	-0.0390872
NBC_01341.primary.tsv:219876at2	COG0593	L-Replication,_recombination_and_repair	OG206_16760	Complete	Chromosomal_replication_initiator_protein_DnaA	CP108364	3793169	3794902	+	NBC_01341	7411387	88342	88342	0.0238395
NBC_01343.primary.tsv:219876at2	COG0593	L-Replication,_recombination_and_repair	OG311_19400	Complete	Chromosomal_replication_initiator_protein_DnaA	CP108362	4238385	4240169	+	NBC_01343	8297176	90689	90689	0.0218602
NBC_01344.primary.tsv:219876at2	COG0593	L-Replication,_recombination_and_repair	OG336_16880	Complete	Chromosomal_replication_initiator_protein_DnaA	CP108361	3901903	3903687	+	NBC_01344	7648620	78485	78485	0.0205227
NBC_01346.primary.tsv:219876at2	COG0593	L-Replication,_recombination_and_repair	OG227_19395	Complete	Chromosomal_replication_initiator_protein_DnaA	CP108360	4094921	4096747	+	NBC_01346	8434431	-121381	121381	-0.0287823
NBC_01347.primary.tsv:219876at2	COG0593	L-Replication,_recombination_and_repair	OG759_16815	Complete	Chromosomal_replication_initiator_protein_DnaA	CP108359	3960570	3962312	+	NBC_01347	7680165	121358	121358	0.031603
NBC_01351.primary.tsv:219876at2	COG0593	L-Replication,_recombination_and_repair	OG625_19360	Complete	Chromosomal_replication_initiator_protein_DnaA	CP108356	4214131	4215933	+	NBC_01351	8455151	-12543	12543	-0.00296695
NBC_01352.primary.tsv:219876at2	COG0593	L-Replication,_recombination_and_repair	OG252_25730	Complete	Chromosomal_replication_initiator_protein_DnaA	CP108354	5718339	5720255	+	NBC_01352	11274169	82212	82212	0.0145841
NBC_01353.primary.tsv:219876at2	COG0593	L-Replication,_recombination_and_repair	OG566_20670	Complete	Chromosomal_replication_initiator_protein_DnaA	CP108352	4424471	4426240	+	NBC_01353	8472668	189021	189021	0.044619
NBC_01355.primary.tsv:219876at2	COG0593	L-Replication,_recombination_and_repair	OG724_17700	Complete	Chromosomal_replication_initiator_protein_DnaA	CP108351	3795245	3796987	+	NBC_01355	7734989	-71378	71378	-0.0184559
NBC_01356.primary.tsv:219876at2	COG0593	L-Replication,_recombination_and_repair	OG548_22240	Complete	Chromosomal_replication_initiator_protein_DnaA	CP108350	5261370	5263379	+	NBC_01356	10293779	115485	115485	0.0224378
NBC_01358.primary.tsv:219876at2	COG0593	L-Replication,_recombination_and_repair	OG261_21625	Complete	Chromosomal_replication_initiator_protein_DnaA	CP108349	4908330	4910132	+	NBC_01358	9442996	187733	187733	0.0397613
NBC_01359.primary.tsv:219876at2	COG0593	L-Replication,_recombination_and_repair	OG754_19945	Complete	Chromosomal_replication_initiator_protein_DnaA	CP108347	4543223	4545145	+	NBC_01359	9038935	24716	24716	0.00546879
NBC_01360.primary.tsv:219876at2	COG0593	L-Replication,_recombination_and_repair	OG578_26005	Complete	Chromosomal_replication_initiator_protein_DnaA	CP108346	5835176	5837128	+	NBC_01360	11497089	87607	87607	0.0152399
NBC_01361.primary.tsv:219876at2	COG0593	L-Replication,_recombination_and_repair	OG467_23740	Complete	Chromosomal_replication_initiator_protein_DnaA	CP109589	5451695	5453731	+	NBC_01361	10720672	92377	92377	0.0172334
NBC_01362.primary.tsv:219876at2	COG0593	L-Replication,_recombination_and_repair	OG195_21780	Complete	Chromosomal_replication_initiator_protein_DnaA	CP109586	4865129	4866886	+	NBC_01362	9346444	192785	192785	0.0412531
NBC_01365.primary.tsv:219876at2	COG0593	L-Replication,_recombination_and_repair	OG711_20215	Complete	Chromosomal_replication_initiator_protein_DnaA	CP109583	4252859	4254913	+	NBC_01365	9117749	-304988	304988	-0.0668998
NBC_01366.primary.tsv:219876at2	COG0593	L-Replication,_recombination_and_repair	OG404_16810	Complete	Chromosomal_replication_initiator_protein_DnaA	CP109581	3743335	3745491	+	NBC_01366	7654876	-83025	83025	-0.0216921
NBC_01367.primary.tsv:219876at2	COG0593	L-Replication,_recombination_and_repair	OG465_24630	Complete	Chromosomal_replication_initiator_protein_DnaA	CP109580	5221860	5223614	+	NBC_01367	10119162	163156	163156	0.0322469
NBC_01369.primary.tsv:219876at2	COG0593	L-Replication,_recombination_and_repair	OG571_21160	Complete	Chromosomal_replication_initiator_protein_DnaA	CP109575	4882270	4884093	+	NBC_01369	9584063	91150	91150	0.0190212
NBC_01370.primary.tsv:219876at2	COG0593	L-Replication,_recombination_and_repair	OG459_23910	Complete	Chromosomal_replication_initiator_protein_DnaA	CP109574	5453556	5455508	+	NBC_01370	10683296	112884	112884	0.0211328
NBC_01372.primary.tsv:219876at2	COG0593	L-Replication,_recombination_and_repair	OG208_18280	Complete	Chromosomal_replication_initiator_protein_DnaA	CP109571	4058273	4060243	+	NBC_01372	8344052	-112768	112768	-0.0270296
NBC_01374.primary.tsv:219876at2	COG0593	L-Replication,_recombination_and_repair	OG377_16250	Complete	Chromosomal_replication_initiator_protein_DnaA	CP109570	3720705	3722798	+	NBC_01374	7285611	78946	78946	0.0216718
NBC_01378.primary.tsv:219876at2	COG0593	L-Replication,_recombination_and_repair	OG512_24475	Complete	Chromosomal_replication_initiator_protein_DnaA	CP109565	5214112	5216121	+	NBC_01378	10541167	-55467	55467	-0.0105239
NBC_01383.primary.tsv:219876at2	COG0593	L-Replication,_recombination_and_repair	OG209_20495	Complete	Chromosomal_replication_initiator_protein_DnaA	CP109561	4586032	4587828	+	NBC_01383	8882248	145806	145806	0.0328309
NBC_01384.primary.tsv:219876at2	COG0593	L-Replication,_recombination_and_repair	OG747_22315	Complete	Chromosomal_replication_initiator_protein_DnaA	CP109559	5509902	5511983	+	NBC_01384	10362366	329759	329759	0.0636455
NBC_01386.primary.tsv:219876at2	COG0593	L-Replication,_recombination_and_repair	OG581_27270	Complete	Chromosomal_replication_initiator_protein_DnaA	CP109558	5803091	5805076	+	NBC_01386	11327439	140364	140364	0.024783
NBC_01387.primary.tsv:219876at2	COG0593	L-Replication,_recombination_and_repair	OG204_19055	Complete	Chromosomal_replication_initiator_protein_DnaA	CP109556	3784478	3786214	+	NBC_01387	7936992	-183150	183150	-0.046151
NBC_01390.primary.tsv:219876at2	COG0593	L-Replication,_recombination_and_repair	OG241_28665	Complete	Chromosomal_replication_initiator_protein_DnaA	CP109551	4934864	4936735	+	NBC_01390	11308271	-718336	718336	-0.127046
NBC_01391.primary.tsv:219876at2	COG0593	L-Replication,_recombination_and_repair	OG270_17645	Complete	Chromosomal_replication_initiator_protein_DnaA	CP109550	3956247	3958073	+	NBC_01391	8034003	-59841	59841	-0.0148969
NBC_01393.primary.tsv:219876at2	COG0593	L-Replication,_recombination_and_repair	OG699_22625	Complete	Chromosomal_replication_initiator_protein_DnaA	CP109546	5139317	5141326	+	NBC_01393	10228639	26002	26002	0.00508416
NBC_01396.primary.tsv:219876at2	COG0593	L-Replication,_recombination_and_repair	OG476_22385	Complete	Chromosomal_replication_initiator_protein_DnaA	CP109545	4890172	4892115	+	NBC_01396	10133960	-175836	175836	-0.0347023
NBC_01401.primary.tsv:219876at2	COG0593	L-Replication,_recombination_and_repair	OG626_18325	Complete	Chromosomal_replication_initiator_protein_DnaA	CP109535	4023284	4025026	+	NBC_01401	8080713	-16201	16201	-0.00400979
NBC_01409.primary.tsv:219876at2	COG0593	L-Replication,_recombination_and_repair	OG418_26155	Complete	Chromosomal_replication_initiator_protein_DnaA	CP109531	5634804	5636843	+	NBC_01409	11619802	-174077	174077	-0.0299621
NBC_01410.primary.tsv:219876at2	COG0593	L-Replication,_recombination_and_repair	OG741_20400	Complete	Chromosomal_replication_initiator_protein_DnaA	CP109530	4458070	4459599	+	NBC_01410	8339859	288905	288905	0.0692829
NBC_01411.primary.tsv:219876at2	COG0593	L-Replication,_recombination_and_repair	OG232_19215	Complete	Chromosomal_replication_initiator_protein_DnaA	CP109529	4295374	4297128	+	NBC_01411	8601356	-4427	4427	-0.00102937
NBC_01414.primary.tsv:219876at2	COG0593	L-Replication,_recombination_and_repair	OIF37_19200	Complete	Chromosomal_replication_initiator_protein_DnaA	CP109522	4235019	4236893	+	NBC_01414	8573618	-50853	50853	-0.0118627
NBC_01417.primary.tsv:219876at2	COG0593	L-Replication,_recombination_and_repair	OG582_19040	Complete	Chromosomal_replication_initiator_protein_DnaA	CP109518	4249556	4251430	+	NBC_01417	8728677	-113845	113845	-0.0260853
NBC_01418.primary.tsv:219876at2	COG0593	L-Replication,_recombination_and_repair	OG606_18550	Complete	Chromosomal_replication_initiator_protein_DnaA	CP109517	4156926	4158800	+	NBC_01418	8718487	-201380	201380	-0.0461961
NBC_01419.primary.tsv:219876at2	COG0593	L-Replication,_recombination_and_repair	OG473_19945	Complete	Chromosomal_replication_initiator_protein_DnaA	CP109515	4398852	4400726	+	NBC_01419	9038323	-119372	119372	-0.0264146
NBC_01420.primary.tsv:219876at2	COG0593	L-Replication,_recombination_and_repair	OG234_17360	Complete	Chromosomal_replication_initiator_protein_DnaA	CP109513	3801858	3803666	+	NBC_01420	7664997	-29736	29736	-0.00775891
NBC_01421.primary.tsv:219876at2	COG0593	L-Replication,_recombination_and_repair	OG771_19305	Complete	Chromosomal_replication_initiator_protein_DnaA	CP109511	4334736	4336610	+	NBC_01421	9017348	-173001	173001	-0.0383707
NBC_01422.primary.tsv:219876at2	COG0593	L-Replication,_recombination_and_repair	OG428_17630	Complete	Chromosomal_replication_initiator_protein_DnaA	CP109508	3901779	3903527	+	NBC_01422	7750119	27593	27593	0.00712066
NBC_01423.primary.tsv:219876at2	COG0593	L-Replication,_recombination_and_repair	OG290_16745	Complete	Chromosomal_replication_initiator_protein_DnaA	CP109506	3818898	3820706	+	NBC_01423	7602278	18663	18663	0.00490984
NBC_01426.primary.tsv:219876at2	COG0593	L-Replication,_recombination_and_repair	OG906_17605	Complete	Chromosomal_replication_initiator_protein_DnaA	CP109500	3980414	3982216	+	NBC_01426	7659321	151654	151654	0.0395999
NBC_01428.primary.tsv:219876at2	COG0593	L-Replication,_recombination_and_repair	OG406_20360	Complete	Chromosomal_replication_initiator_protein_DnaA	CP109499	4378653	4380728	+	NBC_01428	9077533	-159076	159076	-0.0350483
NBC_01429.primary.tsv:219876at2	COG0593	L-Replication,_recombination_and_repair	OG627_17610	Complete	Chromosomal_replication_initiator_protein_DnaA	CP109599	4026622	4028400	+	NBC_01429	8078361	-11669	11669	-0.00288895
NBC_01431.primary.tsv:219876at2	COG0593	L-Replication,_recombination_and_repair	OG522_18855	Complete	Chromosomal_replication_initiator_protein_DnaA	CP109496	4104444	4106273	+	NBC_01431	8180708	15004	15004	0.00366814
NBC_01432.primary.tsv:219876at2	COG0593	L-Replication,_recombination_and_repair	OG442_20985	Complete	Chromosomal_replication_initiator_protein_DnaA	CP109495	4057509	4058912	+	NBC_01432	8756431	-320005	320005	-0.0730903
NBC_01435.primary.tsv:219876at2	COG0593	L-Replication,_recombination_and_repair	OG769_17685	Complete	Chromosomal_replication_initiator_protein_DnaA	CP109492	4082057	4083868	+	NBC_01435	8074063	45931	45931	0.0113774
NBC_01436.primary.tsv:219876at2	COG0593	L-Replication,_recombination_and_repair	OG367_20115	Complete	Chromosomal_replication_initiator_protein_DnaA	CP109491	4380374	4382248	+	NBC_01436	9054117	-145747	145747	-0.0321946
NBC_01437.primary.tsv:219876at2	COG0593	L-Replication,_recombination_and_repair	OG540_19500	Complete	Chromosomal_replication_initiator_protein_DnaA	CP109490	4380372	4382246	+	NBC_01437	9054077	-145729	145729	-0.0321908
NBC_01438.primary.tsv:219876at2	COG0593	L-Replication,_recombination_and_repair	OG281_15190	Complete	Chromosomal_replication_initiator_protein_DnaA	CP109488	3392393	3394330	+	NBC_01438	7740673	-476975	476975	-0.123239
NBC_01439.primary.tsv:219876at2	COG0593	L-Replication,_recombination_and_repair	OG207_22055	Complete	Chromosomal_replication_initiator_protein_DnaA	CP109487	4652131	4653900	+	NBC_01439	9578283	-136126	136126	-0.0284239
NBC_01447.primary.tsv:219876at2	COG0593	L-Replication,_recombination_and_repair	OG275_18455	Complete	Chromosomal_replication_initiator_protein_DnaA	CP109483	4073283	4074644	+	NBC_01447	8500400	-176236	176236	-0.0414653
NBC_01450.primary.tsv:219876at2	COG0593	L-Replication,_recombination_and_repair	OG568_26300	Complete	Chromosomal_replication_initiator_protein_DnaA	CP109480	4875369	4877495	+	NBC_01450	10777081	-512108	512108	-0.0950365
NBC_01451.primary.tsv:219876at2	COG0593	L-Replication,_recombination_and_repair	OG595_20930	Complete	Chromosomal_replication_initiator_protein_DnaA	CP109479	4770970	4772835	+	NBC_01451	10266650	-361422	361422	-0.070407
NBC_01453.primary.tsv:219876at2	COG0593	L-Replication,_recombination_and_repair	OG511_17730	Complete	Chromosomal_replication_initiator_protein_DnaA	CP109478	5343841	5345826	+	NBC_01453	9265359	712154	712154	0.153724
NBC_01454.primary.tsv:219876at2	COG0593	L-Replication,_recombination_and_repair	OIU81_17985	Complete	Chromosomal_replication_initiator_protein_DnaA	CP109460	4066892	4068808	+	NBC_01454	8360501	-112400	112400	-0.0268883
NBC_01455.primary.tsv:219876at2	COG0593	L-Replication,_recombination_and_repair	OG255_20465	Complete	Chromosomal_replication_initiator_protein_DnaA	CP109475	4734090	4736162	+	NBC_01455	10187597	-358672	358672	-0.0704135
NBC_01456.primary.tsv:219876at2	COG0593	L-Replication,_recombination_and_repair	OIU91_22100	Complete	Chromosomal_replication_initiator_protein_DnaA	CP109455	4856335	4858251	+	NBC_01456	9147089	283748	283748	0.0620412
NBC_01460.primary.tsv:219876at2	COG0593	L-Replication,_recombination_and_repair	OG488_18840	Complete	Chromosomal_replication_initiator_protein_DnaA	CP109473	4426323	4428104	+	NBC_01460	8666566	93930	93930	0.0216764
NBC_01462.primary.tsv:219876at2	COG0593	L-Replication,_recombination_and_repair	OG445_23095	Complete	Chromosomal_replication_initiator_protein_DnaA	CP109470	5341712	5343796	+	NBC_01462	10423316	131096	131096	0.0251544
NBC_01463.primary.tsv:219876at2	COG0593	L-Replication,_recombination_and_repair	OG521_20075	Complete	Chromosomal_replication_initiator_protein_DnaA	CP109468	4547425	4549227	+	NBC_01463	9007178	44737	44737	0.00993363
NBC_01465.primary.tsv:219876at2	COG0593	L-Replication,_recombination_and_repair	OG707_19550	Complete	Chromosomal_replication_initiator_protein_DnaA	CP109467	4992756	4994573	+	NBC_01465	9138776	424276	424276	0.0928518
NBC_01471.primary.tsv:219876at2	COG0593	L-Replication,_recombination_and_repair	OG285_17070	Complete	Chromosomal_replication_initiator_protein_DnaA	CP109450	4007304	4009037	+	NBC_01471	7903629	56356	56356	0.0142608
NBC_01475.primary.tsv:219876at2	COG0593	L-Replication,_recombination_and_repair	OG354_24490	Complete	Chromosomal_replication_initiator_protein_DnaA	CP109447	5456022	5457974	+	NBC_01475	10864631	24682	24682	0.00454355
NBC_01476.primary.tsv:219876at2	COG0593	L-Replication,_recombination_and_repair	OG552_18070	Complete	Chromosomal_replication_initiator_protein_DnaA	CP109446	4135930	4137834	+	NBC_01476	8397038	-61637	61637	-0.0146807
NBC_01477.primary.tsv:219876at2	COG0593	L-Replication,_recombination_and_repair	OHA86_19020	Complete	Chromosomal_replication_initiator_protein_DnaA	CP109445	3929035	3930816	+	NBC_01477	8465517	-302833	302833	-0.0715451
NBC_01478.primary.tsv:219876at2	COG0593	L-Replication,_recombination_and_repair	OG223_26955	Complete	Chromosomal_replication_initiator_protein_DnaA	CP109444	5964570	5966567	+	NBC_01478	12124816	-96839	96839	-0.0159737
NBC_01483.primary.tsv:219876at2	COG0593	L-Replication,_recombination_and_repair	OG318_27150	Complete	Chromosomal_replication_initiator_protein_DnaA	CP109438	5407767	5409893	+	NBC_01483	11343589	-262964	262964	-0.0463635
NBC_01485.primary.tsv:219876at2	COG0593	L-Replication,_recombination_and_repair	OG352_21840	Complete	Chromosomal_replication_initiator_protein_DnaA	CP109435	4782263	4784200	+	NBC_01485	9142758	211852	211852	0.0463431
NBC_01496.primary.tsv:219876at2	COG0593	L-Replication,_recombination_and_repair	OG244_20275	Complete	Chromosomal_replication_initiator_protein_DnaA	CP109429	4562889	4564685	+	NBC_01496	8676876	225349	225349	0.0519424
NBC_01497.primary.tsv:219876at2	COG0593	L-Replication,_recombination_and_repair	OG310_17925	Complete	Chromosomal_replication_initiator_protein_DnaA	CP109427	4366122	4368083	+	NBC_01497	8552978	90613	90613	0.0211886
NBC_01498.primary.tsv:219876at2	COG0593	L-Replication,_recombination_and_repair	OG875_15575	Complete	Chromosomal_replication_initiator_protein_DnaA	CP109598	3657934	3659751	+	NBC_01498	7267618	25033	25033	0.00688891
NBC_01506.primary.tsv:219876at2	COG0593	L-Replication,_recombination_and_repair	OG329_20520	Complete	Chromosomal_replication_initiator_protein_DnaA	CP109422	4049829	4051232	+	NBC_01506	8756932	-327935	327935	-0.0748972
NBC_01507.primary.tsv:219876at2	COG0593	L-Replication,_recombination_and_repair	OG501_19615	Complete	Chromosomal_replication_initiator_protein_DnaA	CP109421	4040075	4041436	+	NBC_01507	8486574	-202531	202531	-0.0477297
NBC_01508.primary.tsv:219876at2	COG0593	L-Replication,_recombination_and_repair	OG700_19540	Complete	Chromosomal_replication_initiator_protein_DnaA	CP109419	3783564	3785330	+	NBC_01508	8023512	-227309	227309	-0.0566607
NBC_01511.primary.tsv:219876at2	COG0593	L-Replication,_recombination_and_repair	OG292_20040	Complete	Chromosomal_replication_initiator_protein_DnaA	CP109417	3818124	3819890	+	NBC_01511	8103498	-232742	232742	-0.0574424
NBC_01515.primary.tsv:219876at2	COG0593	L-Replication,_recombination_and_repair	OG407_26435	Complete	Chromosomal_replication_initiator_protein_DnaA	CP109416	5438998	5440929	+	NBC_01515	11325605	-222839	222839	-0.0393514
NBC_01516.primary.tsv:219876at2	COG0593	L-Replication,_recombination_and_repair	OG691_20305	Complete	Chromosomal_replication_initiator_protein_DnaA	CP109413	4145447	4147321	+	NBC_01516	8807327	-257279	257279	-0.0584239
NBC_01518.primary.tsv:219876at2	COG0593	L-Replication,_recombination_and_repair	OG328_25005	Complete	Chromosomal_replication_initiator_protein_DnaA	CP130730	5512522	5514486	+	NBC_01518	11904336	-438664	438664	-0.0736982
NBC_01520.primary.tsv:219876at2	COG0593	L-Replication,_recombination_and_repair	OG524_18235	Complete	Chromosomal_replication_initiator_protein_DnaA	CP109404	3996382	3998112	+	NBC_01520	8075076	-40291	40291	-0.0099791
NBC_01522.primary.tsv:219876at2	COG0593	L-Replication,_recombination_and_repair	OG752_19630	Complete	Chromosomal_replication_initiator_protein_DnaA	CP109403	4234633	4236507	+	NBC_01522	8837433	-183146	183146	-0.0414478
NBC_01523.primary.tsv:219876at2	COG0593	L-Replication,_recombination_and_repair	OG610_18870	Complete	Chromosomal_replication_initiator_protein_DnaA	CP109400	4293332	4295206	+	NBC_01523	8858288	-134875	134875	-0.0304517
NBC_01525.primary.tsv:219876at2	COG0593	L-Replication,_recombination_and_repair	OG422_15360	Complete	Chromosomal_replication_initiator_protein_DnaA	CP109397	3659703	3661553	+	NBC_01525	7096799	112228	112228	0.0316278
NBC_01527.primary.tsv:219876at2	COG0593	L-Replication,_recombination_and_repair	OG612_20230	Complete	Chromosomal_replication_initiator_protein_DnaA	CP109395	4489144	4490943	+	NBC_01527	9298856	-159384	159384	-0.0342803
NBC_01530.primary.tsv:219876at2	COG0593	L-Replication,_recombination_and_repair	OG346_20650	Complete	Chromosomal_replication_initiator_protein_DnaA	CP109394	4840059	4841990	+	NBC_01530	9331707	175171	175171	0.0375432
NBC_01536.primary.tsv:219876at2	COG0593	L-Replication,_recombination_and_repair	OG443_19605	Complete	Chromosomal_replication_initiator_protein_DnaA	CP109393	4096132	4097535	+	NBC_01536	8603154	-204743	204743	-0.0475972
NBC_01537.primary.tsv:219876at2	COG0593	L-Replication,_recombination_and_repair	OG607_22430	Complete	Chromosomal_replication_initiator_protein_DnaA	CP109392	5013143	5014909	+	NBC_01537	9903391	62330	62330	0.0125876
NBC_01538.primary.tsv:219876at2	COG0593	L-Replication,_recombination_and_repair	OG750_21020	Complete	Chromosomal_replication_initiator_protein_DnaA	CP109391	4651451	4653358	+	NBC_01538	10306119	-500655	500655	-0.0971568
NBC_01542.primary.tsv:219876at2	COG0593	L-Replication,_recombination_and_repair	OHA80_20420	Complete	Chromosomal_replication_initiator_protein_DnaA	CP109389	4118625	4120028	+	NBC_01542	8715066	-238206	238206	-0.0546653
NBC_01543.primary.tsv:219876at2	COG0593	L-Replication,_recombination_and_repair	OH797_19440	Complete	Chromosomal_replication_initiator_protein_DnaA	CP109387	4176353	4178227	+	NBC_01543	8654258	-149839	149839	-0.0346278
NBC_01544.primary.tsv:219876at2	COG0593	L-Replication,_recombination_and_repair	OH782_21540	Complete	Chromosomal_replication_initiator_protein_DnaA	CP109384	4368378	4370129	+	NBC_01544	9135262	-198377	198377	-0.043431
NBC_01545.primary.tsv:219876at2	COG0593	L-Replication,_recombination_and_repair	OH786_17415	Complete	Chromosomal_replication_initiator_protein_DnaA	CP109381	3729555	3731354	+	NBC_01545	7488376	-13733	13733	-0.00366782
NBC_01546.primary.tsv:219876at2	COG0593	L-Replication,_recombination_and_repair	OHA89_19045	Complete	Chromosomal_replication_initiator_protein_DnaA	CP109379	4179210	4181027	+	NBC_01546	8512486	-76124	76124	-0.0178853
NBC_01547.primary.tsv:219876at2	COG0593	L-Replication,_recombination_and_repair	OH787_19915	Complete	Chromosomal_replication_initiator_protein_DnaA	CP109377	4406357	4408138	+	NBC_01547	8896641	-41073	41073	-0.00923337
NBC_01550.primary.tsv:219876at2	COG0593	L-Replication,_recombination_and_repair	OH781_19575	Complete	Chromosomal_replication_initiator_protein_DnaA	CP109376	4366559	4368307	+	NBC_01550	9178518	-221826	221826	-0.0483359
NBC_01552.primary.tsv:219876at2	COG0593	L-Replication,_recombination_and_repair	OH769_16610	Complete	Chromosomal_replication_initiator_protein_DnaA	CP109375	3792206	3793990	+	NBC_01552	7766079	-89941	89941	-0.0231625
NBC_01553.primary.tsv:219876at2	COG0593	L-Replication,_recombination_and_repair	OHA13_20120	Complete	Chromosomal_replication_initiator_protein_DnaA	CP109370	4500511	4502340	+	NBC_01553	9565790	-281469	281469	-0.0588491
NBC_01556.primary.tsv:219876at2	COG0593	L-Replication,_recombination_and_repair	OH828_19565	Complete	Chromosomal_replication_initiator_protein_DnaA	CP109368	3999876	4001750	+	NBC_01556	8425047	-211710	211710	-0.0502573
NBC_01562.primary.tsv:219876at2	COG0593	L-Replication,_recombination_and_repair	OG854_25880	Complete	Chromosomal_replication_initiator_protein_DnaA	CP109356	5067994	5070120	+	NBC_01562	10764263	-313074	313074	-0.0581691
NBC_01563.primary.tsv:219876at2	COG0593	L-Replication,_recombination_and_repair	OG779_21330	Complete	Chromosomal_replication_initiator_protein_DnaA	CP109354	4759443	4761266	+	NBC_01563	9784603	-131947	131947	-0.0269703
NBC_01564.primary.tsv:219876at2	COG0593	L-Replication,_recombination_and_repair	OG821_16815	Complete	Chromosomal_replication_initiator_protein_DnaA	CP109352	3842855	3844597	+	NBC_01564	7606679	40386	40386	0.0106186
NBC_01568.primary.tsv:219876at2	COG0593	L-Replication,_recombination_and_repair	OH790_20820	Complete	Chromosomal_replication_initiator_protein_DnaA	CP109349	4638499	4640280	+	NBC_01568	9315419	-18320	18320	-0.00393326
NBC_01576.primary.tsv:219876at2	COG0593	L-Replication,_recombination_and_repair	OG944_19805	Complete	Chromosomal_replication_initiator_protein_DnaA	CP109347	4143888	4145762	+	NBC_01576	8676995	-193672	193672	-0.0446403
NBC_01578.primary.tsv:219876at2	COG0593	L-Replication,_recombination_and_repair	OH776_21520	Complete	Chromosomal_replication_initiator_protein_DnaA	CP109346	4756352	4758112	+	NBC_01578	10106618	-296077	296077	-0.0585907
NBC_01579.primary.tsv:219876at2	COG0593	L-Replication,_recombination_and_repair	OHA20_23685	Complete	Chromosomal_replication_initiator_protein_DnaA	CP109344	4565937	4567697	+	NBC_01579	9747936	-307151	307151	-0.0630187
NBC_01581.primary.tsv:219876at2	COG0593	L-Replication,_recombination_and_repair	OH779_21310	Complete	Chromosomal_replication_initiator_protein_DnaA	CP109343	4278130	4279869	+	NBC_01581	8817510	-129755	129755	-0.0294312
NBC_01582.primary.tsv:219876at2	COG0593	L-Replication,_recombination_and_repair	OHA66_19875	Complete	Chromosomal_replication_initiator_protein_DnaA	CP109341	4068614	4070488	+	NBC_01582	8627699	-244298	244298	-0.0566311
NBC_01584.primary.tsv:219876at2	COG0593	L-Replication,_recombination_and_repair	OH780_20010	Complete	Chromosomal_replication_initiator_protein_DnaA	CP109339	4538935	4540857	+	NBC_01584	9132955	-26581	26581	-0.0058209
NBC_01586.primary.tsv:219876at2	COG0593	L-Replication,_recombination_and_repair	OG945_20015	Complete	Chromosomal_replication_initiator_protein_DnaA	CP109334	4844288	4846222	+	NBC_01586	9436709	126900	126900	0.026895
NBC_01589.primary.tsv:219876at2	COG0593	L-Replication,_recombination_and_repair	OHA59_22200	Complete	Chromosomal_replication_initiator_protein_DnaA	CP109333	4775423	4777225	+	NBC_01589	10719239	-583295	583295	-0.108831
NBC_01590.primary.tsv:219876at2	COG0593	L-Replication,_recombination_and_repair	OHA04_20130	Complete	Chromosomal_replication_initiator_protein_DnaA	CP109330	4423460	4425223	+	NBC_01590	8699901	74391	74391	0.0171016
NBC_01592.primary.tsv:219876at2	COG0593	L-Replication,_recombination_and_repair	OG969_22760	Complete	Chromosomal_replication_initiator_protein_DnaA	CP109323	5132581	5133738	+	NBC_01592	9461986	402166	402166	0.0850067
NBC_01594.primary.tsv:219876at2	COG0593	L-Replication,_recombination_and_repair	OG856_22075	Complete	Chromosomal_replication_initiator_protein_DnaA	CP109322	4784177	4785979	+	NBC_01594	10712234	-571039	571039	-0.106614
NBC_01595.primary.tsv:219876at2	COG0593	L-Replication,_recombination_and_repair	OH770_18355	Complete	Chromosomal_replication_initiator_protein_DnaA	CP109320	3866447	3868273	+	NBC_01595	8030651	-147965	147965	-0.0368501
NBC_01597.primary.tsv:219876at2	COG0593	L-Replication,_recombination_and_repair	OHB10_23810	Complete	Chromosomal_replication_initiator_protein_DnaA	CP109319	5132267	5134210	+	NBC_01597	10258656	3910	3910	0.000762283
NBC_01598.primary.tsv:219876at2	COG0593	L-Replication,_recombination_and_repair	OH791_19290	Complete	Chromosomal_replication_initiator_protein_DnaA	CP109317	4191582	4193456	+	NBC_01598	8530688	-72825	72825	-0.0170737
NBC_01601.primary.tsv:219876at2	COG0593	L-Replication,_recombination_and_repair	OG846_15300	Complete	Chromosomal_replication_initiator_protein_DnaA	CP109314	3312009	3313940	+	NBC_01601	6514704	55622	55622	0.0170758
NBC_01602.primary.tsv:219876at2	COG0593	L-Replication,_recombination_and_repair	OG955_24310	Complete	Chromosomal_replication_initiator_protein_DnaA	CP109313	4636972	4638732	+	NBC_01602	9975297	-349796	349796	-0.0701324
NBC_01604.primary.tsv:219876at2	COG0593	L-Replication,_recombination_and_repair	OHB06_25795	Complete	Chromosomal_replication_initiator_protein_DnaA	CP109312	5704007	5705923	+	NBC_01604	11496400	-43235	43235	-0.00752148
NBC_01606.primary.tsv:219876at2	COG0593	L-Replication,_recombination_and_repair	OG973_18365	Complete	Chromosomal_replication_initiator_protein_DnaA	CP109309	4173765	4175612	+	NBC_01606	8203642	72867	72867	0.0177645
NBC_01607.primary.tsv:219876at2	COG0593	L-Replication,_recombination_and_repair	OH750_16800	Complete	Chromosomal_replication_initiator_protein_DnaA	CP109308	3665260	3667254	+	NBC_01607	7408340	-37913	37913	-0.0102352
NBC_01612.primary.tsv:219876at2	COG0593	L-Replication,_recombination_and_repair	OHB52_21905	Complete	Chromosomal_replication_initiator_protein_DnaA	CP109304	5118138	5120150	+	NBC_01612	10169438	34425	34425	0.00677029
NBC_01613.primary.tsv:219876at2	COG0593	L-Replication,_recombination_and_repair	OHB14_33270	Complete	Chromosomal_replication_initiator_protein_DnaA	CP109303	6305749	6307662	+	NBC_01613	13572980	-479784	479784	-0.0706969
NBC_01614.primary.tsv:219876at2	COG0593	L-Replication,_recombination_and_repair	OH767_25295	Complete	Chromosomal_replication_initiator_protein_DnaA	CP109302	5738581	5740509	+	NBC_01614	11354032	62529	62529	0.0110144
NBC_01615.primary.tsv:219876at2	COG0593	L-Replication,_recombination_and_repair	OH775_26280	Complete	Chromosomal_replication_initiator_protein_DnaA	CP109301	5823914	5825962	+	NBC_01615	11635954	6961	6961	0.00119646
NBC_01617.primary.tsv:219876at2	COG0593	L-Replication,_recombination_and_repair	OG784_20475	Complete	Chromosomal_replication_initiator_protein_DnaA	CP109298	4501132	4502883	+	NBC_01617	9309870	-152927	152927	-0.0328527
NBC_01618.primary.tsv:219876at2	COG0593	L-Replication,_recombination_and_repair	OH735_18400	Complete	Chromosomal_replication_initiator_protein_DnaA	CP109297	4283899	4285665	+	NBC_01618	8232760	168402	168402	0.0409102
NBC_01620.primary.tsv:219876at2	COG0593	L-Replication,_recombination_and_repair	OG987_20415	Complete	Chromosomal_replication_initiator_protein_DnaA	CP109296	4543169	4544917	+	NBC_01620	9465816	-188865	188865	-0.0399046
NBC_01621.primary.tsv:219876at2	COG0593	L-Replication,_recombination_and_repair	OG950_15770	Complete	Chromosomal_replication_initiator_protein_DnaA	CP109294	3595493	3597586	+	NBC_01621	7076013	58533	58533	0.0165441
NBC_01622.primary.tsv:219876at2	COG0593	L-Replication,_recombination_and_repair	OH768_26475	Complete	Chromosomal_replication_initiator_protein_DnaA	CP109293	5785810	5787729	+	NBC_01622	11696066	-61263	61263	-0.0104758
NBC_01624.primary.tsv:219876at2	COG0593	L-Replication,_recombination_and_repair	OG924_17930	Complete	Chromosomal_replication_initiator_protein_DnaA	CP109290	4192389	4194434	+	NBC_01624	8815475	-214326	214326	-0.0486249
NBC_01625.primary.tsv:219876at2	COG0593	L-Replication,_recombination_and_repair	OHB50_18485	Complete	Chromosomal_replication_initiator_protein_DnaA	CP109287	4154932	4156806	+	NBC_01625	8927841	-308051	308051	-0.0690091
NBC_01626.primary.tsv:219876at2	COG0593	L-Replication,_recombination_and_repair	OH765_19100	Complete	Chromosomal_replication_initiator_protein_DnaA	CP109283	4274481	4276355	+	NBC_01626	8813279	-131221	131221	-0.029778
NBC_01627.primary.tsv:219876at2	COG0593	L-Replication,_recombination_and_repair	OHA92_15110	Complete	Chromosomal_replication_initiator_protein_DnaA	CP109281	3531941	3534034	+	NBC_01627	7022896	21539	21539	0.00613394
NBC_01629.primary.tsv:219876at2	COG0593	L-Replication,_recombination_and_repair	OG899_13450	Complete	Chromosomal_replication_initiator_protein_DnaA	CP109280	2985010	2987049	+	NBC_01629	6066002	-46971	46971	-0.0154866
NBC_01630.primary.tsv:219876at2	COG0593	L-Replication,_recombination_and_repair	OH763_18525	Complete	Chromosomal_replication_initiator_protein_DnaA	CP109279	4094552	4096441	+	NBC_01630	8315763	-62385	62385	-0.015004
NBC_01635.primary.tsv:219876at2	COG0593	L-Replication,_recombination_and_repair	OHB56_21265	Complete	Chromosomal_replication_initiator_protein_DnaA	CP109277	4398422	4400389	+	NBC_01635	8982372	-91780	91780	-0.0204356
NBC_01636.primary.tsv:219876at2	COG0593	L-Replication,_recombination_and_repair	OH747_20315	Complete	Chromosomal_replication_initiator_protein_DnaA	CP109275	4418986	4420956	+	NBC_01636	8678397	80772	80772	0.0186145
NBC_01637.primary.tsv:219876at2	COG0593	L-Replication,_recombination_and_repair	OG891_21945	Complete	Chromosomal_replication_initiator_protein_DnaA	CP109274	4857033	4858835	+	NBC_01637	10339639	-311885	311885	-0.060328
NBC_01640.primary.tsv:219876at2	COG0593	L-Replication,_recombination_and_repair	OH730_15470	Complete	Chromosomal_replication_initiator_protein_DnaA	CP109270	3530669	3532762	+	NBC_01640	7021256	21087	21087	0.00600662
NBC_01641.primary.tsv:219876at2	COG0593	L-Replication,_recombination_and_repair	OH737_20585	Complete	Chromosomal_replication_initiator_protein_DnaA	CP109268	4156512	4158386	+	NBC_01641	8852245	-268673	268673	-0.0607017
NBC_01643.primary.tsv:219876at2	COG0593	L-Replication,_recombination_and_repair	OHB03_21510	Complete	Chromosomal_replication_initiator_protein_DnaA	CP109266	4775408	4777210	+	NBC_01643	10186474	-316928	316928	-0.0622253
NBC_01646.primary.tsv:219876at2	COG0593	L-Replication,_recombination_and_repair	OH738_20215	Complete	Chromosomal_replication_initiator_protein_DnaA	CP109264	4488634	4490610	+	NBC_01646	8833381	72931	72931	0.0165126
NBC_01648.primary.tsv:219876at2	COG0593	L-Replication,_recombination_and_repair	OHA54_19000	Complete	Chromosomal_replication_initiator_protein_DnaA	CP109262	4254402	4256276	+	NBC_01648	8791006	-140164	140164	-0.031888
NBC_01650.primary.tsv:219876at2	COG0593	L-Replication,_recombination_and_repair	OH736_21290	Complete	Chromosomal_replication_initiator_protein_DnaA	CP109258	4742739	4744541	+	NBC_01650	9435434	25923	25923	0.00549482
NBC_01651.primary.tsv:219876at2	COG0593	L-Replication,_recombination_and_repair	OG882_18980	Complete	Chromosomal_replication_initiator_protein_DnaA	CP109256	4218376	4220250	+	NBC_01651	8788890	-175132	175132	-0.039853
NBC_01652.primary.tsv:219876at2	COG0593	L-Replication,_recombination_and_repair	OH733_18465	Complete	Chromosomal_replication_initiator_protein_DnaA	CP109255	4094548	4096437	+	NBC_01652	8315838	-62426	62426	-0.0150138
NBC_01653.primary.tsv:219876at2	COG0593	L-Replication,_recombination_and_repair	OH719_24925	Complete	Chromosomal_replication_initiator_protein_DnaA	CP109254	4857037	4858839	+	NBC_01653	10339600	-311862	311862	-0.0603238
NBC_01654.primary.tsv:219876at2	COG0593	L-Replication,_recombination_and_repair	OG865_19825	Complete	Chromosomal_replication_initiator_protein_DnaA	CP109252	4199152	4201023	+	NBC_01654	8739815	-169820	169820	-0.0388612
NBC_01657.primary.tsv:219876at2	COG0593	L-Replication,_recombination_and_repair	OH715_18650	Complete	Chromosomal_replication_initiator_protein_DnaA	CP109249	3681937	3683931	+	NBC_01657	7754542	-194337	194337	-0.0501221
NBC_01658.primary.tsv:219876at2	COG0593	L-Replication,_recombination_and_repair	OH717_16235	Complete	Chromosomal_replication_initiator_protein_DnaA	CP109245	3489816	3491885	+	NBC_01658	7436451	-227375	227375	-0.0611515
NBC_01661.primary.tsv:219876at2	COG0593	L-Replication,_recombination_and_repair	OH723_15880	Complete	Chromosomal_replication_initiator_protein_DnaA	CP109243	3597464	3599557	+	NBC_01661	7135774	30623	30623	0.00858295
NBC_01662.primary.tsv:219876at2	COG0593	L-Replication,_recombination_and_repair	OG855_20240	Complete	Chromosomal_replication_initiator_protein_DnaA	CP109242	4463561	4465531	+	NBC_01662	8651515	138788	138788	0.0320841
NBC_01664.primary.tsv:219876at2	COG0593	L-Replication,_recombination_and_repair	OH810_15120	Complete	Chromosomal_replication_initiator_protein_DnaA	CP109238	3543854	3545947	+	NBC_01664	7037835	25983	25983	0.0073838
NBC_01665.primary.tsv:219876at2	COG0593	L-Replication,_recombination_and_repair	OH749_15850	Complete	Chromosomal_replication_initiator_protein_DnaA	CP109235	3647433	3649526	+	NBC_01665	7142386	77286	77286	0.0216415
NBC_01666.primary.tsv:219876at2	COG0593	L-Replication,_recombination_and_repair	OG872_16930	Complete	Chromosomal_replication_initiator_protein_DnaA	CP109234	3733554	3735569	+	NBC_01666	7542023	-36450	36450	-0.00966584
NBC_01667.primary.tsv:219876at2	COG0593	L-Replication,_recombination_and_repair	OH709_18425	Complete	Chromosomal_replication_initiator_protein_DnaA	CP109233	3652189	3654183	+	NBC_01667	7756047	-224837	224837	-0.0579772
NBC_01668.primary.tsv:219876at2	COG0593	L-Replication,_recombination_and_repair	OHA15_19940	Complete	Chromosomal_replication_initiator_protein_DnaA	CP109228	4192702	4194672	+	NBC_01668	8561438	-87032	87032	-0.0203312
NBC_01671.primary.tsv:219876at2	COG0593	L-Replication,_recombination_and_repair	OG794_14980	Complete	Chromosomal_replication_initiator_protein_DnaA	CP109226	3484527	3486617	+	NBC_01671	6877750	46697	46697	0.0135792
NBC_01672.primary.tsv:219876at2	COG0593	L-Replication,_recombination_and_repair	OHA53_18045	Complete	Chromosomal_replication_initiator_protein_DnaA	CP109225	3957373	3959379	+	NBC_01672	7754059	81346	81346	0.0209815
NBC_01673.primary.tsv:219876at2	COG0593	L-Replication,_recombination_and_repair	OG998_15000	Complete	Chromosomal_replication_initiator_protein_DnaA	CP109224	3632970	3635063	+	NBC_01673	7099099	84467	84467	0.0237965
NBC_01675.primary.tsv:219876at2	COG0593	L-Replication,_recombination_and_repair	OIF23_15770	Complete	Chromosomal_replication_initiator_protein_DnaA	CP109594	3602579	3604672	+	NBC_01675	7062573	72339	72339	0.0204852
NBC_01676.primary.tsv:219876at2	COG0593	L-Replication,_recombination_and_repair	OG837_17705	Complete	Chromosomal_replication_initiator_protein_DnaA	CP109222	3636174	3638168	+	NBC_01676	7592827	-159242	159242	-0.0419454
NBC_01677.primary.tsv:219876at2	COG0593	L-Replication,_recombination_and_repair	OIE90_16595	Complete	Chromosomal_replication_initiator_protein_DnaA	CP109220	3588551	3590545	+	NBC_01677	7266300	-43602	43602	-0.0120012
NBC_01678.primary.tsv:219876at2	COG0593	L-Replication,_recombination_and_repair	OIE99_16905	Complete	Chromosomal_replication_initiator_protein_DnaA	CP109453	3691512	3693491	+	NBC_01678	7435508	-25252	25252	-0.00679227
NBC_01679.primary.tsv:219876at2	COG0593	L-Replication,_recombination_and_repair	OG968_17540	Complete	Chromosomal_replication_initiator_protein_DnaA	CP109215	3815145	3817199	+	NBC_01679	7730518	-49087	49087	-0.0126995
NBC_01680.primary.tsv:219876at2	COG0593	L-Replication,_recombination_and_repair	OG790_16810	Complete	Chromosomal_replication_initiator_protein_DnaA	CP109212	3739955	3741934	+	NBC_01680	7462948	9470	9470	0.00253787
NBC_01683.primary.tsv:219876at2	COG0593	L-Replication,_recombination_and_repair	OHA24_18570	Complete	Chromosomal_replication_initiator_protein_DnaA	CP109211	4111955	4113778	+	NBC_01683	8330854	-52560	52560	-0.0126182
NBC_01684.primary.tsv:219876at2	COG0593	L-Replication,_recombination_and_repair	OIE98_18810	Complete	Chromosomal_replication_initiator_protein_DnaA	CP109210	4046632	4048455	+	NBC_01684	8296325	-100619	100619	-0.0242563
NBC_01685.primary.tsv:219876at2	COG0593	L-Replication,_recombination_and_repair	OG939_17965	Complete	Chromosomal_replication_initiator_protein_DnaA	CP109209	3956099	3957847	+	NBC_01685	7940178	-13116	13116	-0.0033037
NBC_01686.primary.tsv:219876at2	COG0593	L-Replication,_recombination_and_repair	OIE82_17440	Complete	Chromosomal_replication_initiator_protein_DnaA	CP109207	3727591	3729627	+	NBC_01686	7636976	-89879	89879	-0.0235379
NBC_01687.primary.tsv:219876at2	COG0593	L-Replication,_recombination_and_repair	OHA39_19520	Complete	Chromosomal_replication_initiator_protein_DnaA	CP109205	4313605	4315575	+	NBC_01687	8477056	76062	76062	0.0179454
NBC_01689.primary.tsv:219876at2	COG0593	L-Replication,_recombination_and_repair	OG776_21490	Complete	Chromosomal_replication_initiator_protein_DnaA	CP109592	4842136	4844178	+	NBC_01689	9909705	-111695	111695	-0.0225425
NBC_01692.primary.tsv:219876at2	COG0593	L-Replication,_recombination_and_repair	OIE91_16430	Complete	Chromosomal_replication_initiator_protein_DnaA	CP109203	3685577	3687670	+	NBC_01692	7159790	106728	106728	0.0298132
NBC_01693.primary.tsv:219876at2	COG0593	L-Replication,_recombination_and_repair	OG810_17845	Complete	Chromosomal_replication_initiator_protein_DnaA	CP109202	3920816	3922564	+	NBC_01693	7896894	-26757	26757	-0.00677659
NBC_01694.primary.tsv:219876at2	COG0593	L-Replication,_recombination_and_repair	OIF68_19390	Complete	Chromosomal_replication_initiator_protein_DnaA	CP109201	4313735	4315468	+	NBC_01694	8671343	-21070	21070	-0.00485969
NBC_01696.primary.tsv:219876at2	COG0593	L-Replication,_recombination_and_repair	OG893_18020	Complete	Chromosomal_replication_initiator_protein_DnaA	CP109200	3801546	3803294	+	NBC_01696	7764320	-79740	79740	-0.0205401
NBC_01701.primary.tsv:219876at2	COG0593	L-Replication,_recombination_and_repair	OIE78_17185	Complete	Chromosomal_replication_initiator_protein_DnaA	CP109197	3672308	3674302	+	NBC_01701	7491899	-72644	72644	-0.0193927
NBC_01703.primary.tsv:219876at2	COG0593	L-Replication,_recombination_and_repair	OIE80_16890	Complete	Chromosomal_replication_initiator_protein_DnaA	CP109194	3677318	3679312	+	NBC_01703	7597655	-120512	120512	-0.0317235
NBC_01706.primary.tsv:219876at2	COG0593	L-Replication,_recombination_and_repair	OG986_16360	Complete	Chromosomal_replication_initiator_protein_DnaA	CP109193	3560156	3562150	+	NBC_01706	7350036	-113865	113865	-0.0309835
NBC_01707.primary.tsv:219876at2	COG0593	L-Replication,_recombination_and_repair	OG963_23345	Complete	Chromosomal_replication_initiator_protein_DnaA	CP109190	4385996	4387795	+	NBC_01707	9577546	-401877	401877	-0.0839207
NBC_01708.primary.tsv:219876at2	COG0593	L-Replication,_recombination_and_repair	OIE83_17645	Complete	Chromosomal_replication_initiator_protein_DnaA	CP109188	3876775	3878523	+	NBC_01708	7765644	-5173	5173	-0.00133228
NBC_01711.primary.tsv:219876at2	COG0593	L-Replication,_recombination_and_repair	OG845_16900	Complete	Chromosomal_replication_initiator_protein_DnaA	CP109184	3678552	3680546	+	NBC_01711	7601306	-121104	121104	-0.031864
NBC_01714.primary.tsv:219876at2	COG0593	L-Replication,_recombination_and_repair	OIE87_28320	Complete	Chromosomal_replication_initiator_protein_DnaA	CP109183	6207838	6209919	+	NBC_01714	12275813	70972	70972	0.0115629
NBC_01715.primary.tsv:219876at2	COG0593	L-Replication,_recombination_and_repair	OIE77_21885	Complete	Chromosomal_replication_initiator_protein_DnaA	CP109182	4922573	4924615	+	NBC_01715	10093486	-123149	123149	-0.0244017
NBC_01716.primary.tsv:219876at2	COG0593	L-Replication,_recombination_and_repair	OIE74_18865	Complete	Chromosomal_replication_initiator_protein_DnaA	CP109181	4332508	4334295	+	NBC_01716	8672617	-2907	2907	-0.000670386
NBC_01717.primary.tsv:219876at2	COG0593	L-Replication,_recombination_and_repair	OHB49_21710	Complete	Chromosomal_replication_initiator_protein_DnaA	CP109178	4544964	4546715	+	NBC_01717	9334094	-121207	121207	-0.0259708
NBC_01718.primary.tsv:219876at2	COG0593	L-Replication,_recombination_and_repair	OG957_20695	Complete	Chromosomal_replication_initiator_protein_DnaA	CP109174	4359131	4360933	+	NBC_01718	9017262	-148599	148599	-0.0329588
NBC_01722.primary.tsv:219876at2	COG0593	L-Replication,_recombination_and_repair	OG954_15685	Complete	Chromosomal_replication_initiator_protein_DnaA	CP109173	3580472	3582565	+	NBC_01722	7036030	63503	63503	0.0180508
NBC_01723.primary.tsv:219876at2	COG0593	L-Replication,_recombination_and_repair	OIE75_18665	Complete	Chromosomal_replication_initiator_protein_DnaA	CP109171	4048481	4050451	+	NBC_01723	8762255	-331661	331661	-0.0757022
NBC_01724.primary.tsv:219876at2	COG0593	L-Replication,_recombination_and_repair	OG894_21905	Complete	Chromosomal_replication_initiator_protein_DnaA	CP109169	4449581	4451329	+	NBC_01724	9284291	-191690	191690	-0.0412934
NBC_01725.primary.tsv:219876at2	COG0593	L-Replication,_recombination_and_repair	OIE71_17040	Complete	Chromosomal_replication_initiator_protein_DnaA	CP109167	3832293	3833684	+	NBC_01725	8026203	-180113	180113	-0.0448812
NBC_01727.primary.tsv:219876at2	COG0593	L-Replication,_recombination_and_repair	OIE76_20670	Complete	Chromosomal_replication_initiator_protein_DnaA	CP109163	4585583	4587388	+	NBC_01727	9007015	82978	82978	0.0184252
NBC_01732.primary.tsv:219876at2	COG0593	L-Replication,_recombination_and_repair	OHA38_20810	Complete	Chromosomal_replication_initiator_protein_DnaA	CP109157	4498550	4500379	+	NBC_01732	9123778	-62424	62424	-0.0136838
NBC_01735.primary.tsv:219876at2	COG0593	L-Replication,_recombination_and_repair	OHB30_24865	Complete	Chromosomal_replication_initiator_protein_DnaA	CP109154	5756757	5758766	+	NBC_01735	11421100	47211	47211	0.00826733
NBC_01744.primary.tsv:219876at2	COG0593	L-Replication,_recombination_and_repair	OIE70_22730	Complete	Chromosomal_replication_initiator_protein_DnaA	CP109148	5091579	5093381	+	NBC_01744	10090444	47258	47258	0.00936688
NBC_01745.primary.tsv:219876at2	COG0593	L-Replication,_recombination_and_repair	OG838_17665	Complete	Chromosomal_replication_initiator_protein_DnaA	CP109146	3839879	3841789	+	NBC_01745	7857971	-88151	88151	-0.0224361
NBC_01746.primary.tsv:219876at2	COG0593	L-Replication,_recombination_and_repair	OIE69_20620	Complete	Chromosomal_replication_initiator_protein_DnaA	CP109144	4613551	4615290	+	NBC_01746	9513205	-142182	142182	-0.0298915
NBC_01747.primary.tsv:219876at2	COG0593	L-Replication,_recombination_and_repair	OG919_14870	Complete	Chromosomal_replication_initiator_protein_DnaA	CP109142	3737786	3739879	+	NBC_01747	7184798	146433	146433	0.0407619
NBC_01749.primary.tsv:219876at2	COG0593	L-Replication,_recombination_and_repair	OG857_18050	Complete	Chromosomal_replication_initiator_protein_DnaA	CP109140	4025639	4027477	+	NBC_01749	7942995	55060	55060	0.0138638
NBC_01750.primary.tsv:219876at2	COG0593	L-Replication,_recombination_and_repair	OG966_20295	Complete	Chromosomal_replication_initiator_protein_DnaA	CP109137	4507410	4509353	+	NBC_01750	8885979	65392	65392	0.014718
NBC_01751.primary.tsv:219876at2	COG0593	L-Replication,_recombination_and_repair	OHA26_21350	Complete	Chromosomal_replication_initiator_protein_DnaA	CP109136	4668226	4670028	+	NBC_01751	9848585	-255165	255165	-0.0518176
NBC_01752.primary.tsv:219876at2	COG0593	L-Replication,_recombination_and_repair	OHB35_26230	Complete	Chromosomal_replication_initiator_protein_DnaA	CP109135	6004260	6006290	+	NBC_01752	12190075	-89762	89762	-0.0147271
NBC_01754.primary.tsv:219876at2	COG0593	L-Replication,_recombination_and_repair	OG909_15710	Complete	Chromosomal_replication_initiator_protein_DnaA	CP109132	3986414	3988150	+	NBC_01754	7738802	117881	117881	0.0304649
NBC_01758.primary.tsv:219876at2	COG0593	L-Replication,_recombination_and_repair	OHA56_21320	Complete	Chromosomal_replication_initiator_protein_DnaA	CP109127	4565319	4567097	+	NBC_01758	8809469	161473	161473	0.036659
NBC_01759.primary.tsv:219876at2	COG0593	L-Replication,_recombination_and_repair	OHA57_18650	Complete	Chromosomal_replication_initiator_protein_DnaA	CP109125	4231582	4233456	+	NBC_01759	8723954	-129458	129458	-0.0296787
NBC_01760.primary.tsv:219876at2	COG0593	L-Replication,_recombination_and_repair	OG807_19640	Complete	Chromosomal_replication_initiator_protein_DnaA	CP109124	4351645	4353396	+	NBC_01760	9099298	-197128	197128	-0.0433282
NBC_01761.primary.tsv:219876at2	COG0593	L-Replication,_recombination_and_repair	OG808_22635	Complete	Chromosomal_replication_initiator_protein_DnaA	CP109123	4800451	4802253	+	NBC_01761	9789246	-93271	93271	-0.0190558
NBC_01762.primary.tsv:219876at2	COG0593	L-Replication,_recombination_and_repair	OIE61_20655	Complete	Chromosomal_replication_initiator_protein_DnaA	CP109122	4568821	4570623	+	NBC_01762	9829227	-344891	344891	-0.0701766
NBC_01763.primary.tsv:219876at2	COG0593	L-Replication,_recombination_and_repair	OHA08_22470	Complete	Chromosomal_replication_initiator_protein_DnaA	CP109121	4945115	4946917	+	NBC_01763	9932863	-20415	20415	-0.0041106
NBC_01766.primary.tsv:219876at2	COG0593	L-Replication,_recombination_and_repair	OIE60_16165	Complete	Chromosomal_replication_initiator_protein_DnaA	CP109118	3773904	3775640	+	NBC_01766	7895716	-173086	173086	-0.043843
NBC_01768.primary.tsv:219876at2	COG0593	L-Replication,_recombination_and_repair	OG902_21345	Complete	Chromosomal_replication_initiator_protein_DnaA	CP109115	4774266	4776083	+	NBC_01768	9791653	-120652	120652	-0.0246438
NBC_01769.primary.tsv:219876at2	COG0593	L-Replication,_recombination_and_repair	OIE64_18315	Complete	Chromosomal_replication_initiator_protein_DnaA	CP109114	4005785	4007539	+	NBC_01769	7883535	64894	64894	0.0164632
NBC_01770.primary.tsv:219876at2	COG0593	L-Replication,_recombination_and_repair	OIE62_21240	Complete	Chromosomal_replication_initiator_protein_DnaA	CP109112	4776054	4777829	+	NBC_01770	9239257	157313	157313	0.0340532
NBC_01771.primary.tsv:219876at2	COG0593	L-Replication,_recombination_and_repair	OG835_19705	Complete	Chromosomal_replication_initiator_protein_DnaA	CP109109	4891926	4893701	+	NBC_01771	9353470	216078	216078	0.0462027
NBC_01772.primary.tsv:219876at2	COG0593	L-Replication,_recombination_and_repair	OG805_16875	Complete	Chromosomal_replication_initiator_protein_DnaA	CP109108	3664013	3666007	+	NBC_01772	7432268	-51124	51124	-0.0137573
NBC_01774.primary.tsv:219876at2	COG0593	L-Replication,_recombination_and_repair	OG863_20450	Complete	Chromosomal_replication_initiator_protein_DnaA	CP109106	4655723	4657645	+	NBC_01774	9270669	21349	21349	0.00460571
NBC_01775.primary.tsv:219876at2	COG0593	L-Replication,_recombination_and_repair	OHB04_20965	Complete	Chromosomal_replication_initiator_protein_DnaA	CP109104	4357927	4360323	+	NBC_01775	9061594	-171672	171672	-0.03789
NBC_01777.primary.tsv:219876at2	COG0593	L-Replication,_recombination_and_repair	OIE72_18880	Complete	Chromosomal_replication_initiator_protein_DnaA	CP109102	4177863	4179833	+	NBC_01777	8677221	-159762	159762	-0.0368233
NBC_01778.primary.tsv:219876at2	COG0593	L-Replication,_recombination_and_repair	OG880_16405	Complete	Chromosomal_replication_initiator_protein_DnaA	CP109097	3554865	3556859	+	NBC_01778	7232581	-60428	60428	-0.0167099
NBC_01779.primary.tsv:219876at2	COG0593	L-Replication,_recombination_and_repair	OHA00_16810	Complete	Chromosomal_replication_initiator_protein_DnaA	CP109095	3586338	3588332	+	NBC_01779	7330856	-78093	78093	-0.0213053
NBC_01780.primary.tsv:219876at2	COG0593	L-Replication,_recombination_and_repair	OG853_16805	Complete	Chromosomal_replication_initiator_protein_DnaA	CP109094	3665187	3667181	+	NBC_01780	7408130	-37881	37881	-0.0102269
NBC_01786.primary.tsv:219876at2	COG0593	L-Replication,_recombination_and_repair	OG949_19140	Complete	Chromosomal_replication_initiator_protein_DnaA	CP109091	4725706	4727481	+	NBC_01786	9080322	186432	186432	0.0410629
NBC_01788.primary.tsv:219876at2	COG0593	L-Replication,_recombination_and_repair	OIE49_18325	Complete	Chromosomal_replication_initiator_protein_DnaA	CP109090	4034079	4036064	+	NBC_01788	8269445	-99651	99651	-0.024101
NBC_01790.primary.tsv:219876at2	COG0593	L-Replication,_recombination_and_repair	OHB02_14820	Complete	Chromosomal_replication_initiator_protein_DnaA	CP109088	3535217	3537304	+	NBC_01790	6970058	51231	51231	0.0147003
NBC_01791.primary.tsv:219876at2	COG0593	L-Replication,_recombination_and_repair	OHB37_15050	Complete	Chromosomal_replication_initiator_protein_DnaA	CP109085	3544583	3546403	+	NBC_01791	7025725	32630	32630	0.00928872
NBC_01792.primary.tsv:219876at2	COG0593	L-Replication,_recombination_and_repair	OG849_17355	Complete	Chromosomal_replication_initiator_protein_DnaA	CP109083	4025631	4027469	+	NBC_01792	7942995	55052	55052	0.0138618
NBC_01794.primary.tsv:219876at2	COG0593	L-Replication,_recombination_and_repair	OIE54_21920	Complete	Chromosomal_replication_initiator_protein_DnaA	CP109081	4493981	4495924	+	NBC_01794	9341351	-175723	175723	-0.0376226
NBC_01795.primary.tsv:219876at2	COG0593	L-Replication,_recombination_and_repair	OIE63_20125	Complete	Chromosomal_replication_initiator_protein_DnaA	CP109079	4318414	4320846	+	NBC_01795	8863644	-112192	112192	-0.0253151
NBC_01798.primary.tsv:219876at2	COG0593	L-Replication,_recombination_and_repair	OHB31_17660	Complete	Chromosomal_replication_initiator_protein_DnaA	CP109077	4092510	4094333	+	NBC_01798	8068458	59192	59192	0.0146724
NBC_01799.primary.tsv:219876at2	COG0593	L-Replication,_recombination_and_repair	OG930_21005	Complete	Chromosomal_replication_initiator_protein_DnaA	CP109076	4671850	4673610	+	NBC_01799	10049894	-352217	352217	-0.0700937
NBC_01800.primary.tsv:219876at2	COG0593	L-Replication,_recombination_and_repair	OIE65_21725	Complete	Chromosomal_replication_initiator_protein_DnaA	CP109075	4784270	4786030	+	NBC_01800	10117522	-273611	273611	-0.0540866
NBC_01803.primary.tsv:219876at2	COG0593	L-Replication,_recombination_and_repair	OIE51_14405	Complete	Chromosomal_replication_initiator_protein_DnaA	CP109073	3203188	3204840	+	NBC_01803	5847022	280503	280503	0.0959473
NBC_01808.primary.tsv:219876at2	COG0593	L-Replication,_recombination_and_repair	OG946_17815	Complete	Chromosomal_replication_initiator_protein_DnaA	CP109072	4092941	4094902	+	NBC_01808	8221997	-17077	17077	-0.00415398
NBC_00001.primary.tsv:1590629at2	COG0357	J-Translation,_ribosomal_structure_and_biogenesis	OHV08_24145	Complete	Ribosomal_RNA_small_subunit_methyltransferase_G	CP108322	5552789	5553505	-	NBC_00001	10841726	132284	132284	0.0244028
NBC_00002.primary.tsv:1590629at2	COG0357	J-Translation,_ribosomal_structure_and_biogenesis	OG577_25910	Complete	Ribosomal_RNA_small_subunit_methyltransferase_G	CP108321	5559516	5560232	-	NBC_00002	11315041	-97646	97646	-0.0172595
NBC_00003.primary.tsv:1590629at2	COG0357	J-Translation,_ribosomal_structure_and_biogenesis	OG549_20095	Complete	Ribosomal_RNA_small_subunit_methyltransferase_G	CP108318	4379262	4379987	-	NBC_00003	8698839	30205	30205	0.0069446
NBC_00005.primary.tsv:1590629at2	COG0357	J-Translation,_ribosomal_structure_and_biogenesis	OG303_25240	Fragmented	Ribosomal_RNA_small_subunit_methyltransferase_G	CP108316	5521688	5522404	-	NBC_00005	11027269	8411	8411	0.00152549
NBC_00008.primary.tsv:1590629at2	COG0357	J-Translation,_ribosomal_structure_and_biogenesis	OG398_19160	Complete	Ribosomal_RNA_small_subunit_methyltransferase_G	CP108313	4255854	4256570	-	NBC_00008	8550141	-18858	18858	-0.00441116
NBC_00009.primary.tsv:1590629at2	COG0357	J-Translation,_ribosomal_structure_and_biogenesis	OHA58_17820	Complete	Ribosomal_RNA_small_subunit_methyltransferase_G	CP108312	5020743	5021459	-	NBC_00009	8964405	538898	538898	0.120231
NBC_00012.primary.tsv:1590629at2	COG0357	J-Translation,_ribosomal_structure_and_biogenesis	OHA19_20265	Complete	Ribosomal_RNA_small_subunit_methyltransferase_G	CP108309	4428963	4429679	-	NBC_00012	8603417	127612	127612	0.0296654
NBC_00015.primary.tsv:1590629at2	COG0357	J-Translation,_ribosomal_structure_and_biogenesis	OG613_23235	Fragmented	Ribosomal_RNA_small_subunit_methyltransferase_G	CP108306	5240527	5241243	-	NBC_00015	9988155	246807	246807	0.0494199
NBC_00016.primary.tsv:1590629at2	COG0357	J-Translation,_ribosomal_structure_and_biogenesis	OG933_22330	Fragmented	Ribosomal_RNA_small_subunit_methyltransferase_G	CP108304	5178879	5179595	-	NBC_00016	10227930	65272	65272	0.0127635
NBC_00017.primary.tsv:1590629at2	COG0357	J-Translation,_ribosomal_structure_and_biogenesis	OHU35_21155	Complete	Ribosomal_RNA_small_subunit_methyltransferase_G	CP108341	4647165	4647881	-	NBC_00017	9188115	53465	53465	0.0116379
NBC_00019.primary.tsv:1590629at2	COG0357	J-Translation,_ribosomal_structure_and_biogenesis	OHU89_25205	Complete	Ribosomal_RNA_small_subunit_methyltransferase_G	CP108302	5370012	5370731	-	NBC_00019	11287307	-273282	273282	-0.0484229
NBC_00022.primary.tsv:1590629at2	COG0357	J-Translation,_ribosomal_structure_and_biogenesis	OG848_23860	Complete	Ribosomal_RNA_small_subunit_methyltransferase_G	CP108299	5204220	5204936	-	NBC_00022	10220600	94278	94278	0.0184486
NBC_00023.primary.tsv:1590629at2	COG0357	J-Translation,_ribosomal_structure_and_biogenesis	OG783_16120	Complete	Ribosomal_RNA_small_subunit_methyltransferase_G	CP108339	3846258	3846974	-	NBC_00023	7551461	70885	70885	0.0187739
NBC_00024.primary.tsv:1590629at2	COG0357	J-Translation,_ribosomal_structure_and_biogenesis	OG235_28280	Complete	Ribosomal_RNA_small_subunit_methyltransferase_G	CP108298	5089122	5089838	-	NBC_00024	11459578	-640309	640309	-0.111751
NBC_00027.primary.tsv:1590629at2	COG0357	J-Translation,_ribosomal_structure_and_biogenesis	OG383_19445	Complete	Ribosomal_RNA_small_subunit_methyltransferase_G	CP108295	3893787	3894506	-	NBC_00027	8316562	-264134	264134	-0.06352
NBC_00028.primary.tsv:1590629at2	COG0357	J-Translation,_ribosomal_structure_and_biogenesis	OG885_22915	Complete	Ribosomal_RNA_small_subunit_methyltransferase_G	CP108293	4626975	4627694	-	NBC_00028	9741312	-243321	243321	-0.0499565
NBC_00029.primary.tsv:1590629at2	COG0357	J-Translation,_ribosomal_structure_and_biogenesis	OG753_21825	Complete	Ribosomal_RNA_small_subunit_methyltransferase_G	CP108292	4663749	4664465	-	NBC_00029	8802311	262951	262951	0.0597459
NBC_00035.primary.tsv:1590629at2	COG0357	J-Translation,_ribosomal_structure_and_biogenesis	OG438_22460	Complete	Ribosomal_RNA_small_subunit_methyltransferase_G	CP108291	5336058	5336774	-	NBC_00035	10425166	123833	123833	0.0237566
NBC_00040.primary.tsv:1590629at2	COG0357	J-Translation,_ribosomal_structure_and_biogenesis	OG374_21430	Complete	Ribosomal_RNA_small_subunit_methyltransferase_G	CP108287	4624649	4625365	-	NBC_00040	8859902	195056	195056	0.0440312
NBC_00041.primary.tsv:1590629at2	COG0357	J-Translation,_ribosomal_structure_and_biogenesis	OHV24_16890	Complete	Ribosomal_RNA_small_subunit_methyltransferase_G	CP108283	3933448	3934164	-	NBC_00041	7651476	108068	108068	0.0282476
NBC_00042.primary.tsv:1590629at2	COG0357	J-Translation,_ribosomal_structure_and_biogenesis	OG795_15920	Complete	Ribosomal_RNA_small_subunit_methyltransferase_G	CP108281	3639153	3639869	-	NBC_00042	7381025	-51001	51001	-0.0138195
NBC_00043.primary.tsv:1590629at2	COG0357	J-Translation,_ribosomal_structure_and_biogenesis	OG593_17930	Complete	Ribosomal_RNA_small_subunit_methyltransferase_G	CP108276	3828624	3829340	-	NBC_00043	7598416	29774	29774	0.0078369
NBC_00044.primary.tsv:1590629at2	COG0357	J-Translation,_ribosomal_structure_and_biogenesis	OG468_21115	Complete	Ribosomal_RNA_small_subunit_methyltransferase_G	CP108273	4534981	4535697	-	NBC_00044	9226324	-77823	77823	-0.0168698
NBC_00045.primary.tsv:1590629at2	COG0357	J-Translation,_ribosomal_structure_and_biogenesis	OHA65_19110	Complete	Ribosomal_RNA_small_subunit_methyltransferase_G	CP108271	4114499	4115215	-	NBC_00045	7843119	193297	193297	0.0492908
NBC_00046.primary.tsv:1590629at2	COG0357	J-Translation,_ribosomal_structure_and_biogenesis	OHV04_18130	Complete	Ribosomal_RNA_small_subunit_methyltransferase_G	CP108268	4471482	4472198	-	NBC_00046	8589486	177097	177097	0.0412358
NBC_00048.primary.tsv:1590629at2	COG0357	J-Translation,_ribosomal_structure_and_biogenesis	OG859_19765	Complete	Ribosomal_RNA_small_subunit_methyltransferase_G	CP108266	4548372	4549088	-	NBC_00048	8939669	78895	78895	0.0176505
NBC_00049.primary.tsv:1590629at2	COG0357	J-Translation,_ribosomal_structure_and_biogenesis	OG327_16895	Complete	Ribosomal_RNA_small_subunit_methyltransferase_G	CP108264	3659097	3659813	-	NBC_00049	8155131	-418110	418110	-0.102539
NBC_00053.primary.tsv:1590629at2	COG0357	J-Translation,_ribosomal_structure_and_biogenesis	OG887_20535	Complete	Ribosomal_RNA_small_subunit_methyltransferase_G	CP108261	4436539	4437255	-	NBC_00053	9039762	-82984	82984	-0.0183598
NBC_00055.primary.tsv:1590629at2	COG0357	J-Translation,_ribosomal_structure_and_biogenesis	OHU31_19900	Complete	Ribosomal_RNA_small_subunit_methyltransferase_G	CP108259	4405485	4406201	-	NBC_00055	9547019	-367666	367666	-0.0770222
NBC_00056.primary.tsv:1590629at2	COG0357	J-Translation,_ribosomal_structure_and_biogenesis	OHB53_24515	Complete	Ribosomal_RNA_small_subunit_methyltransferase_G	CP108258	5177977	5178693	-	NBC_00056	10567953	-105641	105641	-0.0199927
NBC_00057.primary.tsv:1590629at2	COG0357	J-Translation,_ribosomal_structure_and_biogenesis	OG953_21735	Complete	Ribosomal_RNA_small_subunit_methyltransferase_G	CP108256	4635123	4635839	-	NBC_00057	9128849	71056	71056	0.0155674
NBC_00060.primary.tsv:1590629at2	COG0357	J-Translation,_ribosomal_structure_and_biogenesis	OHV25_18555	Complete	Ribosomal_RNA_small_subunit_methyltransferase_G	CP108253	4122506	4123225	-	NBC_00060	8911539	-332904	332904	-0.074713
NBC_00069.primary.tsv:1590629at2	COG0357	J-Translation,_ribosomal_structure_and_biogenesis	OHU26_16605	Complete	Ribosomal_RNA_small_subunit_methyltransferase_G	CP108249	4312888	4313604	-	NBC_00069	8050161	288165	288165	0.0715924
NBC_00073.primary.tsv:1590629at2	COG0357	J-Translation,_ribosomal_structure_and_biogenesis	OG816_19190	Complete	Ribosomal_RNA_small_subunit_methyltransferase_G	CP108244	4122091	4122807	-	NBC_00073	8571938	-163520	163520	-0.0381524
NBC_00075.primary.tsv:1590629at2	COG0357	J-Translation,_ribosomal_structure_and_biogenesis	OG787_24060	Complete	Ribosomal_RNA_small_subunit_methyltransferase_G	CP108243	6154156	6154872	-	NBC_00075	11717763	295632	295632	0.0504588
NBC_00076.primary.tsv:1590629at2	COG0357	J-Translation,_ribosomal_structure_and_biogenesis	OHA64_23885	Complete	Ribosomal_RNA_small_subunit_methyltransferase_G	CP108242	5280660	5281379	-	NBC_00076	10936865	-187413	187413	-0.0342718
NBC_00077.primary.tsv:1590629at2	COG0357	J-Translation,_ribosomal_structure_and_biogenesis	OG484_18130	Complete	Ribosomal_RNA_small_subunit_methyltransferase_G	CP108238	4084925	4085641	-	NBC_00077	7891435	139565	139565	0.0353713
NBC_00079.primary.tsv:1590629at2	COG0357	J-Translation,_ribosomal_structure_and_biogenesis	OHU33_23860	Fragmented	Ribosomal_RNA_small_subunit_methyltransferase_G	CP108237	5006831	5007547	-	NBC_00079	10168563	-77092	77092	-0.0151628
NBC_00080.primary.tsv:1590629at2	COG0357	J-Translation,_ribosomal_structure_and_biogenesis	OHU34_21435	Fragmented	Ribosomal_RNA_small_subunit_methyltransferase_G	CP108235	4964410	4965126	-	NBC_00080	9753591	87972	87972	0.0180389
NBC_00081.primary.tsv:1590629at2	COG0357	J-Translation,_ribosomal_structure_and_biogenesis	OG813_23610	Complete	Ribosomal_RNA_small_subunit_methyltransferase_G	CP108234	5122196	5122912	-	NBC_00081	10386121	-70506	70506	-0.013577
NBC_00082.primary.tsv:1590629at2	COG0357	J-Translation,_ribosomal_structure_and_biogenesis	OHU18_16350	Complete	Ribosomal_RNA_small_subunit_methyltransferase_G	CP108233	3753016	3753732	-	NBC_00082	7588299	-40775	40775	-0.0107468
NBC_00084.primary.tsv:1590629at2	COG0357	J-Translation,_ribosomal_structure_and_biogenesis	OG358_20260	Complete	Ribosomal_RNA_small_subunit_methyltransferase_G	CP108230	4661610	4662326	-	NBC_00084	9221812	51062	51062	0.0110742
NBC_00087.primary.tsv:1590629at2	COG0357	J-Translation,_ribosomal_structure_and_biogenesis	OHU29_23840	Complete	Ribosomal_RNA_small_subunit_methyltransferase_G	CP108227	5328971	5329687	-	NBC_00087	10583563	37547	37547	0.00709534
NBC_00088.primary.tsv:1590629at2	COG0357	J-Translation,_ribosomal_structure_and_biogenesis	OHB11_19340	Complete	Ribosomal_RNA_small_subunit_methyltransferase_G	CP108225	4477010	4477726	-	NBC_00088	9025424	-35344	35344	-0.0078321
NBC_00090.primary.tsv:1590629at2	COG0357	J-Translation,_ribosomal_structure_and_biogenesis	OG361_20250	Complete	Ribosomal_RNA_small_subunit_methyltransferase_G	CP108224	4705853	4706569	-	NBC_00090	9250702	80860	80860	0.0174819
NBC_00093.primary.tsv:1590629at2	COG0357	J-Translation,_ribosomal_structure_and_biogenesis	OHA22_23960	Complete	Ribosomal_RNA_small_subunit_methyltransferase_G	CP108222	6106203	6106919	-	NBC_00093	11591043	311039	311039	0.0536689
NBC_00096.primary.tsv:1590629at2	COG0357	J-Translation,_ribosomal_structure_and_biogenesis	OG904_14465	Complete	Ribosomal_RNA_small_subunit_methyltransferase_G	CP108221	3317253	3318014	-	NBC_00096	7548502	-456617	456617	-0.120982
NBC_00099.primary.tsv:1590629at2	COG0357	J-Translation,_ribosomal_structure_and_biogenesis	OHA99_18720	Complete	Ribosomal_RNA_small_subunit_methyltransferase_G	CP108218	3735106	3735825	-	NBC_00099	7979235	-254152	254152	-0.0637034
NBC_00101.primary.tsv:1590629at2	COG0357	J-Translation,_ribosomal_structure_and_biogenesis	OG786_15265	Complete	Ribosomal_RNA_small_subunit_methyltransferase_G	CP108217	3555637	3556353	-	NBC_00101	7155979	-21994	21994	-0.00614703
NBC_00104.primary.tsv:1590629at2	COG0357	J-Translation,_ribosomal_structure_and_biogenesis	OG272_24995	Complete	Ribosomal_RNA_small_subunit_methyltransferase_G	CP108215	5667192	5667908	-	NBC_00104	10684609	325245	325245	0.060881
NBC_00105.primary.tsv:1590629at2	COG0357	J-Translation,_ribosomal_structure_and_biogenesis	OG454_22365	Complete	Ribosomal_RNA_small_subunit_methyltransferase_G	CP108213	4788337	4789053	-	NBC_00105	9538619	19385	19385	0.00406453
NBC_00107.primary.tsv:1590629at2	COG0357	J-Translation,_ribosomal_structure_and_biogenesis	OHA29_17935	Complete	Ribosomal_RNA_small_subunit_methyltransferase_G	CP108207	4020811	4021527	-	NBC_00107	8524914	-241288	241288	-0.0566077
NBC_00110.primary.tsv:1590629at2	COG0357	J-Translation,_ribosomal_structure_and_biogenesis	OHB59_23610	Complete	Ribosomal_RNA_small_subunit_methyltransferase_G	CP108206	4315152	4315868	-	NBC_00110	9579069	-474024	474024	-0.0989708
NBC_00111.primary.tsv:1590629at2	COG0357	J-Translation,_ribosomal_structure_and_biogenesis	OHB07_18885	Complete	Ribosomal_RNA_small_subunit_methyltransferase_G	CP108203	4371173	4371889	-	NBC_00111	8598998	72032	72032	0.0167536
NBC_00114.primary.tsv:1590629at2	COG0357	J-Translation,_ribosomal_structure_and_biogenesis	OHA48_21715	Fragmented	Ribosomal_RNA_small_subunit_methyltransferase_G	CP108201	4637636	4638352	-	NBC_00114	9317281	-20646	20646	-0.00443177
[truncated: 91,209 more rows]

## Sheet: 742_BUSCO_secondary_copy
BUSCO_ID	COG_ID	COG_DESCRIPTION	locus_tag	status	BUSCO_description	Chr_acc	start	stop	direction	strain	chr_len	dist_busco2chrMid	abs_dist_busco2chrMid	rel_dist_busco2chrMid
[truncated: 2,179 more rows]
